# Supplementary material for: Population-wide sampling of retrotransposon insertion polymorphisms using deep sequencing and efficient detection
Source: Gigascience. 2017 Jul 31;6(9):1–11. doi: 10.1093/gigascience/gix066 (PMC5603766; doi:10.1093/gigascience/gix066)
Supplement: Additional file 1: — Supplementary tables. Data description and the results of RIP calling (XLSX 1992 kb). [file gix066_Additional_file_1.xlsx]

## Sheet: S1
Table S1. The information of sequencing for YH90 samples
ID	ID_Catalog	Biopsy source	Cell type	Tissue	Sex	Ethnicity	#_of_libraries	read_length	#_of_paired_reads	Base(Gb)	Depth(x)	Insert_size(bp)
1	HG00418	peripheral vein	B-Lymphocyte	Blood	male	southern Han Chinese	5	100	774079951	154.816	54.1064	(174-506)
2	HG00421	peripheral vein	B-Lymphocyte	Blood	male	southern Han Chinese	5	100	790750964	158.15	55.2716	(176-515)
3	HG00422	peripheral vein	B-Lymphocyte	Blood	female	southern Han Chinese	5	100	789028351	157.806	55.1512	(172-525)
4	HG00427	peripheral vein	B-Lymphocyte	Blood	male	southern Han Chinese	5	100	825771411	165.154	57.7195	(176-503)
5	HG00428	peripheral vein	B-Lymphocyte	Blood	female	southern Han Chinese	5	100	796300318	159.26	55.6595	(173-518)
6	HG00436	peripheral vein	B-Lymphocyte	Blood	male	southern Han Chinese	5	100	786701899	157.34	54.9886	(171-510)
7	HG00437	peripheral vein	B-Lymphocyte	Blood	female	southern Han Chinese	5	100	805426468	161.085	56.2974	(178-502)
8	HG00442	peripheral vein	B-Lymphocyte	Blood	male	southern Han Chinese	5	100	867821703	173.564	60.6587	(167-472)
9	HG00443	peripheral vein	B-Lymphocyte	Blood	female	southern Han Chinese	5	100	884172360	176.834	61.8016	(170-469)
10	HG00448	peripheral vein	B-Lymphocyte	Blood	male	southern Han Chinese	6	100	936764351	187.353	65.4776	(170-478)
11	HG00472	peripheral vein	B-Lymphocyte	Blood	male	southern Han Chinese	5	100	824599130	164.92	57.6375	(171-508)
12	HG00473	peripheral vein	B-Lymphocyte	Blood	female	southern Han Chinese	5	100	869816118	173.963	60.7981	(169-492)
13	HG00475	peripheral vein	B-Lymphocyte	Blood	male	southern Han Chinese	5	100	801335610	160.267	56.0115	(174-504)
14	HG00476	peripheral vein	B-Lymphocyte	Blood	female	southern Han Chinese	5	100	822898587	164.58	57.5187	(174-509)
15	HG00478	peripheral vein	B-Lymphocyte	Blood	male	southern Han Chinese	5	100	860834994	172.167	60.1703	(176-522)
16	HG00479	peripheral vein	B-Lymphocyte	Blood	female	southern Han Chinese	5	100	871319962	174.264	60.9032	(178-506)
17	HG00500	peripheral vein	B-Lymphocyte	Blood	male	southern Han Chinese	5	100	837117352	167.423	58.5125	(170-516)
18	HG00513	peripheral vein	B-Lymphocyte	Blood	female	southern Han Chinese	5	100	857402449	171.48	59.9304	(180-492)
19	HG00524	peripheral vein	B-Lymphocyte	Blood	male	southern Han Chinese	5	100	804983176	160.997	56.2664	(172-499)
20	HG00525	peripheral vein	B-Lymphocyte	Blood	female	southern Han Chinese	5	100	816002259	163.2	57.0366	(175-481)
21	HG00530	peripheral vein	B-Lymphocyte	Blood	male	southern Han Chinese	5	100	840622229	168.124	58.7575	(167-471)
22	HG00531	peripheral vein	B-Lymphocyte	Blood	female	southern Han Chinese	5	100	801132752	160.227	55.9973	(174-483)
23	HG00533	peripheral vein	B-Lymphocyte	Blood	male	southern Han Chinese	5	100	864915397	172.983	60.4555	(173-510)
24	HG00534	peripheral vein	B-Lymphocyte	Blood	female	southern Han Chinese	5	100	913737933	182.748	63.8681	(171-512)
25	HG00536	peripheral vein	B-Lymphocyte	Blood	male	southern Han Chinese	5	100	821667172	164.333	57.4326	(173-476)
26	HG00537	peripheral vein	B-Lymphocyte	Blood	female	southern Han Chinese	5	100	854572647	170.915	59.7326	(172-478)
27	HG00542	peripheral vein	B-Lymphocyte	Blood	male	southern Han Chinese	5	100	805801343	161.16	56.3236	(174-481)
28	HG00556	peripheral vein	B-Lymphocyte	Blood	male	southern Han Chinese	5	100	842295551	168.459	58.8745	(173-490)
29	HG00557	peripheral vein	B-Lymphocyte	Blood	female	southern Han Chinese	6	100	805289933	161.058	56.2879	(166-484)
30	HG00580	peripheral vein	B-Lymphocyte	Blood	male	southern Han Chinese	5	100	820013443	164.003	57.317	(169-463)
31	HG00583	peripheral vein	B-Lymphocyte	Blood	male	southern Han Chinese	6	100	962039536	192.408	67.2443	(169-468)
32	HG00584	peripheral vein	B-Lymphocyte	Blood	female	southern Han Chinese	5	100	903242242	180.648	63.1345	(174-501)
33	HG00619	peripheral vein	B-Lymphocyte	Blood	male	southern Han Chinese	5	100	960508541	192.102	67.1373	(167-504)
34	HG00620	peripheral vein	B-Lymphocyte	Blood	female	southern Han Chinese	5	100	960469602	192.094	67.1346	(165-509)
35	HG00653	peripheral vein	B-Lymphocyte	Blood	male	southern Han Chinese	5	100	944674619	188.935	66.0305	(167-503)
36	HG00656	peripheral vein	B-Lymphocyte	Blood	male	southern Han Chinese	6	100	927433067	185.487	64.8254	(173-469)
37	HG00657	peripheral vein	B-Lymphocyte	Blood	female	southern Han Chinese	5	100	1086210622	217.242	75.9236	(174-473)
38	HG00663	peripheral vein	B-Lymphocyte	Blood	female	southern Han Chinese	5	100	896191954	179.238	62.6417	(177-517)
39	HG00671	peripheral vein	B-Lymphocyte	Blood	male	southern Han Chinese	5	100	799257664	159.852	55.8662	(165-479)
40	HG00672	peripheral vein	B-Lymphocyte	Blood	female	southern Han Chinese	5	100	1042583618	208.517	72.8741	(174-483)
41	HG00683	peripheral vein	B-Lymphocyte	Blood	male	southern Han Chinese	5	100	930132895	186.027	65.0141	(170-502)
42	HG00684	peripheral vein	B-Lymphocyte	Blood	female	southern Han Chinese	5	100	900789680	180.158	62.9631	(163-498)
43	HG00690	peripheral vein	B-Lymphocyte	Blood	female	southern Han Chinese	5	100	816415860	163.283	57.0655	(175-504)
44	HG00698	peripheral vein	B-Lymphocyte	Blood	male	southern Han Chinese	6	100	1000795116	200.159	69.9532	(171-507)
45	HG00699	peripheral vein	B-Lymphocyte	Blood	female	southern Han Chinese	5	100	1271582405	254.316	88.8806	(171-521)
46	NA18524	peripheral vein	B-Lymphocyte	Blood	male	Han Chinese	5	100	1180237845	236.048	82.4958	(170-507)
47	NA18526	peripheral vein	B-Lymphocyte	Blood	female	Han Chinese	5	100	1089068131	217.814	76.1233	(179-498)
48	NA18529	peripheral vein	B-Lymphocyte	Blood	female	Han Chinese	5	100	999063999	199.813	69.8322	(179-505)
49	NA18532	peripheral vein	B-Lymphocyte	Blood	female	Han Chinese	5	100	1038249813	207.65	72.5712	(185-507)
50	NA18537	peripheral vein	B-Lymphocyte	Blood	female	Han Chinese	5	100	1100518029	220.104	76.9236	(172-513)
51	NA18540	peripheral vein	B-Lymphocyte	Blood	female	Han Chinese	5	100	1081277913	216.256	75.5788	(175-495)
52	NA18542	peripheral vein	B-Lymphocyte	Blood	female	Han Chinese	5	100	1076816510	215.363	75.2669	(173-494)
53	NA18545	peripheral vein	B-Lymphocyte	Blood	female	Han Chinese	5	100	997328739	199.466	69.7109	(175-503)
54	NA18547	peripheral vein	B-Lymphocyte	Blood	female	Han Chinese	5	100	1085114483	217.023	75.8469	(173-500)
55	NA18550	peripheral vein	B-Lymphocyte	Blood	female	Han Chinese	5	100	1097569908	219.514	76.7175	(180-499)
56	NA18552	peripheral vein	B-Lymphocyte	Blood	female	Han Chinese	5	100	1081115553	216.223	75.5674	(170-504)
57	NA18555	peripheral vein	B-Lymphocyte	Blood	female	Han Chinese	5	100	1093253336	218.651	76.4158	(168-511)
58	NA18558	peripheral vein	B-Lymphocyte	Blood	male	Han Chinese	5	100	1098800488	219.76	76.8036	(172-501)
59	NA18561	peripheral vein	B-Lymphocyte	Blood	male	Han Chinese	5	100	1023168000	204.634	71.517	(171-505)
60	NA18562	peripheral vein	B-Lymphocyte	Blood	male	Han Chinese	5	100	1031458130	206.292	72.0965	(173-501)
61	NA18563	peripheral vein	B-Lymphocyte	Blood	male	Han Chinese	5	100	1101867296	220.373	77.0179	(170-520)
62	NA18564	peripheral vein	B-Lymphocyte	Blood	female	Han Chinese	5	100	1057930290	211.586	73.9468	(169-500)
63	NA18566	peripheral vein	B-Lymphocyte	Blood	female	Han Chinese	5	100	1100490596	220.098	76.9217	(168-502)
64	NA18570	peripheral vein	B-Lymphocyte	Blood	female	Han Chinese	5	100	1014806909	202.961	70.9326	(177-504)
65	NA18571	peripheral vein	B-Lymphocyte	Blood	female	Han Chinese	5	100	1075891107	215.178	75.2022	(167-505)
66	NA18572	peripheral vein	B-Lymphocyte	Blood	male	Han Chinese	5	100	1079051833	215.81	75.4232	(175-505)
67	NA18573	peripheral vein	B-Lymphocyte	Blood	female	Han Chinese	5	100	1078000413	215.6	75.3497	(177-521)
68	NA18576	peripheral vein	B-Lymphocyte	Blood	female	Han Chinese	5	100	1030106235	206.021	72.002	(168-498)
69	NA18577	peripheral vein	B-Lymphocyte	Blood	female	Han Chinese	5	100	1035064151	207.013	72.3485	(170-492)
70	NA18579	peripheral vein	B-Lymphocyte	Blood	female	Han Chinese	5	100	1067069014	213.414	74.5856	(173-498)
71	NA18582	peripheral vein	B-Lymphocyte	Blood	female	Han Chinese	5	100	1199120643	239.824	83.8157	(181-510)
72	NA18592	peripheral vein	B-Lymphocyte	Blood	female	Han Chinese	5	100	1052239061	210.448	73.549	(176-492)
73	NA18593	peripheral vein	B-Lymphocyte	Blood	female	Han Chinese	5	100	1046271802	209.254	73.1319	(177-486)
74	NA18594	peripheral vein	B-Lymphocyte	Blood	female	Han Chinese	5	100	1142136219	228.427	79.8326	(173-492)
75	NA18603	peripheral vein	B-Lymphocyte	Blood	male	Han Chinese	6	100	1098059787	219.612	76.7518	(170-489)
76	NA18605	peripheral vein	B-Lymphocyte	Blood	male	Han Chinese	5	100	998961256	199.792	69.825	(177-490)
77	NA18608	peripheral vein	B-Lymphocyte	Blood	male	Han Chinese	5	100	1079084271	215.817	75.4254	(170-497)
78	NA18609	peripheral vein	B-Lymphocyte	Blood	male	Han Chinese	5	100	1013047627	202.61	70.8096	(175-499)
79	NA18611	peripheral vein	B-Lymphocyte	Blood	male	Han Chinese	5	100	989263614	197.853	69.1472	(180-492)
80	NA18612	peripheral vein	B-Lymphocyte	Blood	male	Han Chinese	5	100	1071597466	214.319	74.9021	(175-492)
81	NA18620	peripheral vein	B-Lymphocyte	Blood	male	Han Chinese	5	100	1011040748	202.208	70.6694	(174-513)
82	NA18621	peripheral vein	B-Lymphocyte	Blood	male	Han Chinese	5	100	1044655737	208.931	73.019	(171-503)
83	NA18622	peripheral vein	B-Lymphocyte	Blood	male	Han Chinese	5	100	1049099169	209.82	73.3295	(178-505)
84	NA18623	peripheral vein	B-Lymphocyte	Blood	male	Han Chinese	5	100	1041072459	208.214	72.7685	(178-514)
85	NA18624	peripheral vein	B-Lymphocyte	Blood	male	Han Chinese	5	100	1032615971	206.523	72.1774	(172-503)
86	NA18632	peripheral vein	B-Lymphocyte	Blood	male	Han Chinese	6	100	1212232693	242.447	84.7322	(176-20259)
87	NA18633	peripheral vein	B-Lymphocyte	Blood	male	Han Chinese	5	100	1052893090	210.579	73.5947	(170-504)
88	NA18635	peripheral vein	B-Lymphocyte	Blood	male	Han Chinese	5	100	1046334900	209.267	73.1363	(172-519)
89	NA18636	peripheral vein	B-Lymphocyte	Blood	male	Han Chinese	5	100	994370938	198.874	69.5042	(165-512)
90	NA18637	peripheral vein	B-Lymphocyte	Blood	male	Han Chinese	5	100	1162377345	232.475	81.2474	(176-502)
91	YH_CL	peripheral vein	B-Lymphocyte	Blood	male	southern Han Chinese	5	100	742161781	148.432	51.8754	(178-484)
Individuals from 1 to 45 and 91 are from Hunan and Fujian. China. At least three out of four grandparents are southern Han.
Individuals from 46 to 90 are from Beijing. At least three out of four grandparents are Han.

## Sheet: S2
Table S2. Sanger sequencing of somatic TE insertions
ID	Chr	Positive Breakpoint	Negative Breakpoint	TSD/DEL length (bp)	Family	Predicted Subfamily	Experiment Subfamily	Predicted Orientation	Experiment Orientation	Predicted PolyA/PolyT	Experiment PolyA/PolyT	Predicted Breakpoint Sequence (5bp+TSD/(DEL)+5bp)	Experiment Sequences (TSD/DEL)	Insertion TE Sequences	Insertion TE length (bp)	Experiment Sequences	Experiment Length (bp)
1	chr2	15519539	15519554	16	ALu	AluYc1	AluYc1	+	+	PolyA	PolyA	TGTTT+AAGAAGCTGATGGACA+TTCAT	AAGAAGCTGATGGA	GGCCGGGCGCGGTGGCTCACGCCTGTAATCCCAGCACTTTGGGAGGCCGAGGCGGGCGGATCACGAGGTCAGGAGATCGAGACCATCCTGGCTAACACGGTGAAACCCCGTCTCTACTAAAAATACAAAAAATTAGCCGGGCGTGGTAGCGGGCGCCTGTAGTCCCAGCTACTCGGGAGGCTGAGGCAGGAGAATGGCGTGAACCCGGGAGGCGGAGCTTGCAGGGAGCCGAGATCGCGCCACTGCACTCCAGCCTGGGCGACAGAGCGAGACTCCGTCTCAAAAAAAAAAAAAAAAAG	299	CCCTGGCATTTAGGTCCCTTGTCTCTAAACAAAGTGAAGGCTACATGAACGAGACAGGCATTACCTACGCATGCTGAAAATTTTCAGAACTTGAATTTATAGGCTATCACATGAATCTCTTCCAACAGAAGAGAAATACACAGCCTTATAATCAGCAAAAATGACCATGGGAAAGCGCGCTGGAGAAAAATGTTTAAGAAGCTGATGGAGGCCGGGCGCGGTGGCTCACGCCTGTAATCCCAGCACTTTGGGAGGCCGAGGCGGGCGGATCACGAGGTCAGGAGATCGAGACCATCCTGGCTAACACGGTGAAACCCCGTCTCTACTAAAAATACAAAAAATTAGCCGGGCGTGGTAGCGGGCGCCTGTAGTCCCAGCTACTCGGGAGGCTGAGGCAGG…	809
2	chr2	31559680	31559697	18	ALu	AluYa5	AluYa5	+	+	PolyA	PolyA	ATTTT+AAAAAGAGAAAGCCCCAC+CTGAG	AAAAAGAGGAAGCCCC	GGCCGGGCGCGGTGGCTCACGCCTGTAATCCCAGCACTTCGGGAGGCCGAGGCGGGCGGATCACGAGGTCAGGAGATCGAGACCATCCCGGCTAAAACGGTGAAACCCCGTCTCTACTAAAAATACAAAAAATTAGCCGGGCGTAGTGGCGGGCGCCTGTAGTCCCAGCTACTTGGGAGGCTGAGGCAGGAGAATGGCGTGAACCCGGGAGGCGGAGCTTGCAGTGAGCCGAGATCCCGCCACTGCACTCCAGCCTGGGCGACAGAGCGAGACTCCGTCTCAAAAAAAAAAAAAAAAA	298	CTGTGTTGAGGTCTGCGGATGGTGGATTTGTCTGCCCCTGGGGTTCCTCTGTGCCCTCCCCACTTGGGACCACATGTACCCACTTTACCTATAAATCCAAAAAGCATATCGAATTTTAAAAAGAGGAAGCCCCGGCCGGGCGCGGTGGCTCACGCCTGTAATCCCAGCACTTCGGGAGGCCGAGGCGGGCGGATCACGAGGTCAGGAGATCGAGACCATCCCGGCTAAAACGGTGAAACCCCGTCTCTACTAAAAATACAAAAAATTAGCCGGGCGTAGTGGCGGGCGCCTGTAGTCCCAGCTACTTGGGAGGCTGAGGCAGGAGAATGGCGTGAACCCGGGAGGCGGAGCTTGCAGTGAGCCGAGATCCCGCCACTGCACTCCAGCCTGGGCGACAGA…	582
3	chr2	153248266	153248281	16	ALu	AluYg6	AluYg6	+	+	PolyA	PolyA	TCATT+AATAATAATGTTGCTC+TTTGA	TAATAATAATGTTGC	GGCCGGGCGCGGTGGCTCACGCCTGTAATCCCAGCACTTTGGGAGGCCGAGATGGGCGGATCACGAGGTCAGGAGATCGAGACCATCCTGGCTAACACGGTGAAACCCCGTCTCTACTAAAAATACAAAAATTAGCCGGGCATGGTGGCGCACGCCTGTAGTCCCAGCTACACGGGAGGCTGAGGCAGGAGAATGGCGTGAACCCGGGAGGCGGAGCTTGCAGTGAGTCGAGATCGCGCCACTGCACTCCAGCCTGGGCGACAGAGCGAAACTCCGTCTCAAAAAAAAAAAAAAAAAAAAAAAAAAATAA	310	GGGATGGAGAAAGGAAGGGCAGCATGCAGGAAGTCATGTGATAGGAATAGAGCTGTGTGCCAGGGGTGGCAAGTTGACTCTGTTGGTTGGTACCAAGAGTTTGCCTTACTGTAGTTAGACAGAGTTAGTTTTTGTTCTGAATGAGACACCGACTTTCCCATATTTCCCGATAGGGGTTTTGAATATAGTGACTTGAAGCAAGAACATTATTGGAACTATGGTATCAGATTTCCTGAAGGTCACATTATTCATTAATAATAATGTTGCGGCCGGGCGCGGTGGCTCACGCCTGTAATCCCAGCACTTTGGGAGGCCGAGATGGGCGGATCACGAGGTCAGGAGATCGAGACCATCCTGGCTAACACGGTGAAACCCCGTCTCTACTAAAAATACAAAAAT…	700
4	chr4	19366143	19366161	19	Alu	AluYc1,AluY	AluY	+	+	PolyA	PolyA	CTATT+AAACACTGTACTGGAGGTT+GTAAC	AAACACTGTACTGGAGG	GGCCGGGCGCGGTGGCTCACGCCTGTAATCCCAGCACTTTGGGAGGCCGAGGCGGGCGGATCACGAGGTCAGGAGATCGAGACCATCCTGGCTAACACGGTGAAACCCCGTCTTTACTAAAAATACAAAAAATTACCCGGGGGTAGTGGCGGGCGCCTGTAGTCCCAGCTACTCGGGAGGCTGAGGCAGGAGAATGGCGTGAACCCGGGAGGCGGAGCTTGCAGTGAGCCGAGATCGCGCCACTGCACTCCAGCCTGGGGGACAGAGCGAGACTCCGTCTCAAAAAAAAAAAAAAAAAAAAAAAAAAAA	309	ACAGTCCTAGTGCCACTCCTCCTTCCCCATAAAAACTTCAGAATTTTGTACAGAGTATCAGTATCATAAACACATTTTACTTGTTCCTTTCCAACCTGAATGCATCTCTACCTCTATTTCTATTTATTTTTCTCTCTTTCTCTCACTTTTTGCCTTTTTCACTGGTTACAACCTCCAGTACAGTGTTTTTTTTTTTTTTTTTTTTTTTTTTTTTTTGAGACGGAGTCTCGCTCTGTCCCCCAGGCTGGAGTGCAGTGGCGCGATCTCGGCTCACTGCAAGCTCCGCCTCCCGGGTTCACGCCATTCTCCTGCCTCAGCCTCCCGAGTAGCTGGGACTACAGGCGCCCGCCACTACCCCCGGGTAATTTTTTGTATTTTTAGTAAAGACGGGGTTTCACC…	638
5	chr4	134596411	134596424	14	L1	L1-Pa2	L1-Ta-1nd_C,L1-Ta-1d,L1-Pre-Ta_ACG_G,L1-Ta-0,L1-Pa2,L1-Pre-Ta_ACG_A,L1-Ta-1nd_G	+	+	PolyA	PolyA	ACTCT+AAGAAACATATAAA+GTATA	NA	GAAACATATACCCAAATGTCCCACAATGATAGACTGGATTAAGAAAATGTGGCACATTTTCCCCCTGGAATTTTTTGCAGCCCTTAAAAATGGTGGGTTCATTTCCTTTGTAGGGACATGGGTGAAATTGGAAACCCTCTTTTTCCGTAAAATATTGCAAGAACAAAAAACCCAACCCCCCATTTTTTCCCTTATAGGGGGGAATTGAACAATGGGATTCCATGGGCCCCGGAAGGGGAATTTCCCCCTTTGGGGGCTTTGGGGGGGTTGGGGGGGGGGGGGGGGGAAGCCTTGGGGGATAAACCTAATGGTAGAAGACCCCTTTGGGGGGGGAGGCCCCCCCCCTGGCCCAAGTTTACATTTGTAAATAACCTGCCCAAAGTGCAACTGTTCCCTAAA…	427+	GAAACATATACCCAAATGTCCCACAATGATAGACTGGATTAAGAAAATGTGGCACATTTTCCCCCTGGAATTTTTTGCAGCCCTTAAAAATGGTGGGTTCATTTCCTTTGTAGGGACATGGGTGAAATTGGAAACCCTCTTTTTCCGTAAAATATTGCAAGAACAAAAAACCCAACCCCCCATTTTTTCCCTTATAGGGGGGAATTGAACAATGGGATTCCATGGGCCCCGGAAGGGGAATTTCCCCCTTTGGGGGCTTTGGGGGGGTTGGGGGGGGGGGGGGGGGAAGCCTTGGGGGATAAACCTAATGGTAGAAGACCCCTTTGGGGGGGGAGGCCCCCCCCCTGGCCCAAGTTTACATTTGTAAATAACCTGCCCAAAGTGCAACTGTTCCCTAAA…	716
6	chr4	180256954	180256973	20	ALu	AluYi6	AluYi6	-	-	PolyT	PolyT	TCCAT+TAAATCAAATTTCTTATTGC+CTAAA	TAAATCAAATTTC	CTTTTTTTTTTTTTTTTTTTTTGAGACGGAGTCTCGCTCTGTGGCCCAGGTGGGAGTGCAGTGGCGCAATCTAGGCTCACTGCAAGCTCCGCCTCCCGGGTTCACGCCATTCTCCTGCCTCAGCCTCCCGAGTAGCTGGGACTACAGGCGCCCGCCACCACGCCCAGCTAATTTTTTTGTATTTTTAGTAGAGACGGGGTTTCACCGTGTTAGCCAGGATGGTCTCGATCTCCTGACCTCGTGATCCGCCCGCCTCGGCCTCCCAAAGTGCTGGGATTACAAGCGTGAGCCACCGCGCCCAGCC	304	GCGCCAGGACTGATTACGATTCGAGCTCGGTACCCGGGGATCCTCTAGAGATTGCATTGGAAACACCAGGCCACTTTTGAATGCAATAAATAGACTCTAACATGCAACGCATATACCTGGACACATTCTGGAGACATTTAGGCAATAAGAAATTTGATTTAATGGAGTAAAAGGCAGAAGAGGTCAATGGAACTAGCTGACCAATATTAATCACAGACTTGTTAAAACTGTTCTCAAGAAACAAATACAAGTAATAATTTATAGAAAGAGGATTAGACACATGAGCTGTATGTACCAGATGTCAGCATGCTAATCGTCGACCTGCAGGCATGCAAGCTTGGCACTGGCCGTCGTTTTACAACGTCGTGACTGGGAAAACCCTGGCGTTACCCAACTTAA…	575
7	chr6	163814215	163814231	17	ALu	AluYg6	AluYg6	+	+	PolyA	PolyA	TAGAT+AAAAGATGAGGTCTCCA+AGTTT	AAAAGATGAGGTCTC	GGCCGGGCGCGGTGGCTCACGCCTGTAATCCCAGCACTTTGGGAGGCCGAGACGGGCGGATCACGAGGTCAGGAGATCGAGACCATCCTGGCTAACACGGTGAAACCCCGTCTCTACTAAAAATAAAAAAAAATTAGCCGGGCATGGTGGCGCGCGCCTGTAGTCCCAGCTACACGGGAGGCTGAGGCAGGAGAATGGCGTGAACCCGGGAGGCGGAGCTTGCAGTGAGTCGAGATCGCGCCACTGCACTCCAGCCTGGGCGACAGAGCGAAACTCCGTCTCAAAAAAAAAAAAAAAAAAAAAAAAAAA	309	ACAACGCAAAACGGTCACTTTTAATATTTCAATTCTGAGTTAAGACTTCATATAGATATTTTCATTTATTCCTTGCCATTTTAATACAGATTCGGATAGGTTCTTGTTTGAGAAAAGAGGTTCTGCAAAGCTTTTCTACTTACATGAAACTCCATGGTAATGACGCTGTACTGGAAAAAAGAGAGGTTAGATAAAAGATGAGGTCTCGGCCGGGCGCGGTGGCTCACGCCTGTAATCCCAGCACTTTGGGAGGCCGAGACGGGCGGATCACGAGGTCAGGAGATCGAGACCATCCTGGCTAACACGGTGAAACCCCGTCTCTACTAAAAATAAAAAAAAATTAGCCGGGCATGGTGGCGCGCGCCTGTAGTCCCAGCTACACGGGAGGCTGAGGCAGGA…	825
8	chr6	170500752	170500772	21	ALu	AluYc1	AluYc1	-	-	PolyT	PolyT	TGCAT+CAACAATAAAATATTCTTAAG+CCAGG	CAACAATAAAATATTC	CTTTTTTTTTTTTTTTTTTTTTTTTTTTTTTTTTTTTTTTTGAAAAGGAATCTCCCTCTGTCCCCCCGGCTGGAGTGGAGTGGGGCGATTTCCGCTCACTGGAAGCTCCCCCCCCCGGGTTCACGCCCTTCTCCTGCCTCAACCCCCCCAGTAACTGGGAATACAGGGGCCCGCTACCACCCCCGGGTAATTTTTTGTATTTTTAATAAAAACGGGGTTTCACCGTGTTAACCAGGATGGGCTCCATCTCCTGACCTCCTGATCCGCCCGCCTCGGCCTCCCAAAGTGGTGGGATTACAGGGGTGAGCCACCGCGCCCGGG	321	TATCGCCCATGCTTAGAGGCCGCCCAGTGCTCAGTAAGTGCTGGCAGAATCGGGTACCGTTTTCTAGAAAATGTTGTAATTCTAACGCCTCTCTTTGTTCTTTCATTTGCATCAACAATAAAATATTCCTTTTTTTTTTTTTTTTTTTTTTTTTTTTTTTTTTTTTTTTGAAAAGGAATCTCCCTCTGTCCCCCCGGCTGGAGTGGAGTGGGGCGATTTCCGCTCACTGGAAGCTCCCCCCCCCGGGTTCACGCCCTTCTCCTGCCTCAACCCCCCCAGTAACTGGGAATACAGGGGCCCGCTACCACCCCCGGGTAATTTTTTGTATTTTTAATAAAAACGGGGTTTCACCGTGTTAACCAGGATGGGCTCCATCTCCTGACCTCCTGATCCGCCCGC…	614
9	chr7	37836636	37836652	17	ALu	AluYe5	AluYe5	-	-	PolyT	PolyT	TTGAT+TGCTCCCCTCTCTTTAG+AGAAC	TGCTCCCCTCTCTTT	TTTTTTTTTTTTTTTGAGACGGAGTCTCGCTGTCGCCCAGGCTGGAGTGCAGTGGCGCAATCTCGGCTCACTGCAGGCTCCGCCCCCTGGGGTTCACGCCATTCTCCTGCCTCAGCCTCCGGAGTAGCTGGGACTACAGGCGCCCGCCACCTCGCCCGGCTAATTTTTTGTATTTTTAGTAGAGACAGGGTTTCACCGTGTTAGCCAGGATGGTCTCGATCTCCTGACCTCGTGATCCGCCCGCCTCGGCCTCCCAAAGTGCTGGGATTACAGGCGTGAGCCACCGCGCCCGGCC	295	TGTTGCCTGGATATGCTGTGTTTCTTAAGTGGGGTTATACATTAAGCATTCCTATGTCTCTTCCTTCACAGTATTTTCCCACCTTTGTGATAAAATGCTTTAACTGAGTGAGTGTTACTGTGATTTCAAAATTTTTCATCTTAATCATCATCAGAATTGTTTTTTTTCCCAAAAAGGTAATGAGGATTGATTGCTCCCCTCTCTTTTTTTTTTTTTTTTTTGAGACGGAGTCTCGCTGTCGCCCAGGCTGGAGTGCAGTGGCGCAATCTCGGCTCACTGCAGGCTCCGCCCCCTGGGGTTCACGCCATTCTCCTGCCTCAGCCTCCGGAGTAGCTGGGACTACAGGCGCCCGCCACCTCGCCCGGCTAATTTTTTGTATTTTTAGTAGAGACAGGGTTT…	671
10	chr7	120103449	120103462	14	ALu	AluYa5	AluYa5	-	-	PolyT	PolyT	AGCAT+TAAATTTTTATTCA+TTAAC	TAAATTTTT	TTTTTTTTTTTTTTTTTTTTTTTTTTGAGACGGAGTCTCGCTCTGTCGCCCAGGCTGGAGTGCAGTGGCGGGATCTCGGCTCACTGCAAGCTCCGCCTCCCGGGTTCACGCCATTCTCCCGCCTCAGCCTCCCGAGTAGCTGGGACTACAGGCGCCCGCCACTACGCCCGGCTAATTTTTTGTATTTTTAGTAGAGACGGGGTTTCACCATTTTAGCCGGGATGGTCTCGATCTCCTGACCTCGTGATCCGCCCGCCTCGGCCTCCCAAAGTGCTGGGATTACAGGCGTGAGCCACCGCGCCCGGCC	307	TATTCTTCCCCCGCCCTTACAGACTAAGATGGTTAAACCATGACTTAATTTTAAACCTTGGCAAGTATATTGCATTTTTCAAGACAAGAAGTATGTCCTTTTTTTTTCAATTTTGATGACATAGTATGGAAGAATGTAATAATTAAATCTCTCAAAGTAAATGCAACTGATACCCTCCTTCTTTAAAGTTATTTTAAGAACTTTAATTTTTCACATGTATAATCTCTAAAGTTAGATGCATAGGTATATAAGCAAGCATTAAATTTTTTTTTTTTTTTTTTTTTTTTTTTTTTTGAGACGGAGTCTCGCTCTGTCGCCCAGGCTGGAGTGCAGTGGCGGGATCTCGGCTCACTGCAAGCTCCGCCTCCCGGGTTCACGCCATTCTCCCGCCTCAGCCTC…	798
11	chr8	96657266	96657281	16	Alu	AluYb8	AluYb8	-	-	PolyT	PolyT	AGAAG+TAACAGTTCTCATTCA+TGGAC	AATGAGAACTGTTA	GGCCGGGCGCGGTGGCTCACGCCTGTAATCCCAGCACTTTGGGAGGCCGAGGCGGGTGGATCATGAGGTCAGGAGATCGAGACCATCCTGGCTAACAAGGTGAAATCCCGTCTCTGCTAAAAATACAAAAAATTAGCCGGGCGCGGTGGCGGGCGCCTGTAGTCCCAGCTACTCGGGAGGCTGAGGCAGGAGAATGGCGTGAACCCGGGAAGCGGAGCTTGCAGTGAGCCGAGATTGCGCCACTGCAGTCCGCAGTCCGACCTGGGCGACAGAGCGAGACTCCGTCTCAAAAAAAAAAAAAAAAAAAAAAAAAAA	315	CATCAAGACCTCCATTCAGAGGATAGTGTAAACAGATACACCCAATTATACAAAAGTGTCCATGAATGAGAACTGTTAGGCCGGGCGCGGTGGCTCACGCCTGTAATCCCAGCACTTTGGGAGGCCGAGGCGGGTGGATCATGAGGTCAGGAGATCGAGACCATCCTGGCTAACAAGGTGAAATCCCGTCTCTGCTAAAAATACAAAAAATTAGCCGGGCGCGGTGGCGGGCGCCTGTAGTCCCAGCTACTCGGGAGGCTGAGGCAGGAGAATGGCGTGAACCCGGGAAGCGGAGCTTGCAGTGAGCCGAGATTGCGCCACTGCAGTCCGCAGTCCGACCTGGGCGACAGAGCGAGACTCCGTCTCAAAAAAAAAAAAAAAAAAAAAAAAAAAAATGAG…	615
12	chr8	107207878	107207889	12	ALu	AluYb9	AluYb9	-	-	PolyT	PolyT	GTTAA+GACACTTTTTAA+CTTAA	GACACTTTTT	TTTTTTTTTTTTTTGAGACGGAGTCTCGCTCTGTCGCCCAGGCCGGACTGCGGACTGCAGTGGCGCAATCTCGGCTCACTGCAAGCTCCGCTTCCCGGGTTCACGCCATTCTTCTGCCTCAGCCTCCCCAGTAGCTGGGACTACAGGCGCCCGCCACCGCGCCCGGCTAATTTTTTGTATTTTTAGTAGAGACGGGGTTTCACCTTGTTAGCCAGGATGGTCTCGATCTCCTGACCTCATGATCCACCCGCCTCGGCCTCCCAAAGTGCTGGGATTACAGGCGTGAGCCACCGCGCCCGGC	301	TGAGAAAGTAGACTGAGTCCCTGAAAGTTAATTATGTGATTCAAGTCTTCTTTCTGAATTCATTTTTTGTCCACTTGAATTTTCCTCCTGTTAAGACACTTTTTTTTTTTTTTTTTTTGAGACGGAGTCTCGCTCTGTCGCCCAGGCCGGACTGCGGACTGCAGTGGCGCAATCTCGGCTCACTGCAAGCTCCGCTTCCCGGGTTCACGCCATTCTTCTGCCTCAGCCTCCCCAGTAGCTGGGACTACAGGCGCCCGCCACCGCGCCCGGCTAATTTTTTGTATTTTTAGTAGAGACGGGGTTTCACCTTGTTAGCCAGGATGGTCTCGATCTCCTGACCTCATGATCCACCCGCCTCGGCCTCCCAAAGTGCTGGGATTACAGGCGTGAGCCACCGCG…	522
13	chr11	428014	428030	17	ALu	AluYe5	AluYe5	-	-	PolyT	PolyT	GAATG+GACATTGCCACTTTAAA+GGCAG	GACATTGCCACTT	CATTTTTTTTTTTTTTTTTTTTTTTTTTTTGAGACGGAGTCTCGCTGTCGCCCAGGCTGGAGTGCAGTGGCGCAATCTCGGCTCACTGCAGGCTCCGCCCCCTGGGGTTCACGCCATTCTCCTGCCTCAGCCTCCCGAGTAGCTGGGACTACAGGCGCCCGCCACCTCGCCCGGCTAATTTTTTGTATTTTTAGTAGAGACGGGGTTTCACCGTGTTAGCCAGGATGGTCTCGATCTCCTGACCTCGTGATCCGCCCGCCTTGGCCTCCCAAAGTGCTGGGATTACAGGCGTGAGCCACCGCGCCCGGCC	310	CCACCAGACTGTCTTGATGCTACCTCGGGGCCCGGGATTCAGGAGCTGGGCTCACTGCAGGCTTTGCTCACATGTCTCTAGATTGGATTTCCACTTGCTCTCAGCAGAAATTACTTTTAAAATTAAAAGAATGGACATTGCCACTTCATTTTTTTTTTTTTTTTTTTTTTTTTTTTGAGACGGAGTCTCGCTGTCGCCCAGGCTGGAGTGCAGTGGCGCAATCTCGGCTCACTGCAGGCTCCGCCCCCTGGGGTTCACGCCATTCTCCTGCCTCAGCCTCCCGAGTAGCTGGGACTACAGGCGCCCGCCACCTCGCCCGGCTAATTTTTTGTATTTTTAGTAGAGACGGGGTTTCACCGTGTTAGCCAGGATGGTCTCGATCTCCTGACCTCGTGATCC…	604
14	chr11	60293383	60293401	19	ALu	AluYb8	AluYb8	+	+	PolyA	PolyA	ATCAT+AAAATATTAGTGGGGCAAA+AGACC	AAAATATTAGTGGGGCA	GGCCGGGCGCGGTGGCTCACGCCTGTAATCCCAGCACTTTGGGAGGCCGAAGCGGGTGGATCATGAGGTCAGGAGATCGAGACCATCCTGGCTAACAAGGTGAAACCCCGTCTCTACTAAAAATACAAAAAATTAGCCGGGCGCGGTGGCGGGTGCCTGTAGTCCCAGCTACTCGGGAGGCTGAGGCAGGAGAATGGCGTGAACCCGGGAAGCGGAGCTTGCAGTGAGCCGAGATTGCGCCACTGCAGTCCGCAGTCCGGCCTGGGCGACAGAGCGAGACTCCGTCTCAAAAAAAAAA	298	AACTTGTTTCCATTTAGTTGCCCAGTAAATGTGAAGATTTTTACTGATAACACAATAGTTTTATTTTAATTATATTGGCTTTAAATTCAGAATCATAAAATATTAGTGGGGCAGGCCGGGCGCGGTGGCTCACGCCTGTAATCCCAGCACTTTGGGAGGCCGAAGCGGGTGGATCATGAGGTCAGGAGATCGAGACCATCCTGGCTAACAAGGTGAAACCCCGTCTCTACTAAAAATACAAAAAATTAGCCGGGCGCGGTGGCGGGTGCCTGTAGTCCCAGCTACTCGGGAGGCTGAGGCAGGAGAATGGCGTGAACCCGGGAAGCGGAGCTTGCAGTGAGCCGAGATTGCGCCACTGCAGTCCGCAGTCCGGCCTGGGCGACAGAGCGAGACTCCGTC…	671
15	chr12	102141415	102141421	-7	ALu	AluYd3,AluYd8,AluYd2	AluSq	NA	-	NA	None	GGTTG+(ATATGAT)+GGCTT	None	TGAAAATGACTACATTTGTAAGATAGGATTAAAAAACAACCATACACCTATATTGAAAATCCTATCAGCATTTCTCTCCCCCCTACTTAACCTAATCACAATCATTGGAGAACACTGGTAACACCCAATTTAAAAATGGATTGTAATATAAAAGTTCATTTGTAAATTAGTAGCTTAGAACTTGAATACTTTTGTCTCATAAAAAGTTTACCCATAATACATCTGAAATAGAAAACCAAATCAACATTATAATAAAATTTCAATTTAAAAATGTGGGTTTTTCTTTTTTTTTTTCTGAGACAGAGTCTCACTCACTCTGTTGCCCAGGCTGGAGTGCAGTGGCTCAATCTTGGCTCACCGCAACCTTCACCTCCAGGGTTCAAGTGATTCTCCCGCCTC…	658	TGGCTCTATTTAGCCATAAGACACTGTCTCTGGGTTTGAAAATGACTACATTTGTAAGATAGGATTAAAAAACAACCATACACCTATATTGAAAATCCTATCAGCATTTCTCTCCCCCCTACTTAACCTAATCACAATCATTGGAGAACACTGGTAACACCCAATTTAAAAATGGATTGTAATATAAAAGTTCATTTGTAAATTAGTAGCTTAGAACTTGAATACTTTTGTCTCATAAAAAGTTTACCCATAATACATCTGAAATAGAAAACCAAATCAACATTATAATAAAATTTCAATTTAAAAATGTGGGTTTTTCTTTTTTTTTTTCTGAGACAGAGTCTCACTCACTCTGTTGCCCAGGCTGGAGTGCAGTGGCTCAATCTTGGCTCACCGCAA…	828
16	chr12	105438363	105438379	17	Alu	AluYa5	AluYa5	+	+	PolyA	PolyA	CTATT+AAACAAGAGTGGGAGAC+AGTAC	AAGAGTGGGA	GGCCGGGCGCGGTGGCTCACGCCTGTAATCCCAGCACTTTGGGAGGCCGAGGCGGGCGGATCACGAGGTCAGGAGATCGAGACCATCCCGGCTAAAACGGTGAAACCCCGTCTCTACTAAAAATACAAAAAATTAGCCGGGCGTAGTGGCGGGCGCCTGTAGTCCCAGCTACTTGGGAGGCTGAGGCAGGAGAATGGCGTGAACCCGGGAGGCGGAGCTTGCAGTGAGCCGAGATCCCGCCGCTGCACTCCAGCCTGGGCGACAGAGCGAGACTCCGTCTCAAAAAAAAAAAAAAAAAA	299	CCTGTCTCCTCACTTCACTCAACTAGCTTCTTGCTGTTTAATGGGTTGTGCACCTATTAAACAAGAGTGGGAGGCCGGGCGCGGTGGCTCACGCCTGTAATCCCAGCACTTTGGGAGGCCGAGGCGGGCGGATCACGAGGTCAGGAGATCGAGACCATCCCGGCTAAAACGGTGAAACCCCGTCTCTACTAAAAATACAAAAAATTAGCCGGGCGTAGTGGCGGGCGCCTGTAGTCCCAGCTACTTGGGAGGCTGAGGCAGGAGAATGGCGTGAACCCGGGAGGCGGAGCTTGCAGTGAGCCGAGATCCCGCCGCTGCACTCCAGCCTGGGCGACAGAGCGAGACTCCGTCTCAAAAAAAAAAAAAAAAAAAAGAGTGGGAAACAGTACTCTTGTATAA…	421
17	chr13	61462331	61462345	15	L1	L1-Pa2	L1-Ta-1d	-	-	polyT	NA	AGCTT+TCTTCTCTTTTTTAT+ATAAC	NA	CATAAAGCGACTCTCTCTGGTGTGTGGTATTCAGTACACATTCTTTAATATTTCAAGGTTCAACTCTCTTGGCCTTTGTGTAGAAGGTCCTCCGTAGCTCAGAAGTAATTTTGATCGTCGGAGGCCTTTTTCTCTCAGGCTTGGTAAAAATCATTCTCCATCCCAGGCTTTGTTTCTGTTGGCTGGTGAGGAACTGCGTTCCTTTGGAGGAGGAAGAGGCGCTTTGCGTTTTAGAAGTTTCCAGTTTTTCTGTTCTGTTTTTTCCCCATCTTTGTGGTTTTATCTACTTTTGGTCTTTGATGATGGTGATGTACAGATGGGTTTTCGGTGTAGATGTCCTTTCTGGTTGTTAGTTTTCCTTTCTAACAGACAGGACCCTCAGCTGCAGGTCTGTTGGAA…	1180+	CATAAAGCGACTCTCTCTGGTGTGTGGTATTCAGTACACATTCTTTAATATTTCAAGGTTCAACTCTCTTGGCCTTTGTGTAGAAGGTCCTCCGTAGCTCAGAAGTAATTTTGATCGTCGGAGGCCTTTTTCTCTCAGGCTTGGTAAAAATCATTCTCCATCCCAGGCTTTGTTTCTGTTGGCTGGTGAGGAACTGCGTTCCTTTGGAGGAGGAAGAGGCGCTTTGCGTTTTAGAAGTTTCCAGTTTTTCTGTTCTGTTTTTTCCCCATCTTTGTGGTTTTATCTACTTTTGGTCTTTGATGATGGTGATGTACAGATGGGTTTTCGGTGTAGATGTCCTTTCTGGTTGTTAGTTTTCCTTTCTAACAGACAGGACCCTCAGCTGCAGGTCTGTTGGAA…	1304
18	chr16	74845006	74845023	18	SVA	SVA_E	AluSq	+	+	polyA	None	CTGCT+AAAAATGAGCTTTCCTAA+TAACT	None	CCTGTAATCTCAGCACTTTGGGAGGCTGACGTGGGCAGATCACCTGAGATTAGGAGTTTGAGACCAGCCTGGCCAACGTGGCAAAATCCTGTCTCTACTAAAAATACAAAAATTAGCCAGGCGTGGTGGCACATGCCTGTAATCCCAGCTACTTGGGAGGCTGAGGCAGGAGAATCACTTGTACCCAGGAGGTGGAGGTTGCAGTGAGCCGAGACCGTGCCCCTGACTCCAGCCTGGTTGATAAGAGCAAAACTCTGTCTCAAAACAAACAAATAACAAACAAACAACCAAAATGGAGTAATGTGGCCTATACAGATTTTCCAGGATTGTTCTTTTGTTTGTTGTTGTTCTTCTCCCTTCTTCCCCCTATTTTCT	375	AAGCCCTGCAAACTGAAACTAGACAATTTAAACTTCCGAAGAAAATAACAGCAATCTATTTACATATATAAGCCACTTTCTGAAGTCCATGTGTAGACTTCAGAGTAATATGACTTAGGCTGGACACAGTGGCTCACACCTGTAATCTCAGCACTTTGGGAGGCTGACGTGGGCAGATCACCTGAGATTAGGAGTTTGAGACCAGCCTGGCCAACGTGGCAAAATCCTGTCTCTACTAAAAATACAAAAATTAGCCAGGCGTGGTGGCACATGCCTGTAATCCCAGCTACTTGGGAGGCTGAGGCAGGAGAATCACTTGTACCCAGGAGGTGGAGGTTGCAGTGAGCCGAGACCGTGCCCCTGACTCCAGCCTGGTTGATAAGAGCAAAACTCTGTCTC…	592
19	chr17	46617220	46617221	2	ALu	AluSq,AluSx	AluSz	+	+	None	None	TTGGA+AA+GAAGA	None	ACGGATCACTTGAGGTCAGGAGTTCGAGGCCAGCCTGGCCAACATGGTGAAACCTCATCTTTACTAAAAATATAAAAATTAGCCAGGCGTGGTGGCAGGTACCTGAGGTCCCAGCTACTTGGGAGGCTGAGACAGGAGAATCACTTGAACCCAGAAGGTGGAGGTTG	167	TTGTGCTGCCGTGGTATCATCAGAGACGGTGAGTTTCATAAATTTGGACGGATCACTTGAGGTCAGGAGTTCGAGGCCAGCCTGGCCAACATGGTGAAACCTCATCTTTACTAAAAATATAAAAATTAGCCAGGCGTGGTGGCAGGTACCTGAGGTCCCAGCTACTTGGGAGGCTGAGACAGGAGAATCACTTGAACCCAGAAGGTGGAGGTTGAAGAAGACAGCCAGCAACGCTTTTGTGTTTCCTGTAAAAAGAGTTTCAACTCCTCTCCAATAATCAGCCAAAGACAACACCTGGACTAAGACCTCTCACCCCTAGGATATCCAAAGTACCTGAATCTAAACAGGTACATTGAGCCTTTGGTTGGCTCA	372
20	chr17	61565890	61565905	16	Alu	AluYa5	AluYa5	-	-	PolyT	PolyT	TGCCT+ATACAGTCACTTTTAT+GTGGT	ATACAGTCACTTTT	TTTTTTTTTTTGAGACGGAGTCTCGCTCTGTCGCCCAGGCTGGAGTGCAGTGGCGGGATCTCGGCTCACTGCAAGCTCCGCCTCCCGGGTTCACGCCATTCTCCTGCCTCAGCCTCCCAAGTAGCTGGGACCACAGGCGCCCGCCACTACGCCCGGCTAATTTTTTGTATTTTTAGTAGAGACGGGGTTTCACCGTTTTAGCCGGGATGGTCTCGACTCCTGACCTCGTGATCCGCCCGCCTCGGCCTCCCAAAGTGCTGGGATTACAGGCGTG	274	CTTTCTCCATTTCTCTAGACCTGCTGCCTATACAGTCACTTTTATGTGGTTTCGCCAATTTTATTCCAGCTCTGAAATTCTCTGAGCTCCCCTTACAAGCAGAGGTGAGCTAAGGGCTGGAGCTCAAGGCATTCAAACCCCTACCAGATCTGACGAATGTGATGGCCACGTCCCGGAAATATGAAGACCTGTTATGGGCATGGGAGGGCTGGCGAGACAAGGCGGGGAGAGCCATCCTCCAGTTTTACCCGAAATACGTGGAACTCATCAACCAGGCTGCCCGGCTCAATGGTGAGTCCCTGCTGCCAACATCCTTGGCACTTG/CACTGGTGGAGAGCCACCTCCCTCCTTTTTCCCCTTTTTTTAGACCTGGTGCCTATACAGTCACTTTTTTTTTT…	596
21	chr21	26497420	26497432	13	ALu	AluYa4	AluYa4	+	+	PolyA	PolyA	TTGTT+AAGGAAGGATGTA+TTACA	AAGGAAGGATG	GGCCGGGCGCGGTGGCTCACGCCTGTAATCCCAGCACTTTGGGAGGCCGAGGCGGGCGGATCACGAGGTCAGGAGATCGAGACCATCCTGGCTAAAACGGTGAAACCCCGTCTCTACTAAAAATACAAAAAATTAGCCGGGCGTAGTGGCGGGCGCCTGTAGTCCCAGCTACTTGGGAGGCTGAGGCAGGAGAATGGCGTGAACCCGGGAGGCGGAGCTTGCAGTGAGCCGAGATTGCGCCACTGCACTCCAGCCTGGGCGACAGAGCGAGACTCCGTCTCAAAAAAAAAAAAAAAAAAAAAAAAAA	307	GGGGTAACAAAGTCGTTTCCAAGTTCTGATCATACACAACTGTTGATAACCAAATGTTTAACATGGGAAATAGAAGAGTGAAATAAAGGTCTATAGTTGCTTTTATTTACATTGGCCATATTTATCTCACAATAGTTACTTGACTGCCATTGTTTGCATTTGTTTCTACTTTAAAATTTTAAAGGAGCAGCAATTGTCTCTTTTTATGATTAGCATCAACCTCTGCATGGGTTTATGAAGAAGATGCATTGCTTTGTTAAGGAAGGATGGGCCGGGCGCGGTGGCTCACGCCTGTAATCCCAGCACTTTGGGAGGCCGAGGCGGGCGGATCACGAGGTCAGGAGATCGAGACCATCCTGGCTAAAACGGTGAAACCCCGTCTCTACTAAAAATACAAAA…	736

## Sheet: S3
Table S3. Diagnosis nucleotide of SVA subfamily
Subfamily	Genotype of diagnosis position
	71	76	82	92	174	196	197	198	199	200	201	202	203	204	205	206	244	255	278	375	383	384	385	419	424	875	877	886	888	890	897	912	930	936	948	972	981	984	1020	1035	1069	1196	1207	1213	1214	1317	1342	1360	1367
SVA_D	G	C	G	T	G	T	T	T	T	C	G	T	A	T	T	T	T	T	G	G	C	T	C	T	A	A	A	A	A	C	T	T	G	A	G	T	A	A	T	T	C	C	C	C	C	T	C	G	N
SVA_E	G	C	A	G	G	T	T	T	T	C	G	T	T	T	T	T	T	T	G	G	N	N	N	A	N	G	G	G	G	T	T	T	C	G	A	G	G	T	T	T	T	C	T	C	C	T	C	G	N
SVA_F	C	G	G	T	A	N	N	N	N	N	N	N	N	N	N	N	C	C	A	A	C	T	A	T	A	A	A	A	A	C	G	C	C	A	G	T	A	A	C	C	C	A	C	A	T	C	T	T	A
Data from Baillie, J.K. et al. Somatic retrotransposition alters the genetic landscape of the human brain. Nature 479, 534-7 (2011).
[truncated: 9 more columns]

## Sheet: S4
Table S4. Diagnosis nucleotide of Alu subfamily
Subfamily	Genotype of diagnosis position
	23	48	52	57	62	63	64	65	66	70	71	73	74	78	86	87	88	89	90	91	92	93	94	95	96	97	98	99	100	101	103	106	113	120	121	126	127	130	131	137	142	147	148	149	150	152	156	157	158
AluSc	C	C	G	C	C	A	C	N	N	G	T	A	A	A	C	A	T	C	C	T	G	G	C	C	A	A	C	A	T	G	T	A	T	T	N	A	T	N	N	T	T	G	T	G	G	G	C	G	C
AluSg	C	C	G	C	C	A	C	N	N	G	T	A	G	T	C	A	G	C	C	T	G	G	C	C	A	A	C	A	T	G	T	A	T	T	N	A	T	N	N	T	C	G	T	G	G	G	C	G	C
AluSp	C	C	G	C	C	A	C	C	T	G	T	G	G	T	C	A	G	C	C	T	G	A	C	C	A	A	C	A	T	G	A	A	T	T	N	A	T	N	N	T	C	G	T	G	G	G	C	A	T
AluSq	C	C	G	T	C	A	C	C	T	G	T	A	G	T	C	A	G	C	C	T	G	G	C	C	A	A	C	A	T	G	T	A	T	T	N	A	T	N	N	T	C	G	T	G	G	G	G	G	C
AluSx	C	C	G	C	C	A	C	C	T	G	T	A	G	T	C	A	G	C	C	T	G	G	C	C	A	A	C	A	T	G	T	A	T	T	N	A	T	N	N	T	C	G	T	G	G	G	C	G	C
AluSz	C	C	G	C	C	A	C	T	T	G	T	A	G	T	C	A	G	C	C	T	G	G	C	C	A	A	C	A	T	G	T	A	T	T	N	A	T	N	N	T	C	G	T	G	G	G	C	G	C
AluY	C	C	G	C	C	A	C	N	N	G	T	A	G	A	C	A	T	C	C	T	G	G	C	T	A	A	C	A	C	G	T	A	T	T	N	A	T	N	A	T	C	G	T	G	G	G	G	G	C
AluYa1	C	C	G	C	C	A	C	N	N	G	T	A	G	A	C	A	T	C	C	T	G	G	C	T	A	A	C	A	C	G	T	A	T	T	N	A	T	N	A	T	C	G	T	G	G	G	G	G	C
AluYa4	C	C	G	C	C	A	C	N	N	G	T	A	G	A	C	A	T	C	C	C	G	G	C	T	A	A	A	A	C	G	T	A	T	T	N	A	T	N	A	T	C	G	T	A	G	G	G	G	C
AluYa5	C	C	G	C	C	A	C	N	N	G	T	A	G	A	C	A	T	C	C	C	G	G	C	T	A	A	A	A	C	G	T	A	T	T	N	A	T	N	A	T	C	G	T	A	G	G	G	G	C
AluYa8	C	C	G	C	C	A	C	N	N	G	T	A	G	A	C	A	T	C	C	C	G	G	C	T	A	A	A	A	C	G	T	A	T	T	N	C	T	N	N	A	C	G	T	A	G	G	G	G	C
AluYb3a1	C	C	G	T	C	A	C	N	N	G	T	A	G	A	C	A	T	C	C	T	G	G	C	T	A	A	C	A	C	G	T	A	T	T	N	A	T	N	A	T	C	G	T	G	G	G	G	G	C
AluYb3a2	C	C	G	C	C	A	C	N	N	G	T	A	G	A	C	A	T	C	C	T	G	G	C	T	A	A	C	A	C	G	T	A	T	T	N	A	T	N	A	T	C	G	C	G	G	G	G	G	C
AluYb8	C	C	G	T	C	A	T	N	N	G	T	A	G	A	C	A	T	C	C	T	G	G	C	T	A	A	C	A	A	G	T	A	T	T	N	A	T	N	A	T	C	G	C	G	G	G	G	G	C
AluYb9	C	C	G	T	C	A	T	N	N	G	T	A	G	A	C	A	T	C	C	T	G	G	C	T	A	A	C	A	A	G	T	A	T	T	N	A	T	N	A	T	C	G	C	G	G	G	G	G	C
AluYbc3a	C	C	G	C	C	A	C	N	N	G	T	A	G	A	C	A	T	C	C	T	G	G	C	T	A	A	C	A	C	G	T	A	T	T	N	A	T	A	A	T	C	G	T	G	G	A	G	G	C
AluYc1	C	C	G	C	C	A	C	N	N	G	T	A	G	A	C	A	T	C	C	T	G	G	C	T	A	A	C	A	C	G	T	A	T	T	N	A	T	N	A	T	C	G	T	G	G	A	G	G	C
AluYc2	C	C	G	C	C	A	C	N	N	G	T	A	G	A	C	A	T	C	C	T	G	G	C	T	A	A	C	A	A	G	T	A	T	T	N	A	T	N	A	T	C	G	T	G	G	A	G	G	C
AluYd2	C	C	G	C	C	A	C	N	N	G	T	A	G	A	N	N	N	N	N	N	N	N	N	N	N	N	C	A	C	G	T	A	T	T	N	A	T	N	A	T	C	G	C	G	G	G	G	G	C
AluYd3	T	C	G	C	C	A	C	N	N	G	T	A	G	A	N	N	N	N	N	N	N	N	N	N	N	N	C	A	C	G	T	A	T	T	N	A	T	N	A	T	C	G	C	G	G	G	G	G	C
AluYd3a1	T	C	G	C	C	A	C	N	N	G	T	A	G	A	N	N	N	N	N	N	N	N	N	N	N	N	C	A	C	G	T	A	T	T	N	A	T	N	A	T	C	G	C	G	G	G	G	G	C
AluYd8	C	C	G	C	C	A	C	N	N	G	T	A	G	A	N	N	N	N	N	N	N	N	N	N	N	N	C	A	C	G	T	A	T	T	N	A	T	N	A	T	C	G	C	A	G	G	G	G	C
AluYe2	C	C	G	C	C	A	C	N	N	G	T	A	G	A	C	A	T	C	C	T	G	G	C	T	A	A	C	A	C	G	T	A	T	T	N	A	T	N	A	T	C	G	A	G	G	G	G	G	C
AluYe5	C	C	G	C	C	A	C	N	N	G	T	A	G	A	C	A	T	C	C	T	G	G	C	T	A	A	C	A	C	G	T	A	T	T	N	A	T	N	A	T	C	G	A	G	G	G	G	G	C
AluYf1	C	C	G	C	C	A	C	N	N	G	T	A	G	A	C	A	T	C	C	T	G	G	C	T	A	A	C	A	C	G	T	A	T	T	N	A	T	N	A	T	C	G	T	G	G	G	G	G	C
AluYf2	C	C	G	C	C	A	C	N	N	G	T	A	G	A	C	A	T	C	C	T	G	G	C	T	A	A	C	A	C	A	T	A	T	T	A	A	C	A	A	T	C	G	T	G	G	G	G	G	C
AluYg6	C	C	A	C	C	A	C	N	N	G	T	A	G	A	C	A	T	C	C	T	G	G	C	T	A	A	C	A	C	G	T	A	T	T	N	A	T	N	A	T	C	A	T	G	G	G	C	G	C
AluYh9	C	A	G	C	C	A	T	N	N	G	T	A	G	A	C	A	T	C	C	T	G	G	C	T	A	A	C	G	C	G	T	A	C	T	N	A	T	N	A	T	C	G	T	G	G	G	G	G	C
AluYi6	T	C	G	C	C	A	C	N	N	G	T	A	G	A	C	A	T	C	C	T	G	G	C	T	A	A	C	A	C	G	T	A	T	T	N	A	T	A	A	T	C	G	T	G	A	G	G	G	C
Data from RepBase 17.07
[truncated: 51 more columns]

## Sheet: S5
Table S5. Diagnosis nucleotide of L1 subfamily
subfamily	Genotype of diagnosis position
	709	1817	5536	5539	5930	5931	5932	6015
L1-Ta-1nd_C	C	C	T	C	A	C	A	G
L1-Ta-1nd_G	C	C	T	G	A	C	A	G
L1-Ta-1d	T	T	T	G	A	C	A	G
L1-Ta-0	C	C	G	C	A	C	A	G
L1-Pre-Ta_ACG_A	C	C	G	C	A	C	G	A
L1-Pre-Ta_ACG_G	C	C	G	C	A	C	G	G
L1-Pa2	C	C	G	C	G	A	G	A
Data from Lee, E. et al. Landscape of somatic retrotransposition in human cancers. Science 337, 967-71 (2012)

## Sheet: S6
Table S6: The information of 761 simulated TE insertions
Chromosome	Position（1-based）	TE_type	Subfamily	Length(bp)	Sequence
chr10	130980421	Alu	Alu-Ya5~590	308	GGCCGGGCGCGGTGGCTCACGCCTGTAATCCCAGCACTTTGGGAGGCCGAGGCGGGCGGATCACGAGGTCAGGAGATCGAGACCATCCCGGCTAAAACGGTGAAACCCCGTCTCTACTAAAAATACAAAAAATTAGCCGGGCGTAGTGGCGGGCGCCTGTAGTCCCAGCTACTTGGGAGGCTGAGGCAGGAGAATGGCGTGAACCCGGGAGGCGGAGCTTGCAGTGAGCCGAGATCCCGCCACTGCACTCCTGCCTGGGCGACAGAGCGAGACTCCGTCTCAAAAAAAAAAAAAAAAAAAAAAAAAAA
chr10	129054134	Alu	Alu-Yb7~93	313	GGCCGGGCGCGGTGGCTCACGCCTGTAATCCCAGCACTTTGGGAGGCTGAGGCGGGTGGATCATGAAGTCAGGAGATCGAGACCATCCTGGCTAACAAGGTGAAACCCCGTCTCTACTAAAAATACAAAAAATTAGCCGGGCGCGGTGGCGGGCGCCTGTAGTCCCAGCTACTCGGGAGGCTGAGGCAGGAGAATGGCGTGAACCCAGGAAGCGGAGCTTGCAGTGAGCCGAGATTGCGCCACTGCAGTCCGCAGTCCGGCCTGGGCGACAGAGCGAGACTCCGTCTCAAAAAAAAAAAAAAAAAAAAAAAAA
chr10	127289067	Alu	Alu-Yb7~96	329	GGCCGGGCGCGGTGGCTCACGCCTGTAATCCCAGCACTTTGGGAGGCCGAGGCGGGTGGATCATGAGGTCAGGAGATCGAGACCATCCTGGCTAACAAGGTGAAACCCCGTCTCTACTAAAAATACAAAAAATTAGCCGGGCGCGGTGGCGGGCGCCTGTAGTCCCAGCTACTCGGGAGGCTGAGGCAGGAGAATGGCGTGAACCCGGGAAGCGGAGCTTGCAGTGAGCCGAGATTGCGCCACTGCAGTCCGCAGTCCGACCTGGGCGACAGAGCGAGACTCCGTCTCAAAAAAAAAAAAAAAAAAAAAAAAAAAAAAAAAAAAAATAT
chr10	126534441	Alu	Alu-Yc1~116	301	GGCCGGGCGCGGTGGCTCACGCCTGTAATCCCAGCACTTTGGGAGGCCGAGGCGGGCGGATCACGAGGTCAGGAGATCGAGACCATCCTGGCTAACACGGTGAAACCCCGTCTCTACTAAAAATACAAAAAATTAGCCGGGCGTGGTAGCGGGCGCCTGTAGTCCCAGCTACTCGGGAGGCTGAGGCAGGAGAATGGCGTGAACCTGGGAGGCGGAGCTTGCAGTGAGCCGAGATCGCGCCACTGCACTCCAGCCTGGGCGACAGAGCGAGACTCCGTCTCAAAAAAAAAAAAAAAAAAAA
chr10	121586972	Alu	Alu-Yb7~97	312	GGCCGGGCGCGGTGGCTCACGCCTGTAATCCCAGCACTTTGGGAGGCCGAGGCGGGTGGATCATGAGGTCAGGAGATCGAGACCATCCTGGCTAACAAGGTGAAACCCCGTCTCTACTAAAAATACAAAAAATTAGCCGGGCGCGGTGGCGGGCGCCTGTAGTCCCAGCTACTCGGGAGGCTGAGGCAGGAGAATGGCGTGAACCCGGGAAGCGGAGCTTGCAGTGAGCCGAGATTGCGCCACTGCAGTCCGCAGTCCGACCTGGGCGACAGAGCGAGACTCCGTCTCAAAAAAAAAAAAAAAAAAAAAAAA
chr10	116876802	Alu	Alu-Ya5~596	316	GGCCGGGCGCGGTGGCTCACGCCTGTAATCCCAGCACTTTGGGAGGCCGAGGCGGGTGGATCACGAGGTCAGGAGATCGAGACCATCCCGGCTAAAACGGTGAAACCCCGTCTCTACTAAAAATACAAAAAATTAGCCGGGCGTAGTGGCGGGCGCCTGTAGTCCCAGCTACTTGGGAGGCTGAGGCAGGAGAATGGCGTGAACCCGGGAGGCGGAGCTTGCAGTGAGCCGAGATCCCGCCACTGCACTCCAGCCTGGACGACAGAGCGAGACTCCGTCTCAAAAAAAAAAAAAAAAAAAAAAAAAAAAAAAAAAA
chr10	105720787	Alu	Alu-Ya5~597	307	GGCCGGGCGCGGTGGCTCACGCCTGTAATCCCAGCACTTTGGGAGGCCGAGGCGGGCGGATCACGAGGTCAGGAGATCGAGACCATCCCGGCTAAAAACGGTGAAACCCCGTCTCTACTAAAAATACAAAAAATTAGCCGGGCGTAGTGGCGGGCGCCTGTAGCCCCAGCTACTTGGGAGGCTGAGGCAGGAGAATAGCGTGAACCCGGGAGGCGGAGCTTGCAGTGAGCCGAGATCCCGCCACTGCACTCCAGCCTGGGCGACAGAGCGAGACTCCGTCTCAAAAAAAAAAAAAAAAAAAAAAAAA
chr10	104810535	Alu	Alu-Yc1~117	322	GGCCGGGCGCGGTGGCTCACGCCTGTAATCCCAGCACTTTGGGAGGCCGAGGCGGGCGGATCACGAGGTCAGGAGATCGAGACCATCCTGGCTAACACGGTGAAACCCCGTCTCTACTAAAAATACAAAAAATTAGCCGGGCGTGGTAGCGGGCGCCTGTAGTCCCAGCTACTCGGGAGGCTGAGGCAGGAGAATGGCGTGAACCCGGGAGGCGGAGCTTGCAGTGAGCCGAGATCGCGCCACTGCACTCCAGCCTGGGCGACAGAGCGAGACTCCGTCTCAAAAAAAAAAAAAAAAAAAAAAAAAAAAAAAAAAAAAAAGG
chr10	103408193	Alu	Alu-Ya5~598	304	GGCCGGGCGCGGTGGCTCACGCCTGTAATCCCAGCACTTTGGGAGGCCGAGGCGGGCGGATCACGAGGTCAGGAGATCGAGACCATCCCGGCTAAAACGGTGAAACCCCGTCTCTACTAAAAATACAAAAAAATTAGCCGGGCGTAGTGGCGGGCGCCTGTAGTCCCAGCTACTTGGGAGGCTGAGGCAGGAGAATGGCGTGAACCCGGGAGGCGGAGCTTGCAGTGAGCCGAGATCCCGCCACTGCACTCCAGCCTGGGCGACAGAGCGAGACTCCGTCTCAAAAAAAAAAAAAAAAAAGAAA
chr10	97042250	Alu	Alu-Yb7~102	336	GGCCGGGCGCGGTGGCTCACGCCTGTAATCCCAGCACTTTGGGAGGCCGAGGCGGGTGGATCATGAGGTCAGGAGATCGAGACCATCCTGGCTAACAAGGTGAAACCCCGTCTCTACTAAAAATACAAAAAATTAGCCGGGCGCGGTGGCGGGCGCCTGTAGTCCCAGCTACTCGGGAGGCTGAGGCAGGAGAATGGCGTGAACCCGGGAAGCGGAGCTCGCAGTGAGCCGAGATTGCGCCACTGCAGTCCGCAGTCCGGCCTGGGCGACAGAGCGAGACTCCGTCTCAAAAAAAAAATAAAAAATAAAATAAATAATAATAATAATAATAATAAT
chr10	95438899	Alu	Alu-Sx~5	300	GGCTGGGCACCATGGCTCATGCCTGTAATCCCAGCATGTTGGGAGGCCAACGCAGGCAGATCACTTGAAGTCAGGAGTTTGAGACCATCCTGGCTAACATGGTGAAACCCCATCTCTACTAAAAATCCAAAAAATTAGCTGGGCATGGTGGCGCATGCCTGTAGTCCCAGCTACTTGGGAGGCTGAGGCAGGAGAATCGCTTGAACCTGGGAGGCGGAGATTGCAGTGAGCTGAGGTCACGCTGTTGCACTCCAACCTGGGCGACAGGGCAAGACTTCATCTCAAAAAAATAAAATAAAG
chr10	94873171	Alu	Alu-Ya5~600	310	GGCCGGGCGCGGTGGCTCACACCTGTAATCCCAGCACTTTGGGAGGCCGAGGCGGGCGGATCACGAGGTCAGGAGATCGAGACCATCCCGGCTAAAACGGTGAAACCCCGTCTCTACTAAAAATACAAAAAATTAGCCGGGCGTAGTGGCGGGCGCCTGTAGTCCCAGCTACTTGGGAGGCTGAGGCAGGAGAATGGCGTGAACCCGGGAGGCGGAGCTTACAGTGAGCCGAGATCCCGCCACTGCACTCCAGCCTGGGCGACAGAGCGAGACTCCGTCTCACAAAAAAAAAAAAAAAAAAAAAAAGAAG
chr10	91900257	Alu	Alu-Ya5~601	304	GGCCGGGCGCGGTGGCTCACGCCTGTAATCCCAGCACTTTGGGAGGCCGAGGCGGGCGGATCACGAGGTCAGGAGATCGAGACCATCCCGGCTAAAACGGTGAAACCCCGTCTCTACTAAAAAATACAAAAAATTAGCCGGGCGTAGTGGCGGGCGCCTGTAGTCCCAGCTACTTGGGAGGCTGAGGCAGGAGAATGGCGTGAACCCGGGAGGCGGAGCTTGCAGTGAGCCGAGATCCCGCCACTGCACTCCAGCCCGGGCGACAGAGAGAGACTCCGTCTCAAAAAAAAAAAAAAAAAAAAAA
chr10	91327491	Alu	Alu-Ye5~37	319	GGCCGGGCGCGGTGGCTCACGCCTGTAATCCCAGCACTTTGGGAGGCCGAGGCGGGCGGATCACGAGGTCAGGAGATCGAGACCATCCTGGCTAACACGGTGAAACCCCGTCTCTACTAAAAATACAAAAAATTAGCCGGGCGAGGTGGCGGGCGCCTGTAGTCCCAGCTACTCGGGAGGCTGAGGCAGGAGAATGGCGTGAACCCCAGGGGGCGGAGCCTGCAGTGAGCCGAGATTGCGCCACTGCACTCCAGCCTGGGCGACAGCGAGACTCCGTCTCAAAAAAAAAAAAAAAAAAAAAAAAAAAAAAAAAAAAAAA
chr10	87674219	Alu	Alu-Ya5~603	297	GGGCCGGGCGCGGTGGCTCACGCCTGTAATCCCAGCACTTTGGGAGGCCGAGGCGGGCGGATCACGAGGTCAGGAGATCGAGACCATCCCGGCTAAAAAACGGTGAAACCCCGTCTCTACTAAAAATACAAAAAATTAGCCGGGCGTAGTGGCGGGCGCCTGTAGTCCCAGCTACTTGGGAGGCTGAGGCAGGAGAATGGCGTGAACCCGGGAGGCGGAGCTTGCAGTGAGCCGAGATCCCGCCACTGCACTCCAGCCTGGGCGACAGAGCGAGACTCCGTCTCAAAAAAAAAAAAA
chr10	82004332	Alu	Alu-Yb7~108	300	GGCCGGGCGCGGTGGCTCACGCCTGTAATCCCAGCACTTTGGGAGGCCGAGGCGGGTGGATCATGAGGTCAGGAGATCGAGACCATCCTGGCTAACAAGGTGAAACCCCGTCTCTACTAAAAATACAAAAAATTAGCCGGGCGCGGTGGCGGGCGCCTGTAGTCCCAGCTACTCGGGAGGCTGAGGCAGGAGAATGGCGTGAACCCGGGAAGCGGAGCTTGCAGTGAGCCGAGATTGCGCCACTGCAGTCCGCAGTCCGGCCTGGGCGACAGAGCGAGACTCCGTCTCAAAAAAAAAAAA
chr10	69412267	Alu	Alu-Yb7~111	318	GGCCGGGCGCGGTGGCTCACGCCTGTAATCCCAGCACTTTGGGAGGCCGAGGCGGGTGGATCATGAGGTCAGGAGATCGAGACCATCCTGGCTAACAAGGTGAAACCCCGTCTCTACTAAAAATACAAAAAATTAGCCGGGCGCGGTGGCGGGCGCCTGTAGTCCCAGCTACTCGGGAGGCTGAGGCAGGAGAATGGCGTGAACCCGGGAAGCGGAGCTTGCAGTGAGCCGAGATTGCGCCACTGCAGTCCGCAGTCCGACCTGGGCGACAGAGCGAGACTCCGTCTCAAAAAAAAAAAAAAAAAAAAAAAAAAAAAA
chr10	63746720	Alu	Alu-Sx~6	304	GGCCAGGTGCAGTGGCTCACACCTGTATTCCCAGCACTTTGGGAGGCCGAGGTGGGTGGATCACCTGAAGTCAGGAGTTCCAGACCAGCCTGGCTAACATGGTGAAACCCCATCTCTACTAAAAATAAAAAAATTAGCCAGGCATGGTGGCGTACACCTGTAATCCCAGCTACTCAGGAGGCCGAGGCAGAAGAATTGCTTGTACCTGGGAGGTAGATGTTGCAGTGAGCCAAGATTGTGCCATTGCACTCCAGCCTGGGCGACAGGAGGAGACTCCGTCTCCAAAAAAAAAAAAAAAAAAAAA
chr10	61851992	Alu	Alu-Ya5a2~22	260	CACTTTGGGAGGCCGAGGCGGGCGGATCACGAGGTCAGGAGATCGAGACCATCCCGGCTAAAACGGTGAAACCCCGTCTCTACTAAAAATACAAAAAATTAGCCGGGCGTAGTGGCGGGCGCCTGTAGTCCCAGCTACTTGGGAGGCTGAGGCAGGAGAATGGCGTGAACCCGGGAGGCGGAGCTTGCAGTGAGCCGAGATCCCGCCACTGCACTCCAGCCTGGGCGACAGAGCGAGACTCCGTCTCAAAAAAAAAAAAA
chr10	61837397	Alu	Alu-Y~75	299	GGCCGGGCGCGGTGGCTCGTGCCTGTAATCCTAGCACTTTGGGAGGCCGAGACGGGCGGATCACGAGGTCAGGAGATCGAGACCATCTTGGCTAACACGGTGAAACCCCGTTTCTACTAAAAATACAAAAAATTAGCCGGGCGTGTTGGCGGGCGCCTGTAGTCCCAGCTACTTGGGAGGCTGAGGCAGGAGAATGGCATGAACCCGGGAGGCGGAGCTTGCAGTGAGCCGAGATCGCGCCACTGCACTCCAGCCTGGGCGACAGAGCGAGACTCCGTCTCAAAAAAAAAAAAAAAAAA
chr10	60390378	Alu	Alu-Sx~7	312	GGCTGGGCGTGGTGGCACATGCCTGTAATCCCAGCACTTTGGGAGGCCGATGCGGGCGGATCACCTGAGGTCAGGAGTTTGAGACCAGCCCGGCCACCATGGCGAAACCCCGTCTCTACTAAAAATACAAAATTTGCTGGACATGGTGACACATGCCTGTAGTCCCAGCTACTTGGGAAGCTGAGGCAGGAGAATTACTTGAACCTGGGAGGCAGAGGTTGCGGTGAGCCGAGATCGCGCCATTGCACTCCAGCCTGGGTGACAGAGTAAGACTCTGTCTCAAAAAAAAAAAAAAAAGAAAAGAAAACAAGG
chr10	53613694	Alu	Alu-Sp~5	297	GCCAGGCACGGTGGCTTACGCCTGTAACCCCAGCACTTTGGGAGGCCGAGGCGGGTGGATCACCTGAGGTCGAAGTTCGAGACCAGTCCAACCAACAAGGAGAAACCCCATCTCTACTAAAAATACAAACTTAGCCAGGCATGGTGGCGCATACCTGTAATCCCAGCACTCAGGAGGCTGAGGAAGGAGAATCGCTTGAGCCCAGAAGGCAGAGGTAGTGGTGAGCCGAGATTGCACCAGCCTGGGCAACAAGAGCAAAACTCCGTCTAAAAAAAAATGAAAAAGAAAGAAAGAAAA
chr10	50872693	Alu	Alu-Yb8~324	307	GGCCGGGCGCGGTGGCTCACGCCTGTAATCCCAGCACTTTGGGAGGCCGAGGCGGGTGGATCATGAGGTCAGGAGATCGAGACCATCCTGGCTAACAAGGTGAAACCCCGTCTCTACTAAAAAAAATACAAAAAATTAGCCGGGCGCGGTGGCGGGCGCCTGTAGTCCCAGCTACTCGGGAGGCTGAGGCAGGAGAATGGCGTGAACCCGGGAAGCGGAGCTTGCAGTGAGCCGAGATTGCGCCACTGCAGTCCGCAGTCCGGCCTGGGCGACAGAGCGAGACTCCGTCTTAAAAAAAAAAAAAAAA
chr10	47246857	Alu	Alu-Yb8~326	306	GGCCGGGCGCGGTGGCTCACGCCTGTAATCCCAGCACTTTGGGAGGCCGAGGCAGGTGGATCATGAGGTCAGGAGATCGAGACCATCCTGGCTAACAAGGTGAAACCCCGTCTCTACTAAAAATACAAAAAATTAGCCGGGCGCGGTGGCGGGGGCCTGTAGTCCCAGCTACTCGGGAGGCTGAGGCAGGAGAATGGCGTGAACCCGGGAAGCGGAGCTTGCAGTGAGCGGAGATTGCGCCACTGCAGTCCGCAGTCCGGCCTGGGCAACAGAGCGAGACTCCATCTCAAAAAAAAAAAAAAAAAA
chr10	38044248	Alu	Alu-Yb8~330	305	GGGCCGGGCGCGGTGGCTCACGCCTGTAATCCCAGCACTTTGGGAGGCCGAGGCGGGTGGATCATGAGGTCAGGAGATCGAGACCATCCTGGCTAACAAGGTGAAACCCCGTCTCTACTAAAAATACAAAAAATTAGCCGGGCGCGGTGGCGGGCGCCTGTAGTCCCAGCTACTCGGGAGGCTGAGGCAGGAGAATGGCGTGAACCCGGGAGGCGGAGCTTGCAGTGAGCTGAGATTGCGCCACTGCAGTCCGCAGTCCGGCCTGGGCGACAGAGCGAGATTCCGTCTCAAAAAAAAAAAAAAAA
chr10	37730793	Alu	Alu-Ya5~610	302	TGCCGGGCGCGGTGGCTCACGCCTGTAATCCCAGCACTTTGGGAGGCCGAGGCGGGCGGATCACGAGGTCAGGAGATCGAGACCATCCCGGCTAAAACGGTGAAACCCGTCTCTACTAAAAATAACAAAAAATTAGCCGGCGTAGTGGCGGCGCTGTAGTCCCAGCTACTTGGGAGGCTGAGGCAGGAGAATGGCGTGAACCCGGGAGGCGGCTTGCAGTGAGCCGAGATCCCGCCACTGCACTCCAGCCTGGGCGACAGAGCGAGACTCCGTCTCAAAAAAAAAAAAAAAAAAAAAAAAAA
chr10	37518193	Alu	Alu-Yb8~331	322	GGCCGGGCGCGGTGGCTCACGCCTGTAATCCCAGCACTTTGGGAGGCCGAGGCGGGTGGATCATGAGGTCAGGAGATCGAGACCATCCTGGCTAACAAGGTGAAACCCCGTCTCTACTAAAAATACAAAAAATTAACCGGGCGCGGTGGCGGGCGCCTGTAGTCCCAGCTACTCGGGAGGCTGAGGCAGGAGAATGGCGTGAACCCGGGAAGCGGAGCTTTCAGTGAGCCGAGATTGCGCCACTGCAGTCCGCAGTCCGGCCTGGGCGACAGAGCAAGACTCCGTCTCAAAAAAAAAAAAAAAAAAAAAAAAAAAAAAAAAA
chr10	34883473	Alu	AluYa5~2	309	GGGCCGGGCGCGGTGGCTCACGCCTGTAATCCCAGCACTTTGGGAGGCCGAGGCGGGCGGATCACGAGGTCAGGAGATCGAGACCATCCCGGCTAAAACGGTGAAACCCCGTCTCTACTAAAAATACAAAAAATTAGCCGGGCGTAGTGGCGGGCGCCTGTAGTCCCAGCTACTTGGGAGGCTGAGGCAGGAGAATGGCGTGAACCCGGGAGGCGGAGCTTGCAGTGAGCCGAGATCCCGCCACTGCACTCCAGCCTGGGCAACAGAGCGAGACTCCGTCTCAAAAAAAAAAAAAAAAAAAAAAAAAAA
chr10	27337094	Alu	AluYb8~2	338	GGGCCGGGCGCGGTGGCTCACGCCTGTAATCCCAGCACTTTGGGAGGCCGAGGCGGGTGGATCATGAGGTCAGGAGATCGAGCCCATCCTGGCTAACAAGGTGAAACCCCGTCTCTACTAAAAAAAAAAATACAAAAAATTAGCCGGGCGCGGTGGCGGGCGCCTGTAGTCCCAGCTACTCGGGAGGCTGAGGCAGGAGAATGGCGTGAACCCGGGAAGCGGAGCTTGCAGTGAGCCGAGATTGCGCCACTGCAGTCCGCAGTCCGGCCTGGGCGACAGAGCGAGACTCCGTCTCAAAAAAAAAAAAAAAAAAAAAAAAAAAAAAAAAAAAAAAAAAA
chr10	23714809	Alu	AluYb8~2a	305	GCCGGGCGCGGTGGCTCACGCCTGTAATCCCAGCACTTTGGGAGGCCGAGGCGGGTGGATCATGAGGTCAGGAGATCGAGACCATCCTGGCTAACAAGGTGAAACCCCGTCTCTACTAAAAATACAAAAAATTAGCCGGGCGCGGTGGCGGGCGCCTGTAGTCCCAGCTACTCGGGAGGCTGAGGCAGGAGAATGGCGTGAACCCAGGAAGTGGAGCTTGCAGTGAGCCGAGATTGCGCCACTGCAGTCCGCAGTCTGGCCTGGGCGACAGAGCGAGACTCCGTCTCAAAAAAAAAAAAAATAAA
chr10	22880081	Alu	AluY~2	315	GGCCGGGCGCGGTGGCTCACGCCTGTAATCCCAGCACTTTGGGAGGCCGAGGCGGGCGGATCACGAGGTCAGGAGATCGAGACCATCCTGGCTAACACGGTGAAACCCCGTCTCTACTAAAAATACAAAAAAAAAATTAGCCGGGCGAGGTGGCGGGCGCCTGTAGTCCCAGCTACTCGGGAGGCTGAGGCAGGAGAATGGCGTGAACCCCAGGGGGCGGAGCCTGCAGTGAGCCGAGATTGCGCCACTGCACTCCAGCCTGGGGGACAGCGAGACTCCGTCTCAAAAAAAAAAAAAAAAAAAAAAAAAAAAAAA
chr10	15294913	Alu	AluYa5~2a	266	TTGGGAGGCCGAGGCGGGCGGATCACGAGGTCAGGAGATCGAGACCATCCCGGCTAAAACGGTGAAACCCCGTCTCTACTAAAAATACAAAAAATTAGCCGGGCGTAGTGGCGGGCGCCTGTAGTCCCAGCTACTTGGGAGGCTTAGGCAGGAGAATGGCGTGAACCCGGGAGGCGGAGCTTGCAGTGAGCCGAGATCGCGCCACTGCACTCCAGCCTGGGCGACAGAGCGAGACTCCGTCTCAACAATAATAAAAAAAAAAAAAA
chr10	14257247	Alu	AluYb8~3	326	TGGCCAGGCGCGGTGGCTCACGCCTGTAATCCCAGCACTTTGGGAGGCCGAGGCGGGCGGATCATGAGGTCAGGAGATCGAGACCATCCTGGCTAACAAGGTGAAACCCCGTCTCTACTAAAAATACAAAAAATTAGCCGGGCGCGGTGGCGGGCGCCTGTAGTCCCAGCTACTCGGGAGGCTGAGGCAGGAGAATGGCGTGAACCCGGGGAAGCGGAGCTTGCAGTGAGCCGAGATTGCGCCACTGCAGTCCGCAGTCTGGCCTGGGCAACAGAGCGAGACTCCGTCTCAAAAAAAAAAAAAAAAAAAAAAAAAAAAAAAAAAAA
chr10	10844759	Alu	AluYb8~4	319	GGCCGGGCGCGGTGGCTCACGCCTGTAATCCCAGCACTTTGGGAGGCCGAGGCGGGTGGATCATGAGGTCAGGAGATCGAGACCATCCTGGCTAACAAGGTGAAACCCCGTCTCTACTAAAAATACGAAAAATTAGCCGGGCGCGGTGGCGGGCGCCTGTAGTCCCAGCTACTCGGGAGGCTGAGGCAGGAGAATGGCGTGAACCCGGGAAGCGGAGCTTGCAGTGAGCCGAGATTGCGCCACTGCGGTCCGCAGTCCGGCCTGGGCAACAGAGCGAGACTCCGTCTCAAAAAAAAAAAAAAAAAAAAAAAAAAAAAAA
chr10	10275401	Alu	AluYa5~6	304	GGCCGGGCGCGGTGGCTCACGCCTGTAATCCCAGCACTTTGGGAGGCCGAGGCGGGCGGATCACGAGGTCAGGAGATCGAGACCATCCCGGCTAAAATGGTGAAACCCCGTCTCTACTAAAAATACAAAAAATTAGCCGGGCGTAGTGGCGGGCGCCTGTAGTCCCAGCTACTTGGGAGGCTGAGGCAGGAGAATGGCGTGAACCCGGGAGGCGGAGCTTGCAGTGAGCCGAGATCCCGCCACTGCACTCCAGCCTGGGCGACAGAGCGAGACTCCGTCTCAAAAAAAAAAAAAAAAAAAAAAA
chr10	2230304	Alu	AluYb8~5	318	GGCCGGGCGCGGTGGCTCACGCCTGTAATCCCAGCACTTTGGGAGGCCGAGGCGGGTGGATCATGAGGTCAGGAGATCGAGACCATCCTGGCTAACAAGGTGAAACCCCGTCTCTACTAAAAATACAAAAAATTAGCCGGGCGCGGTGGCGGGCGCCTGTAGTCCCAGCTACTCGGGAGGCTGAGGCAGGAGAATGGCGTGAACCCGGGAGGCGGAGCTTGCAGTGAGCCGAGATTGCGCCACTGCAGTCCGCAGTCCGGCCCGGGCGACAGAGCGAGACTCCGTCTCAAAAAAAAAAAAAAAAAAAAGAAAGAAAAG
chr10	1238013	Alu	AluYb9~2a	302	CGGCCGGGCGCGGTGGCTCACGCCTGTAATCCCAGCACTTTGGGAGGCCGAGGCGGGTGGATCATGAGGTCAGGAGATCGAGACCATCCTGGCTAACAAGGTGAAACCCCGTCTCTACTAAAAATACAAAAAATTAGCCGGGCGCGGTGGCGGGCGCCTGTAGTCCCAGCTACTGGGGAGGCTGAGGCAGGAGAATGGCGTGAACCCGGGAAGCGGAGCTTGCAGTGAGCCGAGATTGCGCCACTGCAGTCCGCAGTCCCGCCTGGGCGACAGAGCGAGACTCCGTCTCAAAAAAAAAAAAA
chr11	130482491	Alu	AluYa5~9	308	AGGCCGGGCGCGGTGGCTCACGCCTGTAATCCCAGCACTTTGGGAGGCCGAGGCGGGCGGATCACGAGGTCAGGAGATCGAGACCATCCCGGCTAAAACGGTGAAACCCCGTCTCTACTAAAAATACAAAAAATTAGCCGGGCGTAGTGGCAGGCGCCTGTAGTCCCAGCTACTTGGGAGGCTGAGGCAGGAGAATGGCGTGAACCCGGGAGGCGGAGCTTGCAGTGAGCCGAGATCCCGCCACTGCACTCCAGCCTGGGCGACAGAGCGAGACTCCCGTCTCAAAAAAAAAAAAAAAAAAAAAAAAA
chr11	129725340	Alu	AluYa8~2	305	GGCCGGGCGCGGTGGCTCACGCCTGTAATCTCAGCACTTTGGGAGGCCGAGGCGGGCGGATCACGAGGTCAGGAGATCGAGACCATCCCGGCTAAAATGGTGAAACCCCGTCTCTACTAAAACTACAAAAAATAGCCGGGCGTAGTGGCGGGCGCCTGTAGTCCTAGCTACTTGGGAGGCTGAGGCAGGAGAATGGCGTGAACCCGGGAGGCGGAGCTTGCAGTGAGCCGAGATCGCGCCACTGCACTCCAGCCTGGGCGACAGAGCGAGACTCCGTCTCAAAAAAAAAAAAAAAAAAAAAAAAA
chr11	128578618	Alu	AluYb8~8	318	TGGCCGGGCGCGGTGGCTCACGCCTGTAATCCCAGCACTTTGGGAGACCGAGGCGGGTGGATCACTTGAGGTCAGGAGATCGAGACCATCCTGGCTAACAAGGTGAAACCCCGTCTCTACTAAAAATACAAAAAATTACCCGGGCGCGGTGGCGGGCGCCTGTAGTCCCAGCTACTCGGGAGGCTGAGGCAGGAGAATGGCGTGAACCCGGGAAGCGGAGCTTGCAGTGAGCCGAGATTGCGCCACTGCAGTCCGCAGTCCGGCCTGGGTGACAGAGCGAGACTCCGTCTCAAAAAAAAAAAAAAAAAAAAAAAAAAA
chr11	120889052	Alu	AluYa5~10	274	CCCAGCACTTTGGGAGGCCGAGGCGGGCGGATCACGAGGTCAGGAGATCGAGACCATCCCGGCTAAAACGGTGAAACCCCGTCTCTACTAAAAATACAAAAAATTAGCCGGGCGTAGTGGCGGGCGCCTGTAGTCCCAGCTACTTGGGAGGCTGAGGCAGGAGAATGGCGTGAACCCGGGAGGCGGAGCTTGCAGTGAGCCGAGATTGCGCCACTGCACTCCAGCCTGGGCGACAGAGCGAGACTCCGTCTCAAAAAAAAAAAAAAAAAAAAAA
chr11	112028034	Alu	AluY~7	310	CGGCCGGGCGCGGTGGCTCACGCCTGTAATCCCAGCACTTTGGGAGGCCGAGGCGGGCGGATCACGAGGTCAGGAGATCGAGACCATCCTGGCTAACAAGGTGAAACCCCGTCTCTACTAAAAATACAAAAAATTAGCCGGGCGTGGTAGCGGGCGCCTGTAGTCCCAGCTACTCGGGAGGCTGAGGCAGGAGAATGGCGTGAACCCGGGAGGCGGAGCTTGCAGTGAGCCGAGATCGCGCCACTGCACTCCAGCCTGGGCGACAGAGCGAGACTCCGTCTCAAAAAAAAAAAAAAAAAAAAAAAAAAAA
chr11	110808383	Alu	AluYb8~10	274	TCCCAGCACTTTGGGAGGCCGAGGCGGGTGGATCATGAGGTCAGGAGATCGAGACCATCCTGGCTAACAAGGTGAAACCCCGTCTCTACTAAAAATACAAAAAATTAGCCGGGCGCGGTGGCGGGCGCCTGTAGTCCCAGCTACTCGGGAGGCTGAGGCAGGAGAATGGCGTGAACCCGGGAAGCGGAGCTTGCAGTGAGCCGAGATTGCGCCACTGCAGTCCGCAGTCCGGCCTGGGCAACAGAGCGAGACTCCGTCTCAAAAAAAAAAAAAA
chr11	107730437	Alu	AluY~11	299	GGCCGGGCGCGGTGGCTCACGCCTGTAATCCCAGCACTTTGGGAGGCCGAGGCGGGCGGATCACGAGGTCAGGAGATCGAGACCATCCTGGCTAACACGGTGAAACCCTGTCTCTACTAAAAATACAAAAAATTAGCCGGGCGAGGTGGCGGGCGCCTGTAGTCCCAGCTACTCCGGAGGCTGAGGCAGGAGAATGGCGTGAACCCCAGGGGGCGGAGCCTGCAGTGAGCCGAGATTGCGCCACTGCACTCCAGCCTGGGCGACAGCGAGACTCCGTCTCAAAAAAAAAAAAAAAAAAA
chr11	102066158	Alu	AluY~12	306	GGGGCCGGGCGCGGTGGCTCACGCCTGTAATCCCAGCACTTTGGGAGGCCGAGGCGGGCGGATCACGAGGTCAGGAGATCGAGACCATCCTGGCTAACACGGTGAAACCCCGTCTCTACTAAAAATACAAAAAATTAGCCAGGCGTGGTAGCGGGCGCCTGTAGTCCCAGCTACTCGGGAGGCTGAGGCAGGAGAATGGCGTGAACCCGGGAGGCGGAGCTTGCAGTGAGCCGAGATCGCGCCACTACACTCCAGCCTGGGCGACAGAGCGAGACTCCGTCTCAAAAAAAAAAAAAAAAAAAAAAA
chr11	100645309	Alu	AluYb8~16	328	GGCCGGGCGCGGTGGCTCACGCCTGTAATCCCAGCACTTTGGGAGGCCGAGGCGGGTGGATCATGAGGTCAGGAGATCGAGACCATCCTGGCTAACAAGGTGAAACCCCGTCTCTACTAAAAATACAAAAAATTAGCCGGGCGCGGTGGCGGGCGCCTGTAGTCCCAGCTACTCAGGAGGCTGAGGCAGGAGAATGGCGTGAACCCGGGAAGCGGAGCTTGCAGTGAGCCGAGATTGCGCCACTGCAGTCCGCAGTCTGGCCTGGGCGACAGAGCGAGACTCCGTCTCAAAAAAAAAAAAAAAAAAAAAAAAAAAAAAAAAAAAAACC
chr11	97327057	Alu	AluYg6~2a	302	GGCCAGGCGCGGTGGCTCACGCCTGTAATCCCAGCACTTTGGGAGGCCGAGGCGGGCGGATCACGAGGTCAGGAGATCGAGACCATCCTGGCTAACACGGTGAAACCCCGTCTCTACTAAAAATACAAAAATTAGCCGGGCATGGTGGCGCGCGCCTGTAGTCCCAGCTACACGGGAGGCTGAGGCAGGAGAATGGCGTAAACCCGGGAGGCGGAGCTTGCAGTGAGTCGAGATCGCGCCACTGCACTCCAGCCTGGGCGACAGAGCGAAACTCCGCCTCAAAAAAAAAAAAAAAAAAAAAA
chr11	96752921	Alu	AluYb8~19	291	GGCCGGGCGCGGTGGCTCACGCCTGTAATCCCAGCACTTTGGGAGGCCGAGGCAGGTGGATCATGAGGTCAGGAGATCGAGACCATCCTGGCTAACAAGGTGAAACCCCGTCTCTACTAAAAATACAAAAAATTAGCCGGGCGCGGTGGCGGGCGCCTGTAGTCCCAGCTACTCGGGAGGCTGAGGCAGGAGAATGGCGTGAACCCGGGAAGCGGAGCTTGCAGTGAGCCGAGATTGCGCCACTGCAGTCCGCAGTCCGGCCTGGGCGACAGAGCGAGACTTCAAAAAAAA
chr11	91152083	Alu	AluY~15	299	GGCCGGGCGCGGTGGCTCACGCCTGTAATCCCAGCACTTTGGGAGGCCGAGGCGGGCGGATCACGAGGTCAGGAGATCGAGACCATCCTGGCTAACACGGTGAAACCCCGTCTCTACTAAAAATACAAAAAATTAGCCGGGCGTGGTAGCGGGCGCCTGTAGTCCCAGCTACTCGGGAGGCTGAGGCAGGAGAATGGCGTGAACCCGGGAGGCGGAGCTTGCAGTGAGCCGAGATCGCGCCACTGCACTCCAGCCTGGGCGACAGAGCGAGACTCCGTCTCAAAAAAAAAAAAAAAAAA
chr11	80181352	Alu	AluYa5~25	324	GGCCGGGCGCGGTGGCTCACGCCTGTAATCCCAGCACTTTGGGAGGCCGAGGCGGGCGGATCACGAGGTCAGGAGATCGAGACCATCCCGGCTAAAACGGTGAAACCCCGTCTCTACTAAAAATACAAAAAATTAGCCGGGCGTAGTGGCGGGCGCCTGTAGTCCCAGCTACTTGGGAGGCTGAGGCAGGAGAATGGCGTGAACCCGGGAGGCGGAGCTTGCAGTGAGCCGAGATCCCGCCACTGCACTCCAGCCTGGGCGACAGAGCGAGACTCCGTCTCAAAAAAAAAAAAAAAAAAAAAAAAAAAAAAAAAAAAAAAAAAG
chr11	79519950	Alu	AluYb8~22	317	GGCCGGGCGCGGTGGCTCACGCCTGTAATCCCAGCACTTTGGGAGGCCGAGGCGGGTGGATCATGAGGTCAGGAGATCGAGACCATCCTGGCTAACAAGGTGAAACCCCGTCTCTACTAAAAATACAAAAAATTAGCCGGGCGCGGTGGCGGGCGCCTGTAGTCCCAGCTACTCGGGAGGCTGAGGCAGGAGAATGGCGTGAACCCGGGAAGCGGAGCTTGCAGTGAGCCGAGATTGCGCCACTGCAGTCCGCAGTCCGGCCTGGGCGACAGAGCGAGACTCCGTCTCAAAAAAAAAAAAAAAAAAAAAAAAAAAAA
chr11	76432945	Alu	AluYa5~26	300	GGCCGGGCGCGGTGGCTCACGCCTGTAATCCCAGCACTTTGGGAGGCCGAGGCGGGCGGATCACGAGGTCAGGAGATCGAGACCATCCCGGCTAAAACAGTGAAACCCCGTCTCTACTAAAAATACAAAAAATTAGCCGGGCGTAGTGGCGGGCGCCTGTAGTCCCAGCTACTTGGGAGGCTGAGGCAGGAGAATGGCGTGAACCCGGGAGGCGGAGCTTGCAGTGAGCCGAGATTGCGCCACTGCACTCCAGCCTGGGCGACAGAGCGAGACTCCGTCTCAAAAAAAAAAAAAAAAAAA
chr11	70789659	Alu	AluYb8~25	300	AGGCCGGGCGCGGTGGCTCACGCCTGTAATCCCAGCACTTTGGGAGGCCGAGGCGGGTGGATCATGAGGTCAGGAGATCGAGACCATCCTGGCTAACAAGGTGAAACCCCGTCTCTACTAAAAATACAAAAAATTAGCCGGGCGCGGTGGCGGGCGCCTGTAGTCCCAGCTACTCGGGAGGCTGAGGCAGGAGAATGGCGTGAACCCGGGAAGCGGAGCTTGCAGTGAGCCGAGATTGCGCCACTGCAGTCCGCAGTCCGACCTGGGCGACAGAGCGAGACTCCGTCTCAAAAAAAAAAA
chr11	69319359	Alu	AluY~18	303	AGGCCGGGCGCGGTGGCTCACGCCTGTAATCCCAGCACTTTGGGAGGCCGAGGCGGGCGGATCACGAGGTCAGGAGATCGAGACCATCCTGGCTAACACGGTGAAACCCCGTCTCTACTAAAAATACAAAAAATTAGCCGGGCGTGGTAGCGGGCGCCTGTAGTCCCAGCTACTCGGGAGGCTGAGGCAGGAGAATGGCGTGAACCCGGGAGGCGGAGCTTGCAGTGAGCCGAGATCCCGCCACTGCACTCCAGCCTGGGCGACAGAGCGAGACTCCGTCTCAAAAAAAAAAAAAAAAAAAAA
chr11	68421320	Alu	AluY~19	227	TGATCGAGACCATCCTGGCTAACACGGTGAAACCCCGTCTCTACTAAAAAAATACAAAAAAAAATTAGCCGGGCGTGATGGCGGGCGCCTGTAGTCCCAGCTACTCGGGAGGCTGAGGCAGGAGAATGGCGTGAACCCGGGAGGCGGAGCTTGCAGTGAGCGGAGATTGCGCCACTGCACTCCCGCCTGGGCCGCAGAGCAAGACTCCGTCTCAAAAAAAAAAAAAA
chr11	61779358	Alu	AluY~21	300	GGCCGGGCGCGGTGGCTCACGCCTGTAATCCCAGCACTTTGGGAGGCCGAGGCGGGCGGATCACGAGGTCAGGAGATCGAGACCATCCTGGCTAACACAGTGAAACCCCGTCTCTACTAAAAAAACACAAAAAAATTAGCCGGGCGTGGTGGCGGGCGTCTGTAGTCCCAGCTACGCGGGAGGCTGAGGCAGGAGAATGGCGTGAACCCGGGAGGCGGAGCTTGCAGTGAGCCGAGATCGCGCCACTGCACTCCAGCCTGGGCGACAGAGCGAGACTCCGTCTCAAAAAAAAAAAAAAAA
chr11	55838830	Alu	AluYa5~32	290	TGTCCAGGCCGGGCGCGGTGGCTCACACCTGTAATCCCAGCACTTTGGGAGGCCGAGGCAGCGGATCACGAGGTTGGAGATTGAGACCACAGTTAAACCCTGTCGCTACTAAAAATACAAAAAATTAGCCAGTGCCTGTAGTCCCAGCTACTTGGGAGGCTGAGGCAGGAGAATGGCATGAACCCAGGAGGCGGAGCTTGCATTGACCTGAGATCACGCCACTGCACTCCAGCCTGGGTGACAGAGCGAAACTCCGTCTCAAAAAAAAAAAAAAAAAAAAAAAGCATGTT
chr11	51528174	Alu	AluYa5~33	304	GCCGGGCGCGGTGGCTCACGCCTGTAATCCCAGCACTTTGGGAGGCCGAGGCGGGCGGATCACGAGGTCAGGAGATCGAGACCATCCCGGCTAAAACGGTGAAACCCCGTCTCTACTAAAAATACAAAAAAAAAAATTAGCCGGGCGTAGTGGCGGGCGCCTGTAGTCCCAGCTACTTGGGAGGCTGAGGCAGGAGAATGGCATGAACCCGGGAGGCGGAGCTTGCAGTGAGCCGAGATCCCGCCACTGCACTCCAGCCTGGGCGACAGAGCGAGACTCCGTCTCAAAAAAAAAAAAAAAAAAA
chr11	45339317	Alu	AluYb8~29	325	GCCGGGCGCGGTGGCTCACGCCTGTAATCCCAGCACTTTGGGAGGCCGAGGCGGGTGGATCATGAGGTCAGGAGATTGAGACCATCCTGGCTAACAAGGTGAAACCCCGTCTCTACTAAAAATACAAAAAATTAGCCGGGCGCGGTGGCGGGCGCCTGTAGTCCCAGCTACTCGGGAGGCTGAGGCAGGAGAATGGCGTGAACCCGGGAAGCGGAGCTTGCAGTGAGCCGAGATTGCGCCACTGCAGTCCGCAGTCCGGCCTGGGCGACAAAGCGAGACTCCGTCTCAAAAAAAAAAAAAAAAAAAAAAAAAAAAAAAAAAAAAA
chr11	44266224	Alu	AluYa5~38	301	GGGGCCGGGCGCGGTGGCTCACGCCTGTAATCCCAGCACTTTGGGAGGCCGAGGCGGGCGGATCACGAGGTCAGGAGATCGAGACCATCCCGGCTAAAACGGTGAAACCCCGTCTCTACTAAAAATACAAAAAATTAGCCGGGCGTAGTGGCGGGCGCCTGTAGTCCCAGCTACTTGGGAGGCTGAGGCAGGAGAATGGCGTGAACCCGGGAGGCGGAGCTTGCAGTGAGCCGAGATCCCGCCACTGCACTCCAGCCTGGGCGACAGAGCGAGACTCCGTCTCAAAAAAAAAAAAAAAAAA
chr11	43551049	Alu	AluYb8~38	358	GCCGGGCGCGGTGGCTCACGCCTGTAATCCCAGCACTTTGGGAGGCCGAGGCGGGTGGATCACGAGGTCAGGAGATCGAGACCATCCTGGCTAACAAGGTGAAACCCCGTCTCTACTAAAAATACAAAAAATTAGCCGGGCGCGGTGGCAGGCGCCTGTAGTCCCAGCTACTCGGGAGGCTGAGGCAGGAGAATGGCGGGAACCCGGGAAGCAGAGCTTGCAGTGAGCCGAGATTGCGCCACTGCAGTCCGCAGTCCGGCCTGGGCGACAGAGCGAGACTCCGTCTCAAAAAAAAAAAAAAAAAAAAAAAAAAAAAAAAAATAATAATAATAATAATAATAATAATAATAATAATAAT
chr11	36040903	Alu	AluYa5~47	311	AGGCCGGGCGCGGTGGCTCACGCCTGTAATCCCAGCACTTTGGGAGGCCGAGGCGGGTGGATCACGAGGTCAGGAGATCGAGACCATCCCGGCTAAAACGGTGAAACCCCGTCTCTACTAAAAATACAAAAAATTAGCCGGGCGTAGTGGCGGGCGCCTGTAGTCCCAGCTACTTGGGAGGCTGAGGCAGGAGAATGGCATGAACCCGGGAGGCGGAGCTTGCAGTGAGCCGAGATCCCGCCACTGCACTCCAGCCTGGGCGACAGAGCGAGACTCCGTCTCAAAAAAAAAAAAAAAAAAAAAAAAAAAAA
chr11	35245198	Alu	AluYa8~2a	311	GGGCCGGGCGCGGTGGCTCACGCCTGTAATCCCAGCACTTTGGGAGGCCGAGGCGGGCGGATCACGAGGTCAGGAGATCGAGACCATCCCGGCTAAAACGGTGAAACCCCGTCTCTACTAAAACTACAAAAAATAGCCGGGCGTAGTGGCGGGCGCCTGTAGTCCCAGCTACTTGGGAGGCTGAGGCAGGAGAATGGCGTGAACCCGGGAGGCGGAGCTTGCAGTGAGCCGAGATCCCGCCACTGCACTCCAGCCTGGGCGACAGAGCGAGACTCCGTCTCAAAAAAAAAAAAAAAAAAAAAAAAAAAAAG
chr11	34373723	Alu	AluYb8~40	314	GCCGGGCGCGGTGGCTCACACCTGTAATCCCAGCACTTTGGGAGGCCGAGGCGGGTGGATCATGAGGTCAGGAGATCGAGACCATCCTGGCTAACAAGGTGAAACCCCGTCTCTACTAAAAATACAAAAAATTAGCCGGGCGCGGTGGCGGGCGCCTGTAGTCCCAGCTACTCGGGAGGCTGAGGCAGGAGAATGGCGTGAACCCGGGAAGCGGAGCTTGCAGTGAGCCGAGATTGCGCCACTGCAGTCCGCAGTCCGGCCTGGGCGACAGAGCGAGACTCCGTCTCAAAAAAAAAAAAAACAAAACAAAACAA
chr11	34010486	Alu	AluYa5~52	306	AGAGCGTCGGCCGGGCGCGGTGGCTCACGCCTGTAATCCCAGCACTTTGGGAGGCCGAGGCGGGCGGATCACGAGGTCAGGAGATCGAGACCATCCCGGCTAAAACGGTGAAACCCCGTCTCTACTAAAAATACAAAAAAATTAGCCGGGCGTAGTGGCGGGCGCCTGTAGTCCCAGCTACTTGGGAGGCTGAGGCAGGAGAATGGCGTGAACCCGGGAGGCGGAGCTTGCAGTGAGCCGAGATCCCGCCACTGCACTCCAGCCTGGGCGACAGAGCGAGACTCCGTCTCAAAAAAAAAAAAAAAA
chr11	31670023	Alu	AluYa5~60	313	GGCCGGGCGCGGTGGCTCACGCCTGTAATCCCAGCACTTTGGGAGGCCGAGGCGGGCGGATCACGAGGTCAGGAGATCGAGACCATCCCGGCTAAAAAACGGTGAAACCCCGTCTCTACTAAAAATACAAAAAGTTAGCCGGGCGTAGTGGCGGGCGCCTGTAGTCCCAGCTACTTGGGAGGCTGAGGCAGGAGAATGGCGTGAACCCGGGAGGCGGAGCTTGCAGTGAGCCGAGATCCCGCCACTGCACTCCAGCCTGGGAGACAGAGCGAGACTCCGTCTCAAAAAAAAAAAAAAAAAAAAAAAAAAAAAA
chr11	29891781	Alu	AluY~40	540	CACACATGTATATATATGTATATATGTGTATATATACACACGTGTGGATATACACGTGTGTATATATATGTGTGCGTATATACACATACACACACACATATATGAAATTGTAAATTACCTAGAGCACTCAAAACAATTTTGAAAAGAAAGGACAAAGTTGGATAAATACACTACTGTAGTTCAAGACTTAATATAAAGCTGCAGTCATCAAGATAGGTAAATATTAGTGTAAGAATGGACACATGTCACACCTGTAATCCCAGCACTTTGGGAGGCCGAGGCGGGCGGATCACGAGGTCAGGAGATCGAGACCATCCTGGCTAACACGGTGAAACCCCGTCTCTACTAAAAATACAAAAAATTAGCCGGGCGTGGTAGCGGGCGCCTGTAGTCCCAGCT…
chr11	28357904	Alu	AluYb9~7	134	CTGAGGCAGGAGAATGGCGTGAACCCGGGAAGCGGAGCTTGCAGTGAGCCGAGATTGCGCCACTGCAGTCCGCAGTCCGGCCTGGGCGACAGAGCGAGACTCCGTCTCAAAAAAAAAAAAAAAAAAAAAAAAAA
chr11	28318852	Alu	AluYa5~63	320	GGCCGGGCGCGGTGGCTCACGCCTGTAATCCCAGCACTTTGGGAGGCCGAGGCGGGCGGATCACGAGGTCAAGAGATCGAGACCATCCCGGCTAAAACGGTGAAACCCCGTCTCTACTAAAAATACAAAAAAATTAGCCGGGCATAGTGGCGGGCGCCTGTAGTCCCAGCTACTTGGGAGGCTGAGGCAGGAGAATGGCGTGAACCCGGGAGGCGGAGCTTGCAGTGAGCCGAGATCCCGCCACTGCACTCCAGCCTGGGCGACAGAGCGAGACTCCGTCTCAAAAAAAAAAAAAAAAAAAAAAAAAAAAAAAAAAAAAA
chr11	27438963	Alu	AluYa5~67	335	GGCCGGGCGCGGTGGCTCACGCCTGTAATCCCAGCACTTTGGGAGGCCGAGGCGGGCGGATCACGAGGTCAGGAGATCGAGACCATCCCGGCTAAAAAATGGTGAAACCCCGTCTCTACTAAAAATACAAAAAAAATTAGCCGGGCGTAGTGGCGGGCGCCTGTAGTCCCAGCTACTTGGGAGGCTGAGGCAGGAGAATGGCGTGAACCCGGGAGGCGGAGCTTGCAGTGAGCCGAGATCCCGCCACTGCACTCCAGCCTGGGCGACAGAGCGAGACTCCGTCTCAAAAAAAAAAAAAAAAAAAAAAAAAAAAAAAAAAAAAAAAAAAAAAAAAA
chr11	22884180	Alu	AluYa5~72	296	AGGGCCGGGCGCGGTGGCTCACGCCTGTAATCCCAGCACTTTGGGAGGCCGAGGCGGGCGGATCACGAGGTCAGGAGATCGAGACCATCCCGGCTAAAACGGTGAAACCCCGTCTCTACTAAAAATACAAAAAATTAGCCGGGCGTAGTGGCGGGCGCCTGTAGTCCCAGCTACTTGGGAGGCTGAGGCAGGAGAATGGCGTGAACCCGGGAGGCGGAGCTTGCAGTGAGCCGAGATCCCGCCACTGCACTCCAGCCTGGGCGACAGAGCGAGACTCCGTCTCAAAAAAAAAAAAA
chr11	15987522	Alu	AluYb8~45	302	GCCGGGCGCGGTGGCTCACGCCTGTAATCCCAGCACTTTGGGAGGCCGAGGCGGGTGGATCATGAGGTCAGGAGATCGAGACCATCCTGGCTAACAAGGTGAAACCCCGTCTCTACTAAAAATACAAAAAATTAGCCGGGCGCGGTGGCGGGCGCCTGTAGTCCCAGCTACTCGGGAGGCTGAGGCAGGAGAATGGCGTGAACCCGGGAAGCGGAGCTTGCAGTGAGCCGAGATTGCGCCACTGCAGTCCGCAGTCCGGCCTGGGCGACAGAGCGAGACTCCGTCTCAAAAAAAAAAAAAAA
chr11	13286806	Alu	AluYa5~76	305	CGGCCGGGCGCGGTGGCTCACGCCTGTAATCCCAGCACTTTGGGAGGCCGAGGCGGGCGGATCACGAGGTCAGGAGATCGAGACCATCCCGGCTAAAACGGTGAAACCCCGTTTTTACTAAAAATACAAAAAATTAGCCGGGCGTAGTGGCGGGCGCCTGTAGTCCCAGCTACTTGGGAGGCTGAGGCAGGAGAATGGCGTGAACCCGGGAGGCGGAGCTTGCAGTGAGCCGAGATCCCGCCACTGCACTCCAGCCTGGGCGACAGAGCGAGACTCCGTCTCAAAAAAAAAAAAAAAAAAAAAAA
chr11	8389728	Alu	AluY~48	304	GACCGGGCGCGGTGGCTCACGCCTGTAATCCCAGCACTTTGGGAGGCCGAGGCGGGCGGATCACGAGGTCAGGAGATCGAGACCATCCTGGCTAACACGGTGAAACCCCGTCTCTACTAAAAATACAAAAAATTAGCCGGGCGAGGTGGCGGGCGCCTGTAGTCCCAGCTACTCGGGAGGCTGAGGCAGGAGAATGGCGTGAACCCCAGGGGGCGGAGCCTGCAGTGAGCCGAGATTGCGCCACTGCACTCCAGCCTGGGCGACAGCGAGACTCCGTCTCAAAAAAAAAAAAAAAAAAAAAAAA
chr12	130624687	Alu	AluYb8~50	317	GCCGGGCGCGGTGGCTCACGCCTGTAATCCCAGCACTTTGGGAGGCCGAGGCGGGTGGATCATGAGGTCAGGAGATCGAGACCATCCTGGCTAACAAGGTAAAACCCCGTCTCTACTAAAAATACAAAAAATTAGCCGGGCACGGTGGCGGGCGCCTGTAGTCCCAGCTACTCGGGAGGCTGAGGCAGGAGAATGGCGTGAACCTGGGAAGCGGAGCTTGCAGTGAGCCGAGATTGCGCCACTGCAGTTCGCAGTCCGGCCTGGGCGACAGAGCGAGACTCCGTCTCAAAAAAAAAAAAAAAAAAAAAAAAAAAAAA
chr12	130317474	Alu	AluY~50	322	AGGCCGGGCGCGGTGGCTCACGCCTGTAATCCCAGCACTTTGGGAGGCCGAGGCGGGCGGATCACGAGGTCAGGAGATCGAGACCATCCTGGCTAACACGGTGAAACCCCGTCTCTACTAAAAATACAAAAAATTACCCGGGCAAAGTGGCGGGCGCCTGTAGTTCCCAGCTTTCTCGGGAGGCTGAGGCAGGAGAATGGCGTGAACCCCAGGGGGCGGGAGCCTTGCAGTGAGCCGAGATTGCGCCACTGCACTCCAGCCTGGGCGACAGCGAGACTCCGTCTCAAAAAAAAAAAAAAAAAAAAAAAAAAAAAAAAAAAAA
chr12	129355152	Alu	AluY~53	315	GGCCGGGCGCGGTGGCTCACGCTTGTAATCCCAGCACTTTGGGAGGCCGAGGCGGGCGGATCATGAGGTCAGGAGATCGAGACCATCCTGGCTAACACGGTGAAACCCCGTCTCTACTAAAAATACAAAAAAAAATTAGCCGGGCGTGATGGTGGGCGCCTGTAGTCCCAGCTACTCGGGAGGCTGAGGCAGGAGAATGGCGTGAACCCTGGAGGCGGAGCTTGCAGTGAGCCGAGATTGCACCACTGCACTCCCACCTGGGCCACAGAGCGAGACTCCGTCTCAAAAAAAAAAAAAAAAAAAAAAAAGAAAAAG
chr12	128379386	Alu	AluYb8~53	165	GGGCGCCTGTAGTCCCAGCTACTCGGGAGGCTGAGGCAGGAGAATGGCGTGAACCCGGGAAGCGGAGCTTGCAGTGAGCCGAGATTGCGCCACTGCAGTCCGCAGTCTGGCCTGGGCGACAGAGCGAGACTCCGTCTCAAAAAAAAAAAAAAAAAAAAAAAAAAA
chr12	122657639	Alu	AluYb8~57	308	AGGCCGGGCGCGGTGGCTCACGCCTGTAATCCCAGCACTTTGGGAGGCCGAGGCGGGTGGATCATGAGGTCAGGAGATCGAGACCATCCTGGCTAACAAGGTGAAACCCCGTCTCTACTAAAAATACAAAAAATTAGCCGGGCGCGGTGGCGGGCGCCTGTAGTCCCAGCTACTCGGGAGGCTGAGGCAGGAGAATGGCGTGAACCCGGGAAGCGGAGCTTGCAGTGAGCCGAGATTGCGCCACTGCAGTCCGCAGTCCGACCTGGGCGACAGAGCGAGACTCCGTCTCAAAAAAAAAGAAAAAAAAA
chr12	120220507	Alu	AluY~55	294	GGCCGGGCGCGGTGGCTCACGCCTGTAATCCCAGCACTTTGGGAGGCCGAGGCGGGCGGATCACGAGTTCAGGAGATCGAGACCATCCTGGATAACACAGTGAAACTCCGTCTCTACTAAAAATACAAAAAAATAGCTGGGCGTGGTGGCGGGCGCCTGTAGTCCCAGCTACTCGGGAGGCTGAGGCAGGAGAATGGCGTGAACCCAGGAGGCGGAGCTTGCAGTGAGCCGAGATCGCGCCACTGCACTCCAGCCTGGGCAACAGAGCAAGACTCCATCTCAAAAAAAAAAAAA
chr12	119663617	Alu	AluYa5~92	304	GGCCGGGCGCGGTGGCTCACGCCTGTAATCCCAGCACTTTGGGAGGCCGAGGCGGGCGGATCACGAGGTCAGGAGATCGAGACCATCCCGGCTAAAACGGTGAAACCCCGTCTCTACTAAAAATACAAAAAATTAGCCGGGCGTAGTGGCGGCCGCCTGTAGTCCCAGCTACTTGGGAGGCTGAGGCAGGAGAATGGCGTGAACCCGGGAGGCGGAGCTTGCAGTGAGCCGAGATCCCGCCACTGCACTCCAGCCTGGGCGACAGAGCAAGACTCCGTCTCAAAAAAAAAAAAAAAAAAAAAAA
chr12	115005562	Alu	AluYg6~7	305	GGGCCGGGCGCGGTGGCTCACGCCTGTAATCCCAGCACTTTGGGAGGCCGAGACGGGCGGATCACGAGGTCAGAAGATCGAGACCATCCTGGCTGACAGGGTGAAACCCCGTCTCTACTAAAAATACAAAAATTAGCCGGGCATGGTGGCGCGCGCCTGTAGTCCCAGCTACTCGGGAGGCTGAGGCAGGAGAATGGCGTGAACCCGGGAGGCGGAGCTTGCAGTGAGTCGAGATCGCGCCACTGCGCTCCAGCCTGGGCGACAGAGCGAAACTCCGTCTCAAAAAAAAAAAAAAAAAAAAAAAA
chr12	113671762	Alu	AluYa5/8~8	127	CAAAAAAGCCAGAGCACAGGAGAATGGCGTGAACCCGGGAGGCGGAGCTTGCAGTGAGCCGAGATCCCGCCACTGCACTCCAGCCTGGGCGACAGAGCGAGACTCCGTCTCAAAAAAAAAAAAAAAA
chr12	111159566	Alu	AluYb8~66	318	AGGCCCAGACCGCGGTGGCTCACGCCTGTAATCCCAGCACTTTGGGAGGCCGAGGCGGGTGGATCATGAGGTCAGGAGATCGAGACCATCCTGGCTAACAAGGTGAAACCCCGTCTCTACTAAAAATACAAAAAATTAGCCGGGCGCGGTGGTGGGCGCCTGTAGTCCCAGCTACTCGGGAGGCTGAGGCAGGAGAATGGCGTGAACCCGGGAAGCGGAGCTTGCAGTGAGCCGAGATTGCGCCACTGCAGTCCGCAGTCCGGCCTGGGCAACAGAGCGAGACTCCGTCTCAAAAAAAAAAAAAAAAAAAAAAAAAAA
chr12	92354872	Alu	AluYa5~94	349	ATGGGAATTTATAAAGACTTTATAAAGATGTAAGAAAATCTCGGCCGGGCGCGGTGGCTCACGCCTGTAATCCCAGCACTTTGGGAGGCCGAGGCGGGCGGATCACGAGGTCAGGAGATCGAGACCATCCCGGCTAAAACGGTGAAACCCCGTCTCTACTAAAAATACAAAAAATTAGCCGGGCGTAGTGGCGGGCGCCTGTAGTCCCAGCTACTTGGGAGGCTGAGGCAGGAGAATGGCGTGAACCCGGGAGGCGGAGCTTGCAGTGAGCCGAGATCCCGCCACTGCACTCCAGCCTGGGCGACAGAGCGAGACTCCGTCTCAAAAAAAAAAAAAAAAAAAAAAAAAA
chr12	89526860	Alu	AluYa5~95	259	CGGGCGGATCACGAGGTCAGGAGATCGAGACCATCCCGGCTAAAACGGTGAAACCCCGTCTCTACTAAAAATACAAAAAATTAGCCGGGCGTAGTGGCGGGCGCCTGTAGTCCCAGCTACTTGGGAGGCTGAGGCAGGAGAATGGCGTGAACCCGGGAGGCGGAGCTTGCAGTGAGCCGAGATCGCGCCACTGCACTCCAGCCTGGGCGACAGAGCGAGACTCCGTCTCAAAAAAAAAAAAAAAAAAAAAAAAAAAAAA
chr12	79585667	Alu	AluYb8~68	320	GAGGCCGGGCGCGGTGGCTCACGCCTGTAATCCCAGCACTTTGGGAGGCCGAGGCGGGTGGATCATGAGGTCAGGAGATCGAGACCATCCTGGCTAACAAGGTGAAACCCCGTCTCTACTAAAAATACAAAAAATTAGCCGGGCGCGGTGGCGGGCGCCTGTAGTCCCAGCTACTCGGGAGGCTGAGGCAGGAGAATGGCGTGAACCTGGGAAGCGGAGCTTGCAGTGAGCCGAGATTGCGCCACTGCAGTCCGCAGTCCGGCCTGGGCGACAGAGCGAGACTCCGTCTCAAAAAAAAAAAAAAAAAAAAAAAAAAAAAA
chr12	68657878	Alu	AluYb8~70	309	TGGCCGGGCGCGGTGGCTCACGCCTGTAATCCCAGCACTTTGGGAGGCCGAGGCGGGTGGATCATGAGGTCAGGAGATCGAGACCATCCTGGCTAACAAGGTGAAACCCCGTCTCTACTAAAAATACAAAAAATTAGCCGGGCGCGGTGGCGGGCGCCTGTAGTCCCAGCTACTCGGGAGGCTGAGGCAGGAGAATGGCGTGAACCCGGGAAGCGGAGCTTGCAGTGAGCCGAGATTGCGCCACTGCAGTCCGCAGTCCGACCTGGGCGACAGAGCGAGACTCCGTCTCAAAAAAAAAAAAAAAAAAAG
chr12	58200911	Alu	AluYb9~12	296	CGCTCACGCCTGTAATCCCAGCACTTTGGGAGGCCGAGGCGGGTGGATCATGAGGTCAGGAGATCGAGACCATCCTGGCTAACAAGGTGAAACCCCGTCTCTACTAAAAAATACAAAAAATTAGCCGGGCGCGGTGGCGGGCGCCTGTAGTCCCAGCTACTGGGGAGGCTGAGGCAGGAGAATGGCGTGAACCCGGGAAGCGGAGCTTGCAGTGAGCCGAGATTGTGCCACTGCAGTCCGCAGTCCGGCCTGGGCGACAGAGCGAGACTCCGTCTCAAAAAAAAAAAAAAAAAAAA
chr12	57458394	Alu	AluYa5~102	301	TGGCCGGGCGCGGTGGCTCACGCCTGTAATCCCAGCACTTTGGGAGGCCGAGGCGGGCGGATCACGAGGTCAGGAGATCGAGACCATCCCGGCTAAAACGGTGAAACCCCGTCTCTACTAAAAATACAAAAAATTAGCCGGGCGTAGTGGCGGGCGCCTGTAGTCCCAGCTACTTGGGAGGCTGAGGCAGGAGAATGGCGTGAACCCGGGAGGCGGAGCTTGCAGTGAGCCGAGATCCCGCCACTGCACTCCAGCCTGGGCGACAGAGCGAGACTCCGTCTCAAAAAAAAAAAAAAAAAAA
chr12	56734405	Alu	AluYb8~71	315	GCCGGGCGCGGTGGCTCACGCCTGTAATCCCAGCACTTTGGGAGGCCGAGGCGGGTGGATCATGAGGTCAGGAGATCGAGACCATCCTGGCTAACAAGGTGAAACCCCGTCTCTACTAAAAATACAAAAAAAAAATTAGCCGGGCGCGGTGGCGGGCGCCTGTAGTCCCAGCTACTCGGGAGGCTGAGGCAGGAGAATGGCGTGAACCCGGGAAGCGGAGCTTGCAGTGAGCCGAGATTGCGCCACTGCAGTCCGCAGTCCAGCCTGGGCGACAGAGCAAGACTCCGTCTCAAAAAAAAAAAAAAAAAAAAAAAA
chr12	51378344	Alu	AluYb8~72	311	GGCCGGGCGCGGTGGCTCACGCCTGTAATCCCAGCACTTTGGGAGGCCGAGGCGGGTGGATCATGAGGTCAGGAGATCGAGACCATCCTGGCTAACAAGGTGAAACCCCGTCTCTACTAAAAATACAAAAAATTAGCCGGGCGCGGTGGCGGGCGCCTGTAGTCCCAGCTACTCGGGAGGCTGAGGCAGGAGAATGGCGTGAACCCGGGAAGCGGAGCTTGCAGTGAGCCGAGATTGCGCCACTGCAGTCCGCAGTCCGACCTGGGCGACAGAGCGAGACTCCGTCTCAAAAAAAAAAAAAAAAAAAAAAA
chr12	43466954	Alu	AluY~66	292	GGGCCGGGCGCGGTGGCTCACGCCTGTAATCCCAGCACTTTGGGAGGCCGAGGCGGGTGGATCACGAGGTCAGGAGATCGAGACCATCCTGGCTAACACGGTGAAACCCTGTCTCTACTAAAAATACAAAAAATTAGCCGGGCGAGGTGGCGGGCGCCTGTAGTCCCAGCTACTCGGGAGGCTGAGGCAGGAGAATGGCGTGAACCCCAGGGGGCGGAGCCTGCAGTGAGCCGAGATTGCGCCACTGCACTCCAGCCTGGGCGACAGCGAGACTCCGTCTCAAAAAAAAAAA
chr12	42554319	Alu	AluYa5~103	318	CGCCGGGCGCGGTGGCTCACGCCTGTAATCCCAGCACTTTGGGAGGCCGAGGCGGGCGGATCACGAGGTCAGGAGATCGAGACCATCCCGGCTAAAACGGTGAAACCCCGTCTCTACTAAAAATACAAAAAAATTAGCCGGGCGTAGTGGCGGGCGCCTGTAGTCCCAGCTACTTGGGAGGCTGAGGCAGGAGAATGGCGTGAACCCGGGAGGCGGAGCTTGCAGTGAGCCGAGATCCCGCCACTGCACTCCAGCCTGGGCGACAGAGCGAGACTCCGTCTCAAAAAAAAAAAAAAAAAAAAAAAAAAAAAAAAAAAA
chr12	41185593	Alu	AluYb8~73	315	CGGCCGGGCGCGGTGGCTCACGCCTGTAATCCCAGCACTTTGGGAGGCCGAGGCGGGTGGATCATGAGGTCAGGAGATCGAGACCATCCTGGCTAACAAGGTGAAACCCCGTCTCTACTAAAAATACAAAAAATTAGCCGGGCGCGGTGGCGGGCGCCTGTAGTCCCAGCTACTCGGGAGGCTGAGGCAGGAGAATGGCGTGAACCCGGGAAGCGGAGCTTGCAGTGAGCCGAGATTGCGCCACTGCAGTCCGCAGTCCGGCCTGGGCGACAGAGCGAGACTCCGTCTCAAAAAAAAAAAAAAAAAAAAAAAAAA
chr12	40917134	Alu	AluYb9~13	140	TTTTTTTTTTTTTTTTTTTTTTTTGAGACGGAGTCTCGCTCTGTCGCCCAGGCCGGACTGCGGACTGCAGTGGCGCAATCTCGGCTCACTGCAAGCTCCGCTTCCCGGGTTCACGCCATTCTCCTGCGCTACTCCTTTTT
chr12	34094848	Alu	AluYa5~107	295	GGCCGGGCGCGGTGGCTCACGCCTGTAATCCCAGCACTTTGGGAGGCCGAGGCGGGCGGATCACGAGGTCAGGAGATCGAGACCATCCCGGCTAAAACGGTGAAACCCCGTCTCTACTAAAAATACAAAAAATTAGCCGGGCGTAGTGGCGGGCGCCTGTAGTCCCAGCTACTTGGGAGGCTGAGGCAGGAGAATGGCGTGAACCCGGGAGGCGGAGCTTGCAGTGAGCCGAGGTCCCGCCACTGCACTCCAGCCTGGGCGACAGAGCGAGACTCCGTCTCAAAAAAAAAAAAAA
chr12	33850871	Alu	AluY~73	298	GGGCCGGGCGCGGTGGCTCACGCCTGTAATCCCAGCACTTTGGGAGGCCGAGGCGGGCGGATCACGAGGTCAGGAGATCGAGACCATCCTGGCTAACACGGTGAAACCCCGTCTCTACTAAAAATACAAAAAATTAGCCGGGCGAGGTGGCGGGCGCCTGTAGTCCCAGCTACTCGGGAGGCTGAGGCAGGAGAATGGCGTGAACCCCAGGGGGCGGAGCCTGCAGTGAGCCGGGATTGAGCCACTGCACTCCAGCCTGGGCGACAGCGAGACTCCGTCTCAAAAAAAAAAAAAAAAA
chr12	33743453	Alu	AluYa5~109	320	GCCGGGCGCGGTGGCTCACGCCTGTAATCCCAGCACTTTGGGAGGCCGAGGCGGGCGGATCACGAGGTCAGGAGATCGAGACCATCCCGGCTAAAACGGTGAAACCCCGTCTCTACTAAAAATACAAAAAAAAAAAATTAGCCGGGCGTAGTGGCGGGCGCCTGTAGTCCCAGCTACTTGGGAGGCTGAGGCAGGAGAATGGCGTGAACCCGGGAGGCGGAGCTTGCAGTGAGCCGAGATCCCGCCACTGCACTCCAGCCTGGGCGACAGAGCGAGACTCCGTCTCAAAAAAAAAAAAAAAAAAAAAAAAAAAAGAAAAA
chr12	29423680	Alu	AluYa5~111	205	TAAAACGGTGAAACCCCGTCTCTACTAAAAATACAAAAAATTAGCCGGGCGTAGTGGCGGGCGCCTGTAGTCCCAGCTACTCGGGAGGCTGAGGCAGGAGAATGGCGTGAACCCGGGAGGCGGAGCTTGCAGTGAGCCGAGATCCCGCCACTGCACTCCAGCCTGGGCGACAGAGCGAGACTCCGTCTCAAAAAAAAAAAAAAAA
chr12	26756723	Alu	AluY~77	305	TGGCCGGGCGCGGTGGCTCACGCCTGTAATCCCAGCACTTTGGGAGGCCGAGGCGGGCGGATCACGAGGTCAGGAGATCGAGACCATCCTGGCTAACACGGTGAAACCCCGTCTCTACTAAAAATACAAAAAATTAGCCGGGCGAGGTGGCGGGCGCCTGTAGTCCCAGCTACTCGGGAGGCTGAGGCAGGAGAATGGCGTGAACCCCAGGGGGCGGAGCCTGCAGTGAGCTGAGATTGCGCCACTGCACTCCAGCCTGGGCGACAGCGAGACTCCGTCTCAAAAAAAAAAAAAAAAAAAAAAAA
chr12	24870296	Alu	AluYa5~114	320	GGCCGGGCGCGGTGGCTCACGCCTGTAATCCCAGCACTTTGGGAGGCCGAGGCGGGCGGATCACGAGGTCAGGAGATCGAGACCATCCCGGCTAAAACGGTGAAACCCCGTCTCTACTAAAAATACAAAAAATTAGCCGGGCGTAGTGGCGGGCGCCTGTAGTCCCAGCTACTTGGGAGGCTGAGGCAGGAGAATGGCGTGAACCCGGGAGGCGGAGCTTGCAGTGAGCCGAGATCCCGCCACTGCACTCCAGCCTGGGCGACAGAGCGAGACTCCGTCTCAAAAAAAAAAAAAAAAAAAAAAAAAAAAAAAAAAAAAAG
chr12	24432482	Alu	AluYa5~116	305	GGCCGGGCGCGGTGGCTCACGCCTGTAATCCCAGCACTTTGGGAGGCCGAGGCGGGCGGATCACGAGGTCAGGAGATCGAGACCATCCCGGCTAAAATGGTGAAACCCCGTCTCTACTAAAAATACAAAAAATTAGCCGGGCGTAGTGGCGGGCGCCTGTAGTCCCAGCTACTTGGGAGGCTGAGGCGGGAGAATGGCGTGAACCCGGGAGGCGGAGCTTGCAGTGAGCCGAGATCCCGCCACTGCACTCCAGCCTGGGCGACAGAGCGAGACTCCGTCTCAAAAAAAAAAAAAAAAAAAAAAAA
chr12	22664213	Alu	AluY~82	308	TTGCCGGGCGCGGTGGCTCACGCCTGTAATCCCAGCACTTTGGGAGGCCGAGGCGGGCGGATCACGAGGTCAGGAGATCGAGACCATCCTGGCTAACACGGTGAAACCCCGTCTCTACTAAAAATACAAAAAATTAGCCGGGCGTGGTAGCGGGCGCCTGTAGTCCCAGCTACTCGGGAGGCTGAGGCAGGAGAATGGCGTGAACCCGGGAGGCGGAGCTTGCAGTGAGCCGAGATCGCGCCACTGCACTCCAGCCTGGGCGACAGAGCGAGACTCCGTCTCAAAAAAAAAAAAAAAAAAAAAAAAAA
chr12	20533843	Alu	AluYa5~117	300	GGCCGGGCACGGTGGCTCACGCCTGTAATCCCAGCACTTTGGGAGGCCGAGGCGGGCGGATCACGAGGTCAGGAGATCGAGACCATCCTGGCTAACAAGGTGAAACCCCGTCTCTACTAAAAATACAAAAAATTAGCCGGGCGTAGTGGCGGGCGCCTGTAGTCCCAGCTACTTGGGAGGCTGAGGCAGGAGAATGGCGTGAACCCGGGAGGCGGAGCTTGCAGTGAGCCGAGATCCCGCCACTGCACTCCAGCCTGGGCGACAGAGCGAGACTCCGTCTCAAAAAAAAAAAAAAAAAAA
chr12	19328300	Alu	AluYa5~118	300	GGGCCGGGCGCGGTGGCTCACGCCTGTAATCCCAGCACTTTGGGAGGCCGAGGCGGGCGGATCACGAGGTCAGGAGATCGAGACCATCCCGGCTAAAACGGTGAAACCCCGTCTCTACTAAAAATACAAAAAATTAGCCGGGCGTAGTGGCGGGCGCCTGTAGTCCCAGCTACTTGGGAGGCTGAGGCAGGAGAATGGCGTGAACCCGGGAGGCGGAGCTTGCAGTGAGCCGAGATCCCGCCACTGCACTCCAGCCTGGGCGACAGAGCGAGACTCCATCTCAAAAAAAAAAAAAAAAAA
chr12	17214032	Alu	AluY~83	318	GGCCGGGCGCGGTGGCTCACGCCTGTAATCCCAGCACTTTGGGAGGCCGAGGCGGGTGGATCACGAGGTCAGGAGATCGAGACCATCCTGGCTAACACGGTGAAACCCCGTCTCTACTAAAAATACAAAAAATTAGCCGGGCGAGGTGGCGGGCGCCTGTAGTCCCAGCTACTCGGGAGGCTGAGGCAGGAGAATGGCGTGAACCCCAGGGGGCGGAGCCTGCAGTGAGCCGAGATTGCGCCACTGCACTCCAGCCTGGGCGACAGCGAGACTCCGTCTCAAAAAAAAAAAAAAAAAAAAAAAAAAAAAAAAAAAAAA
chr12	11499248	Alu	AluYa5~123	305	GGCCGGGCGCGGTGGCTCACGCCTGTAATCCCAGCACTTTGGGAGGCCGAGGCGGGCGGATCACGAGGTCAGGAGATCGAGACCATCCCGGCTAAAACGGTGAAACCCCGTCTCTACTAAAAATACAAAAAATTAGCCGGGCGTAGTGGCGGGCGCCTGTAGTCCCAGCTACTTGGGAGGCTGAGGCAGGAGAATGGCGTGAACCCGGGAGGCGGAGCTTGCAGTGAGCCGAGATCCCGCCACTGCACTCCAGCCTGGGCGACAGAGCGAGACTCCGTCTCAAAAAAAAAAAAAAAAAAAAAAAA
chr12	5165440	Alu	AluYa5~124	315	CGGCCGGGCGCGGTGGCTCACGCCTGTAATCCCAGCACTTTGGGAGGCCGAGGCGGGCGGATCACGAGGTCAGGAGATCGAGACCATCCCGGCTAAAACGGTGAAACCCCGTCTCTACTAAAAATACAAAAAATTAGCCGGGCGTAGTGGCGGGCGCCTGTAGTCCCAGCTACTTGGGAGGCTGAGGCGGGAGAATGGCGTGAACCCGGGAGGCGGAGCTTGCAGTGAGCCGAGATCCCGCCACTGCACTCCAGCCTGGGCGACAGAGCGAGACTCCGTCTCAAAAAAAAAAAAAAATAAATAAAAATAAAAAAT
chr12	4990443	Alu	AluYg6~9	307	GGCCGGGCGCGGTGGCTCACGCCTGTAATCCCAGCACTTTGGGAGGCCGAGACGGGCGGATCACGAGGTCAGGAGATCGAGACCATCTGGCTAACACGGTGAAACCCCGTCTCTACTAAAAATACAAAAATTAGCCGGGCATGGTGGCGCGCGCCTGTAGTCCCAGCTACACGGGAGGCTGAGGCAGGAGAATGGCGTGAACCCGGGAGGCGGAGCTTGCAGTGAGTCGAGATCGCGCCACTGCACTCCAGCCTGGGCGACAGAGCGAAACTCCGTCTCAAAAAAAAAAAAAAAAAAAAAAAAAAAA
chr12	2696794	Alu	AluYb8~80	320	CGGCCGGGCGCGGTGGCTCACGCCTGTAATCCCAGCACTTTGGGAGGCCGAGGCGGGTGGATCATGAGGTCAGGAGATCGAGACCATCCTGGCTAACAAGGTGAAACCCCGTCTCTACTAAAAATACAAAAAAATTAGCCGGGCGCGGTGGCGGGCGCCTGTAGTCCCAGCTACTCGGGAGGCTGAGGCAGGAGAATGGCGTGAACCCGGGGAAGCGGAGCTTGCAGTGAGCCGAGATTGCGCCACTGCAGTCCGCAGTCTGGCCTGGGCGACAGAGCGAGACTCCGTCTCAAAAAAAAAAAAAAAAAAAAAAAAAAAAA
chr13	109012956	Alu	AluYg6~10	282	TCATGCCTGTAATCCCAGCACTTTGGGAGGCCGAGACGGGTGGATCACGAGGTCAGGAGATCGAGACCATCCTGGCTAACACGGTGAAACCCCGTCTCTACTAAAAATACAAAAATTAGCCGGGCGTGGTGGCGCGCGCCTGTGGTCCCAGCTACACGGGAGGCTGAGGCAGGAGAATGGCGTGAACCCGGGAGGCGGAGCTTGCAGTGAGTCAAGATCGCGCCACTGCACTCCAGCCTGGGCGACAGAACGAAACTCCGTCTCAAAAAAAAAAAAAAAAAA
chr13	108451396	Alu	AluYb8~81	131	GCAGGAGAATGGCGTGAACCCGGGAAGCGGAGCTTGCACTGAGCCGAGATTGCGCCACTGCAGTCCGCAGTCCGGCCTGGGCGACAGAGCGAGACTCCGTCTCAAAAAAAAAAAAAAAAAAAAAAAAAAAA
chr13	107735213	Alu	AluYa5~129	317	GGCCGGGCGCGGTGGCTCACGCCTGTAATCCCAGCACTTTGGGAGGCCGAGGCGGGCGGATCACGAGGTCAGGAGATCGAGACCATCCCGGCTAAAACGGTGAAACCCCGTCTCTACTAAAAATACAAAAAATTAGCCGGGCGTAGTGGCGGGCGCCTGTAGTCCCAGCTACTTGGGAGGCTGAGGCAGGAGAATGGCGTGAACCCGGGAGGCGGAGCTTGCAGTGAGCCGAGATCCCGCCACTGCACTCCAGCCTGGGCGACAGAGCGAGACTCCGTCTCAAAAAAAAAAAAAAAAAAAAAAAAAAAAAAAAAAAA
chr13	105863852	Alu	AluYb8~85	308	ATGGCTCACGCCTGTAATCCCAGCACTTTGGGAGGCCGAGGCGAGTGGATCATGAGGTCAGGAGATCGAGACCATCCTGGCTAACAAGGTGAAACCCCGTCTCTACTAAAAATACAAAAAATTAGCCGGGCGCGGTGGCGGGCACCTGTAGTCCCAGCTACTCGGGAGGCTGAGGCAGGAGAATGGCGTGAACCCGGGAAGCGGAGCTTGCAGTGAGCCGAGATTGCGCCACTGCAGTCCGCAGTCCGGCCTGGGCGACAGAGCGAGACTCCGTCTCAAAAAAAAAAAAAAAAAAAAAAAAAAAAAAA
chr13	105859765	Alu	AluY~92	276	GCCTGTAATCCCAGCACTTTGGGAGGCCGAGGCGGGCGGATCACGAGGTCAGGAGATCGAGACCATCCTGGCTAATACGGTGAAACCCCGTCTCTACTAAAAATACAAAAAATTAGCCAGGCGTGGTAGCGGGCGCCTGTAGTCCCAGCTACTCGGGAGGCTGAGGCAGGAGAATGGCGTGAACCCGGGAGGCGGAGCTTGCAGTGAGCCGAGATCGCGCCACTGCACTCCAGCCTGGGCGACAGAGCGAGACTCCGTCTCAAAAAAAAAAAAAAA
chr13	101441754	Alu	AluYa5~137	297	TCACGCCTGTAATCCCAGCACTTTGGGAGGCCGAGGCGGGCGGATCACGAGGTCAGGAGATCGAGACCATCCCAGCTAAAACGGTGAAACCCCGTCTCTACTAAAAATACAAAAAATTAGCCGGGCGTAGTGGCGGGCGCCTGTAGTCCCAGCTACTTGGGAGGCTGAGGCGGGAGAATGGCGTGAACCCGGGAGGCGGAGCTTGCAGTGAGCCGAGATCCCGCCACTGCACTCCAGCCTGGGCGACAGAGTGAGACTCCGTCTCAAAAAAAAAAAAAAAAAAAAAAAAACTTACCT
chr13	99361813	Alu	AluYb8~92	316	GGGCCGGGCGCGGTGGCTCACGCCTGTAATCCCAGCACTTTGGGAGGCCGAGGCGGGTGGATCATGAGGTCAGGAGATCGAGACCATCCTGGCTAACAAGGTGAAACCCCGTCTCTACTAAATATACAAAAAATTAGCCGGGCGCGGTGGCGGGCGCCTGTAGTCCCAGCTACTCGGGAGGCTGAGGCAGGAGAATGGCGTGAACCCGGGAAGCGGAGCTTGCAGTGAGCCGAGATTGCGCCACTGCAGTCCGCAGTCTGGCCTGAGCGACAGAGCGAGACTCCGTCTCAAAAAAAAAAAAAAAAAAAAAAAAAAA
chr13	98169630	Alu	AluYb8~93	311	GGCCGGGCGCGGTGGCTCACGCCTGTAATCCCAGCACTTTGGGAGGCCGAGGCGGGTGGATCACGAGGTCAGGAGATCGAGACCATCCTGGCTAACAAGGTGAAACCCCGTCTCTACTAAAAATACAAAAAATTAGCCGGGCGCGGTGGCAGGCGCCTGTAGTCCCAGCTACTCGGGAGGCTGAGGCAGGAGAATGGCGTGAACCCGGGAAGCAGAGCTTGCAGTGAGCCGAGATTGCGCCACTGCAGTCCGCAGTCTGGCCTGGGCGACAGAGCGAGACTCCGTCTCAAAAAAAAAAAAATAAATAAAAA
chr13	95555265	Alu	AluY~99	250	CACTTTGGGAGGCCGAGGCGGGCAGATCAGGAGGTCAGGAAATCGAGACCATCCTGGCTAACATGGTGAAACCCCATCTCTGCTAAAAATACAAAAAAATTAGCCGGACATAGTGGTGGGCACCTGCAGTCCCTGCTACTCAGGAGGGTGAGGCAGGAGAATGGCGTGAACCCGAGAGGCAGAGCTTGCAGTGAGCCCAGATCGTGCAGCTGCACTCAAGCCTGGGCAACAGAGCAAGACTCTGTCTCAA
chr13	95538900	Alu	AluYb8~95	316	GGCCGGGCGCGGTGGCTCACGCCTGTAATCCCAGCACTTTGGGAGGCCGAGGCGGGTGGATCATGAGGTCAGGAGATCGAGACCATCCTGGCTAACAAGGTGAAATCCCGTCTCTACTAAAAATACAAAAAATTAGCCGGGCGCGGTGGCGGGCGCCTGTAGTCCCAGCTACTCGGGAGGCTGAGGCAGGAGAATGGCGTGAACCCGGGAAGCGGAGCTTGCAGTGAGCCGAGATTGCGCCACTGCAGTCCGCAGTCCGACCTGGGCGACAGAGCGAGACTCCGTCTCAAAAAAAAAAAAAAAAAAAAAAAAAAAA
chr13	95090760	Alu	AluY~107	307	GGCCGGGCGCGGTGGCTCACGCCTGTAATCCCAGCACTTTGGGAGGCCGAGGCGGGCGGATCATGAGGTCAGGAGATCGAGACCATCCTGGCTAACACGGTGAAACCCCGTCTCTACTAAAAATACAAAAAATTAGCCGGGCGAGGTGGCGGGCGCCTGTAGTCCCAGCTACTCGGGAGGCTGAGGCAGGAGAATGGCGTGAACCCCAGGGGGCGGAGCCTGCAGTGAGCCGAGATTGCGCCACTGCACTCCAGCCTGGGCGACAGCGAGACTCCGTCTCAAAAAAAAAAAAAAAAAAAAAAAAAAA
chr13	81366578	Alu	AluY~108	305	GCCGGGCGCGGTGGCTCACGCCTGTAATCCCAGCACTTTGGGAGGCCGAGGCGGGCGGATCACGAGGTCAGGAGATCGAGACCATCCTGGCTAACACGGTGAAACCCCGTCTCTACTAAAAAAATACAAAAAATTAGCCGGGCGTGGTAGCGGGCGCCTGTAGTCCCAGCTACTCGGGAGGCTGAGGCAGGGGAATGGCGTGAACCCGGGAGGCGGAGCTTGCAGTGAGCCGAGATCGCGCCACTGCACTCCAGCCTGGGCGACAGAGCGAGACTCCGTCTCAAAAAAAAAAAAAAAAAAAAAAA
chr13	78799375	Alu	AluYa5~149	311	CGGGCGCGGTGGCTCACGCCTGTAATCCCAGCACTTTGGGAGGCCGAGGCGGGCGGATCACGAGGTCAGGAGATCGAGACCATCCCGGCTAAAACGGTGAAACCCCGTCTCTACTAAAAATACAAAAAATTAGCCGGGCGTAGTGGCGGGCGCCTGTAGTCCCAGCTACTTGGGAGGCTGAGGCAGGAGAATGGCGTGAACCCGGGAGGCGGAGCTTGCAGTGAGCCGAGATCCCGCCACTGCACTCCAGCCTGGGCGACAGAGCGAGACTCCGTCTCAAAAAAAAAAAAAAAAAAAAAAAAAAAAAAAAA
chr13	77656828	Alu	AluY~113	306	GGCCGGGCGCGGTGGCTCACGCTTGTAATCCCAGCACTTTGGGAGGCCGAGGCGGGCGGATCACGAGGTCAGGAGATCGAGACCATCCTGGCTAACACGGTGAAACCCCGTCTCTACTAAAAATACAAAAAAATTAGCCGGGCGTGATGGCGGGCGCCTGTAGTCCCAGCTACTCGGGAGGCTGAGGCAGGAGAATGGCGTGAACCCGGGAGGCGGAGCTTGCAGTGAGCCGAGATTGCGCCACTGCACTCCAGCCTGGGCCACAGAGCGAGACTCCGTCTCAAAAAAAAAAAAAAAAAAAAAAAA
chr13	73804273	Alu	AluYa5~156	320	AGGCCGGGCGCGGTGGCTCACGCCTGTAATCCCAGCACTTTGGGAGGCCGAGGCGGGCGGATCACGAGGTCAGGAGATCGAGACCATCCCGGCTAAAACGGTGAAACCCCGTCTCTACTAAAAATACAAAAAAAAATTAGCCGGGCGTAGTGGCGGGCGCCTGTAGTCCCAGCTACTTGGGAGGCTGAGGCAGGAGAATGGCGTGAACCCGGGAGGCGGAGCTTGCAGTGAGCCGAGATCCCGCCACTGCACTCCAGCCTGGGCGACAGAGCGAGACTCCGTCTCAGAAAATAAAAAAAAAAAAAAAAAAAAAAAAAAAA
chr13	67021268	Alu	Alu-NCAI~3	136	AGTATTTTTAGTAGAGACGAAGTTTCACCATGTTAACCGGGTTGGTCTTGAACTCCTGACCTCAGGTGATCTGCCTGCCTCAGCCTCCCATGTAGCTGGGATTACAGGCATGTGCCACTGCACCCAATTAATTTTG
chr13	65823281	Alu	Alu-NCAI~8	249	GTGGCTCACGCCTGTAATCTCAGCATTTTGGGAGGCCAATGAGGGTGGATCACCTTAGGTAAGGAGTTGGAGACCAGCTTGGCCAACATGGTGAAACACCGTCTCTACTAAAAATATAAAAATTAGGGCTGGTCGTGGTGGCTCACGCCTGTAATCTCAGCATTTTGGGAGGCCAATGAAGGTGGATCACCTTAGGTAAGGAGTTGGAGACCAGCTTGGCCAACATGGTGAAACACCGTCTCTACTAAA
chr13	64648570	Alu	Alu-NCAI~17	135	AGCTAATTCTGTATTTTTAGCAGAGATGGGGTTTCATCATGTTGCTCAGGCTGGTCCTGAACTCCCGAGCTCAGGCAATCCGCCCTCCTTGGCCTCCCAAAGTGCTGGGATTACAGGCGTGCTCCACCACGCCCA
chr13	53357028	Alu	Alu-NCAI~39	169	AAGGAGTTTCACTCTGTTGCCCAGACTGGAGCCCAGTGGCACAATCTTGGCTCACTGCAACCTCCACCTCCTGGGTTCAAGTGATTCTCCTGCCTCAGCCTCCCGAGTAGCAGGAACTACAGGTGCTCGCCACCATGCCCAACTAATTTTTGTATTTTTTTAGTAAAGA
chr13	52972028	Alu	Alu-NCAI~41	152	GCATGGTGGTGTGTGACTGTGGTCCCAGCTACCTGGGGGGCTGAGGTGGGAGGATCGCTTGAACCCAGGAGAAGGAGGTTGCAGTGAGCTGAGATTTCAGCACTGCACTCCAGCCTGGGCAACAGAGCGAGACTCTGTCTCAAAAAACAAAA
chr13	39842664	L1	L1HS~3	6036	GTGGGGAGGAGCCAAGATGGCCGAATAGGAACAGCTCCGGTCTACAGCTCCCAGCGTGAGCGACGCAGAAGACGGTGATTTCTGCATTTCCATCTGAGGTACCGGGTTCATCTCACTAGGGAGTGCCAGACAGTGGGCGCAGGCCAGTGTGTGTGCGCACCGTGCGCGAGCCGAAGCAGGGCGAGGCATTGCCTCACCTGGGAAGCGCAAGGGGTCAGGGAGTTCCCTTTCCGAGTCAAAGAAAGGGGTGACGGACGCACCTGGAAAATCGGGTCACTCCCACCCGAATATTGCGCTTTTCAGACCGGCTTAAGAAACGGCGCACCACGAGACTATATCCCACACCTGGCTCGGAGGGTCCTACGCCCACGGAATCTCGCGGATTGCTAGCACAGCAGT…
chr13	38315303	L1	L1HS~7	6031	GGGGGAGGAGCCAAGATGGCCGAATAGGAACAGCTCCGGTCTACAGCTCCCAGCGTGAGCGACGCAGAAGACGGTGATTTCTGCATTTCCATCTGAGGTACCGGGTTCATCTCACTAGGGAGTGCCAGACAGTGGGCGCAGGCCAGTGTGTGTGCGCACCGTGCGCGAGCCGAAGCAGGGCGAGGCATTGCCTCACCTGGGAAGCGCAAGGGGTCAGGGAGTTCCCTTTCCGAGTCAAAGAAAGGGGTGACGGACGCACCTGGAAAATCGGGTCACTCCCACCCGAATATTGCGCTTTTCAGACCGGCTTAAGAAACGGCGCACCACGAGACTATATCCCACACCTGGCTCGGAGGGTCCTACGCCCACGGAATCTCGCTGATTGCTAGCACAGCAGTC…
chr13	34795058	L1	L1HS~8	6079	GGGGGAGGAGCCAAGATGGCCGAATAGGAACAGCTCCGGTCTACAGCTCCCAGCGTGAGCGACGCAGAAGACGGTGATTTCTGCATTTCCATCTGAGGTACCGGGTTCATCTCACTAGGGAGTGCCAGACAGTGGGCGCAGGCCAGTGTGTGTGCGCACCGTGCGCGAGCCGAAGCAGGGCGAGGCATTGCCTCACCTGGGAAGCGCAAGGGGTCAGGGAGTTCCCTTTCCGAGTCAAAGAAAGGGGTGACGGACGCACCTGGAAAATCGGGTCACTCCCACCCGAATATTGCGCTTTTCAGACCGGCTTAAGAAACGGCGCACCACGAGACTATATCTCACACCTGGCTCGGAGGGTCCTACGCCCACGGAATCTCGCTGATTGCTAGCACAGCAGTC…
chr13	34391542	L1	L1HS~9	1798	AATTAGATCCCATTTGTCAATTTTGTCTTTTGTTGCCATTGCTTTTGGTGTTTTGGACATGAAGTCCTTGCCCACGCCTATGTCCTGAATGGTAATGCCTAGGTTTTCTTCTAGGGTTTTTATGGTTTTAGGTTTAACGTTTAAATCTTTAATCCATCTTGAATTGATTTTTGTATAAGGTGTAAGGAAGGGATCCAGTTTCAGCTTTCTACATATGGCTAGCCAGTTTTCCCAGCACCATTTATTAAATAGGGAATCCTTTCCCCATTGCTTGTTTTTCTCAGGTTTGTCAAAGATCAGATAGTTGTAGATATGCGGCATTATTTCTGAGGGCTCTGTTCTGTTCCATTGATCTATATCTCTGTTTTGGTACCAGTACCATGCTGTTTTGGTTACTGT…
chr13	28911321	L1	L1HS~13	6215	GGGGAGGAGCCAAGATGGCCGAATAGGAACAGCTCCGGTCTACAGCTCCCAGCGTGAGCGACGCAGAAGACGGTGATTTCTGCATTTCCATCTGAGGTACCGGGTTCATCTCACTAGGGAGTGCCAGACAGTGGGCGCAGGCCAGTGTGTGTGCGCACCGTGCGCGAGCCGAAGCAGGGCGAGGCATTGCCTCACCTGGGAAGCGCAAGGGTCAGGGAGTTCCCTTTCCGAGTCAAAGAAAGGGGTGACGGACGCACCTGGAAAATCGGGTCACTCCCACCCGAATATTGCGCTTTTCAGACCGGCTTAAGAAACGGCGCACCACGAGACTATATCCCACACCTGGCTCGGAGGGTCCTACGCCCACGGAATCTCGCTGATTGCTAGCACAGCAGTCTG…
chr13	28380104	L1	L1HS~14	2221	TTTTGTGCTAAAAACTCTCAATAAATTAGGTATTGATGGGACGTATTTCAAAATAATAAGAGCTATCTATGACAAACCCACAGCCAATATCATACTGAATGGGCAAAACCTGGAAGCATTCCCTTTGAAAACCGGCACAAGACAGGGATGCCCTCTCTCACCGCTCCTATTCAACATAGTGTTGGAAGTTCTGGCCAGGGCAATCAGGCAGGAGAAGGAAATAAAGGGTATTCAATTAGGAAAAGAGGAAGTCAAATTGTCCCTGTTTGCAGACGACATGATTGTTTATCTAGAAAACCCCATCGTCTCAGCCCAAAATCTCCTTAAGCTGATAAGCAACTTCAGCAAAGTCTCAGGATACAAAATCAATGTACAAAAATCACAAGCATTCTTATACAC…
chr13	25067766	L1	L1HS~25	6007	GAGCTCCGGTCTACAGCTCCCAGCGTGAGCGACGCAGAAGACGGTGATTTCTGCATTTCCATCTGAGGTACCGGGTTCATCTCACTAGGGAGTGCCAGACAGTGGGCGCAGGCCAGTGTGTGTGCGCACCGTGCGCGAGCCGAAGCAGGGCGAGGCATTGCCTCACCTGGGAAGCGCAAGGGGTCAGGGAGTTCCCTTTCCGAGTCAAAGAAAGGGGTGACGGACGCACCTGGAAAATCGGGTCACTCCCACCCGAATATTGCGCTTTTCAGACCGGCTTAAGAAACGGCGCACCACGAGACTATATCCCACACCTGGCTCGGAGGGTCCTACGCCCACGGAATCTCGCTGATTGCTAGCACAGCAGTCTGAGATCAAACTGCAAGGCGGCAACGAGGC…
chr14	97432868	L1	L1HS~28	3036	CAGAACTGAAGGAAATAGAGACACAAAAAACCCTTCAAAAAATCAATGAATCCAGGAGCTGGTTTTTTGAAAGGATCAACAAAATTGATAGACCGCTAGCAAGACTAATAAAGAAAAAAAGAGAGAAGAATCAAATAGACACAATAAAAAATGATAAAGGGGATATCACCACCGATCCCACAGAAATACAAACTACCATCAGAGAATACTACAAACACCTCTACGCAAATAAACTAGAAAATCTAGAAGAAATGGATACATTCCTCGACACATACACTCTCCCAAGACTAAACCAGGAAGAAGTTGAATCTCTGAATAGACCAATAACAGGCTCTGAAATTGTGGCAATAATCAATAGTTTACCAACCAAAAAGAGTCCAGGACCAGATGGATTCACAG…
chr14	96569399	L1	L1HS~29	1136	CCATAAAAACCCTAGAAGAAAACCTAGGCATTACCATTCAGGACATAGGCGTGGGCAAGGACTTCATGTCCAAAACACCAAAAGCAATGGCAACAAAAGACAAAATTGACAAATGGGATCTAATTAAACTAAAGAGCTTCTGCACAGCAAAAGAAACTACCATCAGAGTGAACAGGCAACCTACAACATGGGAGAAAATTTTCGCAACCTACTCATCTGACAAAGGGCTAATATCCAGAATCTACAATGAACTCAAACAAATTTACAAGAAAAAAACAAACAACCCCATCAAAAAGTGGGCGAAGGACATGAACAGACACTTCTCAAAAGAAGACATTTATGCAGCCAAAAAACACATGAAGAAATGCTCATCATCACTGGCCATCAGAGAAATGCAAA…
chr14	95766488	L1	L1HS~33	6055	GGGAGGAGCCAAGATGGCCGAATAGGAACAGCTCCGGTCTACAGCTCCCAGCGTGAGCGCTCCCAGCGTGAGCTACGCAGAAGACGGTGATTTCTGCATTTCCATCTGAGGTACCGGGTTCATCTCACTAGGGAGTGCCAGACAGTGGGCGCAGGCCAGTGTGTGTGCGCACCGTGCGCGAGCCGAAGCAGGGCGAGGCATTGCCTCACCTGGGAAGCGCAAGGGGTCAGGGAGTTCCCTTTCCGAGTCAAAGAAAGGGGTGACGGATGCACCTGGAAAATCGGGTCACTCCCACCCGAATATTGCGCTTTTCAGACCGGCTTAAGAAACGGCGCACCACGAGACTATATCCCACACCTGGCTCGGAGGGTCCTACGCCCACGGAATCTCGCTGATTGC…
chr14	95691143	L1	L1HS~34	3105	TGCCTAGGTTTTCTTCTAGGGTTTTTATGGTTTTAGGTTTAACGTTTAAATCTTTAATCCATCTTGAATTGATTTTTGTATAAGGTGTAAGGAAGGGATCCAGTTTCAGCTTTCTACATATGGCTAGCCAGTTTTCCCAGCACCATTTATTAAATAGGGAATCCTTTCCCCATTGCTTGTTTTTCTCAGGTTTGCCAAAGATCAGATAGTTGTAGATATGTGGCATTATTTCTGAGGGCTCTGTTCTGTTCCATTGATCTATATCTCTGTTTTGGTACCAGTACCATGCTGTTTTGGTTACTGTAGCCTTGTAGTATAGTTTGAAGTCAGGTAGTGTGATGCCTCCAGCTTTGTTCTTTTGGCTTAGGATTGACTTGGCAATGCGGGCTCTTTTTTGGT…
chr14	93716834	L1	L1HS~35	6023	GGGCGGGAGGAGCCAAGATGGCCGAATAGGAACAGCTCCGGTCTACAGCTCCCAGCGTGAGCGACGCAGAAGACGGTGATTTCTGCATTTCCATCTGAGGTACCGGGTTCATCTCACTAGGGAGTGCCAGACAGTGGGCGCAGGCCAGTGTGTGTGCGCACCATGCGCGAGCCGAAGCAGGGCAAGGCATTGCCTCACCTGGGAAGCGCAAGGGGTCAGGGAGTTCCCTTTCCGAGTCAAAGAAAGGGGTGACGGACGCACCTGGAAAATCGGGTCACTCCCACCCGAATATTGCGCTTTTCAGACCGGCTTAAGAAACGGCGCACCACGAGACTATATCCCACACCTGGCTTGGAGGGTCCTACGCCCACGGAATCTCGCTGATTGCTAGCACAGCAG…
chr14	91158931	L1	L1HS~41	6019	GCTCCGGTCTACAGCTCCCAGCGTGAGCGACGCAGAAGACGGGTGATTTCTGCATTTCCATCTGAGGTACCAGGTTCATCTCACTAGGGAGTGCCAGACAGTGGGCGCAGGCCAGTGTGTGCGCGCACCGTGCGCGAGCCGAAGCAGGGCGAGGGCATTGCCTCACCTGGGAAGCGCAAGGGGTCAGGGAGTTCCCTTTCCGAGTCAAAGAAAGGGGTGACGGACGCACCTGGAAAATCGGGTCACTCCCACCCGAATATTGCGCTTTTCAGACCGGCTTAAGAAACGGCGCACCACGAGACTATATCCCACACCTGGCTCAGAGGGTCCTACGCCCACGGAATCTCGCTGATTGCTAGCACAGCAGTCTGAGATCAAACTGCCAGGCGGCAACGAGGC…
chr14	90056284	L1	L1-Ta-1~30	1051	GGGATCTAATTAAACTAAAGAGCTTCTGCACAGCAAAAGAAACTACCATCAGAGTGAACAGGCAACCTACAACATGGGAGAAAATTTTTGCAACCTACTCATCTGACAAAGGGCTAATATCCAGAATCTACAATGAACTCAAACAAATTTACAAGAAAAAAACAAACAACCCCATCAAAAAGTGGGCGAAGGACATGAACAGACACTTCTCAAAAGAAGACATTTATGCAGCCAAAAAACACATGAAGAAATGCTCATCATCACTGGCCATCAGAGAAATGCAAATCAAAACCACAATGAGATACCATCTCACACCAGTTAGAATGGCAATCATTAAAAAGTCAGGAAACAACAGGTGCTGGAGAGGATGCGGAGAAATAGGAACACTTTTACACTGTT…
chr14	80057434	L1	L1HS~43	6051	GAAGGAGGAGCCAAGATGGCCGAATAGGAACAGCTCCGGTCTACAGCTCCCAGCGTGAGCGACGCAGAAGACGGTGATTTCTGCATTTCCATCTGAGGTACCGGGTTCATCTCACTAGGGAGTGCCAGACAGTGGGCGCAGGCCAGTGTGTGTGCGCACCGTGCGCGAGCCGAAGCAGGGCGAGGCATTGCCTCACCTGGGAAGCGCAAGGGGTCAGGGAGTTCCCTTTCCGAGTCAAAGAAAGGGGTGACGGACGCACCTGGAAAATCGGGTCACTCCCACCCGAATATTGCGCTTTTCAGACCGGCTTAAGAAACGGCGCACCACGAGACTATATCCCACACCTGGCTCGGAGGGTCCTACGCCCACGGAATCTCGCTGATTGCTAGCACAGCAGTC…
chr14	75302568	L1	L1HS~48	6033	GGGGGGGAGGAGCCAAGATGGCCGAATAGGAACAGCTCCGGTCTACAGCTCCCAGCGTGAGCGACGCAGAAGACGGTGATTTCTGCATTTCCATCTGAGGTACCGGGTTCATCTCACTAGGGAGTGCCAGACAGTGGGCGCAGGCGAGTGTGTGTGCGCACCGTGCGCGAGCCGAAGCAGGGCGAGGCATTGCCTCACCTGGGAAGCGCAAGGGGTCAGGGAGTTCCCTTTCCGAGTCAAAGAAAGGGGTGACGGACGCACCTGGAAAATCGGGTCACTCCCACCCGAATATTGCGCTTTTCAGACCGGCTTAAGAAACGGCGCACCACGAGACTATATCCCACACCTGGCTCGGAGGGTCCTACGCCCACGGAATCTCGCTGATTGCTAGCACAGCAG…
chr14	72908672	L1	L1HS~55	6029	GGGGAGGAGCCAAGATGGCCGAATAGGAACAGCTCCGGTCTACAGCTCCCAGCGTGAGCGACGCAGAAGACGGTGATTTCTGCATTTCCATCTGAGGTACCGGGTTCATCTCACTAGGGAGTGCCAGACAGTGGGCGCAGGCCAGTGTGTGTGCGCACCGTGCGCGAGCCGAAGCAGAGCGAGGCATTGCCTCACCTGGGAAGCGCAAGGGGTCAGGGAGTTCCCTTTCCGAGTCAAAGAAAGGGGTGACGGTCGCACCTGGAAAATCGGGTCACTCCCACCCGAATATTGCGCTTTTCAGACCGGCTTAAGAAACGGCGCACCACGAGACTATATCCCACACCTGGCTCGGAGGGTCCTACGCCCACGGAATCTCGCTGATTGCTAGCACAGCAGTCT…
chr14	72127679	L1	L1HS~57	1039	GACAAAATTGACAAATGGGATCTAATTAAACTAAAGAGCTTCTGCACAGCAAAAGAAACTACCATCAGAGTGAACAGGCAACCTACAACATGGGAGAAAATTTTTGCAACCTACTCATCTGACAAAGGGCTAATATCCAGAATCTACAATGAACTCAAACAAATTTACAAGAAAAAAACAAACAACCCCATCAAAAAGTGGGCGAAGGACATGAACAGACACTTCTCAAAAGAAGACATTTATGCAGCCAAAAAACACATGAAGAAATGCTCATCATCACTGGCCATCAGAGAAATGCAAATCAAAACCACTATGAGATATCATCTCACACCATTTAGAATGGCAATCATTAAAAAGTCAGGAAACAACAGGTGCTGGAGAGGATGCGGAGAAATAGGA…
chr14	68714011	L1	L1HS~59	6046	GAGAGCACCGAGGGAGGAGCCAAGATGGCCGAATAGGAACAGCTCCGGTCTACAGCTCCCAGCGTGAGCGACGCAGAAGACGGTGATTTCTGCATTTCCATCTGAGGTACCGGGTTCATCTCACTAGGGAGTGCCAGACAGTGGGCGCAGGCCAGTGTGTGTGCGCACCGTGCGCGAGCCGAAGCAGGGCGAGGCATTGCCTCACCTGGGAAGCGCAAGGGGTCAGGGAGTTCCCTTTCCGAGTCAAAGAAAGGGGTGACGGACGCACCTGGAAAATCGGGTCACTCCCACCCGAATATTGCGCTTTTCAGACCGGCTTAAGAAACGGCGCACCACGAGACTATATCCCACACCTGGCTCGGAGGGTCCTACGCCCACGGAATCTCGCTGATTGCTAGC…
chr14	63524163	L1	L1HS~60	1084	ACTTTTTAATGATTGCCATTCTAACTGGTGTGAGATGATATCTCATAGTGGTTTTGATTTGCATTTCTCTGATGGCCAGTGATGATGAGCATTTCTTCATGTGTTTTTTGGCTGCATAAATGTCTTCTTTTGAGAAGTGTCTGTTCATGTCCTTCGCCCACTTTTTGATGGGGTTGTTTGTTTTTTTCTTGTAAATTTGTTTGAGTTCATTGTAGATTCTGGATATTAGCCCTTTGTCAGATGAGTAGGTTGCAAAAATTTTCTCCCATGTTGTAGGTTGCCTGTTCACTCTGATGGTAGTTTCTTTTGCTGTGCAGAAGCTCTTTAGTTTAATTAGATCCCATTTGTCAATTTTGTCTTTTGTTGCCATTGCTTTTGGTGTTTTGGACATGAAGTCAG…
chr14	61906950	L1	L1HS~61	1815	CAACAGACAAACAGAGAGCCAAATCATGAGTGAACTCCCATTCACAATTGCTTCAAAGAGAATAAAATACCTAGGAATCCAACTTACAAGGGATGTGAAGGACCTCTTCAAGGAGAACTACAAACCACTGCTCAAGGAAATAAAAGAGGACACAAACAAATGGAAGAACATTCCATGCTCATGGGTAGGAAGAATCAATATCGTGAAAATGGCCATACTGCCCAAGGTAATTTACAGATTCAATGCCATCCCCATCAAGCTACCAATGCCTTTCTTCACAGAATTGGAAAAAACTACTTTAAAGTTCATATGGAACCAAAAAAGAGCCCGCATCGCCAAGTCAATCCTAAGCCAAAAGAACAAAGCTGGAGGCATCACACTACCTGACTTCAAACTATA…
chr14	59001473	L1	L1HS~64	1289	AATGGGGAAAGGATTCCCTATTTAATAAATGGTGCTGGGAAAACTGGCTAGCCATATGTAGAAAGCTGAAACTGGATCCCTTCCTTACACCTTATACAAAAATCAATTCAAGATGGATTAAAGATTTAAACGTTAAACCTAAAACCATAAAAACCCTAGAAGAAAACCTAGGCATTACCATTCAGGACATAGGCGTGGGCAAGGACTTCATGTCCAAAACACCAAAAGCAATGGCAACAAAAGACAAAATTGACAAATGGGATCTAATTAAACTAAAGAGCTTCTGCACAGCAAAAGAAACTACCATCAGAGTGAACAGGCAACCTACAACATGGGAGAAAATTTTCGCAACCTACTCATCTGACAAAGGGCTAATATCCAGAATCTACAATGAACTCA…
chr14	56317048	L1	L1HS~65	2751	TTGAGAAGTGTCTGTTCATGTCCTTCGCCCACTTTTTGATGGGGTTGTTTGTTTTTTTCTTGTAAATTTGTTTGAGTTCATTGTAGATTCTGGATATTAGCCCTTTGTCAGATGAGTAGGATGCGAAAATTTTCTCCCATTTTGTAGGTTGCCTGTTCACTCTGATGGTAGTTTCTTTTGCTGTGCAGAAGCTCTTTAGTTTAATTAGATCCCATTTGTCAATTTTGTCTTTTGTTGCCATTGCTTTTGGTGTTTTGGACATGAAGTCCTTGCCCACGCCTATGTCCTGAATGGTAATGCCTAGGTTTTCTTCTAGGGTTTTTATGGTTTTAGGTTTAACGTTTAAATCTTTAATCCATCTTGAATTGATTTTTGTATAAGGTGTAAGGAAGGGATCCA…
chr14	49955660	L1	L1HS~66	3022	GGGAAGAGCCAAGATGGCCGAATAGGATCCTCTTCAAAAAATCAATGAATCCAGGAGCTGGTTTTTTGAAAGGATCAACAAAATTGATAGACCGCTAGCAAGACTAATAAAGAAAAAGAGAGAGAAGAATCAAATAGACACAATAAAAAATGATAAAGGGGATATCACCACCGATCCCACAGAAATACAAACTACCATCAGAGAATACTACAAACACCTCTACGCAAATAAACTAGAAAATCTAGAAGAAATGGATACATTCCTCGACACATACACTCTCCCAAGACTAAACCAGGAAGAAGTTGAATCTCTGAATAGACCAATAACAGGCTCTGAAATTGTGGCAATAATCAATAGTTTACCAACCAAAAAGAGTCCAGGACCAGATGGATTCACAGC…
chr14	49795302	L1	L1HS~67	1324	TACAACTATCTGATCTTTGACAAACCTGAGAAAAACAAACAATGGGGAAAGGATTCCCTGTTTAATAAATGGTGCTGGGAAAACTGGCTAGCCATATGTAGAAAGCTGAAACTGGATCCCTTCCTTACACCTTATACAAAAATCAATTCAAGATGGATTAAAGATTTAAACGTTAAACCTAAAACCATAAAAACCCTAGAAGAAAACCTAGGCATTACCATTCAGGACATAGGCGTGGGCAAGGACTTCATGTCCAAAACACCAAAAGCAATGGCAACAAAAGACAAAATTGACAAATGGGATCTAATTAAACTAAAGAGCTTCTGCACAGCAAAAGAAACTACCATCAGAGTGAACAGGCAACCTACAACATGGGAGAAAATTTTTGCAACCTACTCA…
chr14	49664280	L1	L1HS~68	724	CAATCATTAAAAAGTCAGGAAACAACAGGTGCTGGAGAGGATGCGGAGAAATAGGAACACTTTTACACTGTTGGTGGGACTGTAAACTAGTTCAACCATTGTGGAAGTCAGTGTGGCGATTCCTCAGGGATCTAGAACTAGAAATACCATTTGACCCAGCCATCCCATTACTGGGTATATACCCAAATGAGTATAAATCATGCTGCTATAAAGACACATGCACACGTATGTTTATTGCGGCACTATTCACAATAGCAAAGACTTAGAACCAACCCAAATGTCCAACAATGATAGACTGGATTAAGAAAATGTGGCACATATACACCATGGAATACTATGCAGCCATAAAATATGATGAGTTCATATCCTTTGTAGGGACATGGATGAAATTGGAAACCA…
chr14	48469662	L1	L1HS~69	3799	GGGAGGAGCCAAGATGGCCGAATAGGAACAGCTCCGGTCTACAGCTCCCAGGGTGAGCGACGCAGAAGACGGGTGATTTCTGCATTTCCATCTGAGGTACCGGGTTCATCTCACTAGGGAGTGCCAGACAGTGGGCGCAGGCCAGTGTGTGTGCGCACCGTGCGCGAGCCGAAGCAGGGCGAGGCATTGCCTCACCTGGGAAGCGCAAGGGGTCAGGGAGTTCCCAGGAATTGAACAAGGATACCCAGGAATTGAACTCAGCTCTGCACCAAGCAGACCTAATAGACATCTACAGAACTCTCCACCCCAAATCAACAGAATATACATTTTTTTCAGCACCACACCACACCTATTCCAAAATTGACCACATAGTTGGAAGTAAAGCTCTCCTCAGCAAAT…
chr14	47781731	L1	L1HS~74	6048	GGGGGAGAGGGAGGAGCCAAGATGGCCGAATAGGAACAGCTCCGGTCTACAGCTCCCAGCGTGAGTGACGCAGAAGACAGGTGATTTCTGCATTTCCATCTGAGGTACCGGGTTCATCTCACTAGGGAGTGCCAGACAGTGGGCGCAGGCCAGTGTGTGTGCGCACCGTGCGCGAGCCGAAGCAGGGCGAGCATTGCCTCACCTGGGAAGCGCAAGGGGTCAGGGAGTTCCCTTTCCGAGTCAAAGAAAGGGGTGACGGACGCACCTGGAAAATCGGGTCACTCCCACCCGAATATTGCGCTTTTCAGACCGGCTTAAGAAACGGCGCACCACGAGACTATATCCCACACCTGGCTCAGAGGGTCCTACGCCCACGGAATCTCGCTGATTGCTAGCACA…
chr14	39311998	L1	L1HS~82	6252	AGGGAGGAACCAAGATGGCCGAATAGGAACAGCTCCGGTCTACAGCTCCCAGCGTGAGCCACGCAGAAGACGGGTGATTTCTGCATTTCCATCTGAGGTACCGGGTTCATCTCACTAGGGAGTGCCAGACAGTGGGCGCAGGCCAGTGTGTGTGCACCGTGCGCGAGCCGAAGCAGGGCGAGGCATTGCCTCACCTGGGAAGCGCAAGGGGTCAGGGAGTTCCCTTTCCGAGTCAAAGAAAGGGGTGACGGACGCACCTGGAAAATCGGGTCACTCCCACCCGAATATTGCGCTTTTCAGACCGGCTTAAGAAACGGCGCACCACGAGACTATATCCCACACCTGGCTCAGAGGGTCCTACGCCCACGGAATCTCGCTGATTGCTAGCACAGCAGTCTG…
chr14	34572353	L1	L1HS~86	6053	GAGGAGGAGCCAAGATGGCCGAATAGGAACAGCTCCGGTCTACAGCTCCCAGCGTGAGCGACGCAGAAGACGGGTGATTTCTGCATTTCCATCTGAGGTACCGGGTTCATCTCACTAGGGAGTGCCAGACAGTGGGCGCAGGCCAGTGTGTGTGCGCACTGTGCGCGAGCCGAAGCAGGGCGAGGCATTGCCTCACTTGGGAAGCGCAAGGGGTCAGGGAGTTCCCTTTCCGAGTCAAAGAAAGGGGTGACGGACGCACCTGGAAAATCGGGTCACTCCCACCCGAATATTGCGCTTTTCAGACCGGCTTAAAAAACGGCGCACCACGAGACTATATCCCACACCTGGCTCAGAGGGTCCTATGCCCACGGAATCTCGCTGATTGCTAGCACAGCAGTC…
chr14	27801193	L1	L1HS~87	6357	CACCGGGCGCGGTGGCTCACACCTGTAATCCCAGTACTTTGGGAGGCTGAGGCAGGCTGATCTCGAGGTCAGGAGATCGAGACCATCCTGGCTAACACAGTGAAACCCCGTCTGTACTAAAAATACAATAAATTAGCCAGGCGTGGTGGCGAACGCCTGTAGTCCCAGCTACTCGGAAGGCTGAGATAGGAGAATGGCGTGAACCCAGGAGGCAGAGATTGCAGTGAGCCGAGATAGTGCCGCTGCACTCCAGCCTGGGAGACAGAGCGAAACTCCGTCTCAAAAAAAAAAAAAAAAGAAAGAAAGAAAGAAAAAGAGAGGGAGGAGCCAAGATGGCCGAATAGGAACAGCTCCGGTCTACAGCTCCCAGCGTGAGCGACACAGAAGACGGGTGATTTC…
chr14	21542241	L1	L1HS~90	6030	GAGGGAGCCAAGATGGCCGAATAGGAACAGCTCCGGTCTACAGCTCCCAGCGTGAGCGACGCATAAGACGGGTGACTTCTGCATTTCCATCTGAGGTACCGGGTTCATCTCACTAGGGAGTGCCAGACAGTGGGCGCAGGCCAGTGTGTGTGCGCACCGTGCTCGAGCCGAAGCAGGGCGAGGCATTGCCTCACCTGGGAAGCGCAAGGGGTCAGGGAGTTCCCTTTCCGAGTCAAAGAAAGGGGTGATGGACGCACCTGGAAAATCGGGTCACTCCCACCCGAATATTGCGCTTTTCAGACCGGCTTAAGAAACGGCGCACCACGAGACTATATCCCACACCTGGCTCAGAGGGTCCTACGCCCACGGAATCGCGCTGATTGCTAGCACAGCAGTCTG…
chr15	99708763	L1	L1HS~95	6059	GGGGAGGAGCCAAGATGGCCGAATAGGAACAGCTCCGGTCTACAGCTCCCAGCGTGAGCGACGCAGAAGACGGTGATTTCTGCATTTCCATCTGAGGTACCGGGTTCATCTCACTAGGGAGTGCCAGACAGTGGGCGCAGGCCAGTGTGTGTGCGCACCGTGCGCGAGCCGAAGCAGGGCGAGGCATTGCCTCACCTGGGAAGCGCAAGGGGTCAGGGAGTTCCCTTTCCGAGTCAAAGAAAGGGGTGACAGACGCACCTGGAAAATCGGGTCACTCCCACCCGAATATTGCGCTTTTCAGACCGGCTTAAGAAACGGCGCACCACGAGACTATATCCCACACCTGGCTCGGAGGGTCCTACGCCCACGGAATCTCGCTGATTGCTAGCACAGCAGTCT…
chr15	96552760	L1	L1Hs	1472	GTGCTCGCTTCGGCAGCACATATACTAAAATTGGAACGATACAGAGAAGATTAGCATGGCCCCTGCGCAAGGATGACACGCAAATTCGTGAAGCGTTCCATATTTTTATGCCGCATATCTACAACTATCTGATCTTTGACAAACCTGAGAAAAACAAGCAATGGGGAAAGGATTCCCTATTTAATAAATGGTGCTGGGAAAACTGGCTAGCCATATGTAGAAAGCTGAAACTGGATCCCTTCCTTACACCTTATACAAAAATCAATTCAAGATGGATTAAAGATTTAAACGTTAGACCTAAAACCATAAAAACCCTAGAAGAAAACCTAGGCATTACCATTCAGGACATAGGCGTGGGCAAGGACTTCATGTCCAAAACACCAAAAGCAATGGCAACAA…
chr15	91731919	L1	L1Hs~2b	4095	GAGGGAGGAGCCAAGATGGCCGAATAGGAACAGCTCCGGTCTACAGCTCCCAGCGTGAGCGACGCAGAAGACGGTGATTTCTGCATTTCCATCTGAGGTACCGGGTTCATCTCACTAGGGAGTGCCAGACAGTGGGCGCAGGCCAGTGTGTGTGCGCACCGTGCGCGAGCCGAAGCAGGGCGAGGCATTGCCTCACCTGGGAAGCGCAAGGGGTCAGGGAGTTCCCTTTCCGAGTCAAAGAAAGGGGTGACGGACGCACCTGGAAAATCGGGTCACTCCCACCCGAATATTGCGCTTTTCAGACCGGCTTAAGAAACGGCGCACCACGAGACTATATCCCACACCTGGCTCGGAGGGTCCTACGCCCACGGAATCTCGCTGATTGCTAGCACAGCAGTC…
chr15	85711888	L1	L1HS~104	737	GAAACAACAGGTGCTGGAGAGGATGCGGAAAAATAGGAACACTTTTACACTGTTGGTGGGACTGTAAACTAGTTCAACCATTGTGGAAGTCAGTGTGGCGATTCCTCAGGGATCTAGAACTAGAAATACCATTTGACCCAGCCATCCCATTACTGGGTATATACCCAAATGAGTATAAATCATGCTGCTATAAAGACACATGCACACGTATGTTTATTGCGGCACTATTCACAATAGCAAAGACTTGGAACCAACCCAAATGTCCAACAATGATAGACTGGATTAAGAAAATGTGGCACATATACACCATGGAATACTATGCAGCCATAAAAAATGATGAGTTCATATCCTTTGTAGGGACATGGATGAAATTGGAAACCATCATTCTCAGTAAACTAT…
chr15	82135074	L1	L1HS~106	181	GGGGACTGTGGTGGGGTCGGGGGAGGGGGGAGGGATAGCATTGGGAGATATACCTAATGCTAGATGACACATTAGTGGGTGCAGCGCACCAGCATGGCACATGTATACATATGTAACTAACCTGCACAATGTGCACATGTACCCTAAAACTTAGAGTATAATAAAAAAAAAAAAAAAAAAA
chr15	81298049	L1	L1HS~109	1604	CCATACTGTCCAAGGTAATTTACAGATTCAATGCCATCCCCATCAAGCTACCAATGACTTTCTTCACAGAATTGGAAAAAACTACTTTAAAGTTCATATGGAACCAAAAAAGAGCCCGCATCGCCAAGTCAATCCTAAGCCAAAAGAACAAAGCTGGAGGCATCACACTACCTGACTTCAAACTATACTACAAGGCTACAGTAACCAAAACAGCATGGTACTGGTATCAAAACAGAGATATAGATCAATGGAACAGAACAGAGCCCTCAGAAATAATGCCGCATATCTACAACTATCTGATCTTTGACAAACCTGAGAAAAACAAGCAATGGGGAAAGGATTCCCTATTTAATAAATGGTGCTGGGAAAACTGGCTAGCCATATGTAGAAAGCTGAAAC…
chr15	79073373	L1	L1HS~116	117	TGACACATTAGTGGGTGCAGCGCACCAGCATGGCACATGTATACATATGTAACTAACCTGCACAATGTGCACATGTACCCTAAAACTTAGAGTATAATAAAAAAAAAAAAAAAAAGA
chr15	76677040	L1	L1HS~118	6030	GGAGGAGCCAAGATGGCCGAATAGGAACAGCTCCAGTCTACAGCTCCCAGCGTGAGCGACGCAGAAGACAGTGATTTCTGCATTTCCATCTGAGGTACCGGGTTCATCTCACTAGGGAGTGCCAGACAGTGGGCGCAGGCCAGTGTGTGTGCGCACCGTGCGCGAGCCTAAGCAGGGCGAGGCATTGCCTCACCTGGGAAGCGCAAGGGGTCAGGGAGTTCCCTTTCCGACTCAAAGAAAGGGGTGACGGACGCACCTGGAAAATCGGGTCACTCCCACCCGAATATTGCGCTTTTCAGACCGGCTTAAGAAACGGCGCACCACAAGACTATATCCCACACCTGGCTCGGAGGGTCCTACGCCCACGGAATCTCGCTGATTGCTAGCACAGCAGTCTGA…
chr15	76551087	L1	L1HS~123	6036	GGGGGGAGGAGCCAAGATGGCCGAATAGGAACAGCTCCGGTCTACAGCTCCCAGCGTGAGCGACGCAGAAGACGGTGATTTCTGCATTTCCATCTGAGGTACCGGGTTCATCTCTCTAGGGAGTGCCAGACAGTGGGCGCAGGCCAGTGTGTGTGCGCACCGTGCGCGAGCCGAAGCAGAGCGAGGCATTGCCTCACCTGGGAAGCGCAAGGGGTCAGGGAGTTCCCTTTCCGAGTCAAAGAAAGGGGTGATGGTCGCACCTGGAAAATAGGGTCACTCCCACCCGAATATTGCGCTTTTCAGACCGGCTTAAGAAACGGCGCACCACGAGACTATATCCCACACCTGGCTCGGAGGGTCCTACGCCCACGGAATCTCGCTGATTGCTAGCACAGCAGT…
chr15	65341610	L1	L1HS~126	6043	GAGTCGAGGAGGAGGAGCCAAGATGGCCGAATAGGAACAGCTCCGGTCTACAGCTCCCAGCGTGAGCGACGCAGAAGACGGGTGATTTCTGCATTTCCATCTGAGGTACCGGGTTCATCTCACTAGGGAGTGCCAGACAGTGGGCGCAGGCCAGTGTGTGTGCGCACCGTGCGCGAGCCGAAGCAGGGCGAGGCATTGCCTCACCTGGGAAGCGCAAGGGGTCAGGGAGTTCCCTTTCCGAGTCAAAGAAAGGGGTGACGGACGCACCTGGAAAATCGGGTCACTCCCACCCGAATATTGCGCTTTTCAGACCGGCTTAAGAAACGGCGCACCACGAGACTATATCCCACACCTGGCTCAGAGGGTCCTACGCCCACGGAATCTCGCTGATTGCTAGCA…
chr15	61995161	L1	L1HS~130	156	GGGGAGGGGGGAGGGATAGCATTGGGAGATATACCTAATGCTAGATGACACATTAGTGGGTGCAGCGCACCAGCATGGCACATGTATACATATGTAACTAACCTGCACAATGTGCACATGTACCCTAAAACTTAGAGTATAATAAAAAAAAAAAAA
chr15	58376535	L1	L1HS~133	2973	GAGACAAGAATCAAATAGACACAATAAAAAATGATAAAGGGGATATCACCACCGATCCCACAGAAATACAAACTACCATCAGAGAATACTACAAACACCTCTACGCAAATAAACTAGAAAATCTAGAAGAAATGGATACATTCCTCGACACATACACCCTCCCAAGACTAAACCAGGAAGAAGTTGAATCTCTGAATAGACCAATAACAGGCTCTGAAATTGTGGCAATAATCAATAGTTTACCAACCAAAAAGAGTCCAGGACCAGATGGATTCACAGCCGAATTCTACCAGAGGTACAAGGAGGAACTGGTACCATTCCTTCTGAAACTATTCCAATCAATAGAAAAAGAGGGAATCCTCCCTAACTCATTTTATGAGGCCAGCATCATTCTGATAC…
chr15	55163405	L1	L1HS~139	419	TGATGAGTTCATATCCTTTGTAGGGACCTGGATGAAATTGGAAACCATCATTCTCAGTAAACTATCGCAAGAACAAAAAACCAAACACCGTGTATTCTCACTCATAGGTGGGAATTGAACAATGAGATCACATGGACACAGGAAGGGGAATATCACACTCTGGGGACTGTGGTGGGGTCGGGGGAGGGGGGAGGGATAGCATTGGGAGATATACCTAATGCTAGATGACACATTAGTGGGTGCAGCGCACCAGCATGGCACATGTATACATATGTAACTAACCTGCACAATGTGCACATGTACCCTAAAACTTAGAGTGTAATTAAAAAAAAATAAAAAAAATAAAAAAAAAAAAACAACCTAAAAAAAAAAATTACCTTCAGGCGCTATATGTATAAA…
chr15	54242308	L1	L1HS~141	1593	ACCAAAAAAGAGCCCGCATTGCCAAGTCAATCCTAAGCCAAAAGAACAAAGCTGGAGGCATCACACTACCTGACTTCAAACTATACTACAAGGCTACAGTAACCAAAACAGCATGGTACTGGTACCAAAACAGAGATATAGATCAATGGAACAGAACAGAGCCCTCAGAAATAATGCCGCATATCTACAACTATCTGATCTTTGACAAACCTGAGAAAAACAAGCAATGGGGAAAGGATTCCCTATTTAATAAATGGTGCTGGGAAAACTGGCTAGCCATATGTAGAAAGCTGAAACTGGATCCCTTCCTTACACCTTATACAAAAATCAATTCAAGATGGATTAAAGATTTAAACGTTAAACCTAAAACCATAAAAACCCTAGAAGAAAACCTAGGCA…
chr15	51916939	L1	L1HS~148	120	CCTAATGCTAGATGACACATTAGTGGGTGCAGCGCACCAGCATGGCACATGTATACATATGTAACTAACCTGCACAATGTGCACATGTACCCTAAAACTTAGAGTATAATAAAAAAAAAA
chr15	46734686	L1	L1HS~151	5832	CGAGTCAAAGAAAGGGGTGACGGACGTACCTGGAAAATCGGGTCACTCCCACCCGAATATTACGCTTTTCAGACCGGCTTAAGAAACGGCGCACCACGAGACTATATCCCACACCTGGCTCAGAGGGTCCTACGCCCACGGAATCTCGCTGATTGCTAGCACAGCAGTCTGAGATCAAACTGCAAGGCGGCAACGAGGCTGGGGGAGGGGCGCCCGCCATTGCCCAGGCTTGCTTAGGTAAACAAAGCAGCCGGGAAGCTCGAACTGGGTGGAGCCCACCACAGCTCAAGGAGGCCTGCCTGCCTCTGTAGGCTCCACCTCTGGGGGCAGGGCACAGACAAACAAAAAGACAGCAGTAACCTCTGCAGACTTAAGTGTCCCTGTCTGACAGCTTTGAAG…
chr15	35833490	L1	L1HS~152	172	GTCGGGGGAGGGGGGAGGGATAGCATTGGGAGATATACCTAATGCTAGATGACACATTAGTGGGTGCAGCGCACCAGCATGGCACATGTATACATATGTAACTAACCTGCACAATATGCACATGTACCCTAAAACTTAGAGTATAATAAAAAAAAAAAAAAAAAAAAAAAAA
chr15	34659650	L1	L1HS~165	1583	TTGAGAAGTGTCTGTTCATGTCCTTCGCCCACTTTTTGATGGGGTTGTTTGTTTTTTTCTTGTAAATTTGTTTGAGTTCATTGTAGATTCTGGATATTAGCCCTTTGTCAGATGAGTAGGTTGCGAAAATTTTCTCCCATGTTGTAGGTTGCCTGTTCACTCTGATGGTAGTTTCTTTTGCTGTGCAGAAGCTCTTTAGTTTAATTAGATCCCATTTGTCAATTTTGTCTTTTGTTGCCATTGCTTTTGGTGTTTTGGACATGAAGTCCTTGCCCACGCCTGTGTCCTGAATGGTAATGCCTAGGTTTTCTTCTAGGGTTTTTATGGTTTTAGGTTTAACGTTTAAATCTTTAATCCATCTTGAATTGATTTTTGTATAAGGTGTAAGGAAGGGATCCA…
chr15	34654868	L1	L1HS~169	301	CCGCATATTCTCACTCATAGGTGGGAATTGAACAATGAGAACACTTGGACACAGGAAGGGGAATATCACACTCTGGGGACTGTGGTGGGGTCGGGGGAGGGGGGAGGGATAGCATTGGGAGATATACCTAATGCTAGATGACACGTTAGTGGGTGCAGTGCACCAGCATGGCACATGTATACATATGTAACCTGCACAATGTGCACATGTACCCTAAAACTTAGAGTATAAAAAAAAAAAAAAAAAAAAAAACGAAAAGTGATCCAAAAAAAAAATAAATAAAAAAAAAAATAAATAAAAT
chr15	32010974	L1	L1PA2~3	1634	GAAAATTTTCTCCCATGTTGTAGGTTGCCTGTTCACTCTGATGGTAGTTTCTTTTGCTGTGCAGAAGCTCTTTAGTTTAATTAGATCCCATTTGTCAATTTTGGCTTTTGTTGCCATTGCTTTTGGTGTTTTGGACATGAAGTCCTTGCCCACGCCTATGTCCTGAATGGTAATGCCTAGGTTTTCTTCTAGGGTTTTTATGGTTTTAGGTCTAATGTTTAAATCTTTAATCCATCTTGAATTGATTTTTGTATAAGGTGTAAGGAAGGGATCCAGTTTCATCTTTCTACATATGGCTAGCCAGTTTTCCCAGCACCATTTATTAAATAGGGAATCCTTTCCCCATTGCTTGTTTTTCTCAGGTTTGTCAAAGATCAGATAGTTGTAGATATGCGGCAT…
chr15	29925450	L1	L1HS~174	381	AGTCTTTACTTTGGGCAATAATTTGTAATTCTTACCATCCATAAGAATACCTGTTCTGCAATGAGATCACATGGACACAGGAAGGGGAATATCACACTCTGGGGACTGTGGTGGGGTCGGGGGAGCGGGGAGGGATAGCATTGGGAGATATACCTAATGCTAGATGACACGTTAGTGGGTGCAGCGCACCAACATGGCACATGTATACATATGTAACTAACCTGCACAATGTGCACATGTACCCTAAAACTTAGAGTATAATAAAAAAAAAAAAAATTAAAAAAAAAAAAAGAAAATTAAAAAGTAAAAAAAAATAAATAAATAAATGTAATGTTAACGCATAAAAAAAAAAAAAAAAAAAAGAATACCTGTTCTGATCAG
chr15	25690961	L1	L1PA2~5	313	CGCAAGAACAAAAAACCAAACACCGCATATTCTCACTCATAGGTGGGAATTGAACAATGAGATCACATGGACACAGGAAGGGGAATATCACACTCTGGGGACCGTGGTGGGGTTGGGGGAGGGGGGAGGGATAGCATTGGGAGATATACCTAATGCTAGATGACACGTTAGTGGGTGCAGCACACCAGCATGGCACATGTATACATATGTAACTAACCTGCACAATGTGCACATGTACCCTAAAACTTAAAGTATAATTAAAAAAAAAGTAAATAAATCTAAAAAAAAAATAAATAAATAAATAAAAAATAAA
chr15	23452177	L1	L1HS~180	820	ATAGTGCCGCAATAAACATACGTGTGCATGTGTCTTTAGAGCAGCATGATTTATAGTCCTTTGGGTATATACCCAGTAATGGGATGGCTGGGTCAAATGGTATTTCTAGTTCTAGATCCCTGAGGAATCGCCACACTGACTTCCACAATGGTTGAACTAGTTTACAGTCCCACCAACAGTGTAAAAGTGTTCCTATTTCTCCACATCCTCTCCAGCACCTGTTGTTTCCTGACTTTTTAATGATTGCCATTCTAACTGGTGTGAGATGATATCTCATAGTGGTTTTGATTTGCATTTCTCTGATGGCCAGTGATGATGAGCATTTCTTCATGTGTTTTTTGGCTGCAAACCCAAATGTCCAACAATGATAGACTGGATTAAGAAAATGTGGCACATATA…
chr16	89958178	L1	L1HS~181	6009	GAGGAGCCAAGATGGCCGAATAGGAACAGCTCCGGTCTACAGCTCCCAGCGTGAGCGACGCAGAAGACGGGTGATTTCTGCATTTCCATCTGAGGTACCGGGTTCATCTCACTAGGGAGTGCCAGACAGTGGGCGCAGGCCAGTGTGTGCGCACCGTGCGCGAGCCGAAGCAGGGCGAGGCATTGCCTCACCTGGGAAGCGCAAGGGGCCAGGGAGTTCCCTTTCCGAGTCAAAGAAAGGGGTGACGGACGCACCTGGAAAATCGGGTCACTCCCACCCGAATATTGCGCTTTTCAGACCGGCTTAAGAAACGGCGCACCACGAGACTATATCCCACACCTGGCTCAGAGGGTCCTACGCCCACGGAATCTCGCTGATTGCTAGCACAGCAGTCTGAGA…
chr16	89690163	L1	L1HS~182	3630	CATTAATAATGGGAGACTTTAACACCCCACTGTCAACATTAGACAGATCAACAAGACAGAAAGTCAACAAGGATACCCAGGAATTGAACTCAGCTCTGCACCAAGCAGACCTAACAGACATCTACAGAACTCTCCACCCCAAATCAACAGAATATACATTTTTTTCAGCACCACACCACACCTATTCCAAAATTGACCACATAGTTGGAAGTAAAGCTCTCCTCAGCAAATGTAAAAGAACAGAAATTATAACAAACTATCTCTCAGACCACAGTGCAATCAAACTAGAACTCAGGATTAAGAATCTCACTCAAAGCCGCTCAACTACATGGAAACTGAACAACCTGCTCCTGAATGACTACTGGGTACATAACGAAATGAAGACAGAAATAAAGATGT…
chr16	88498705	L1	L1HS~184	289	TCATTCTCAGTAAACTATCGCAAGAACAAAAAACCAAACACTGCATATTCTCACTCATAGGTGGGAATTGAACAATGAGATCACATGGACACAGGAAGGGGAATATCACACTCTGGGGACTGTGGTGGGGTCGGGGGAGGGGGGAGGGATAGCATTGGGAGATATACCTAATGCTAGATGACACGTTAGTGGGTGCAGCGCACCAGCATGGCACATGTATACATATGTAACTAACCTGCACAATGTGCACATGTATCCTAAAACTTAAAGTATAATTAAAAAAAAAAAA
chr16	88185912	L1	L1HS~186	300	CAAACACCGCATATTCTCACTCATAGGTGGGAATTGAACAATGAGATCACATGGACACAGGAAGGGGAATATCACACTCTGGGGACTGTGGTGGGGTCGGGGGAGGGGGGAGGGATAGCATTGGGAGATATACCTAATGCTAGATGACACGTTAGTGGGTGCAGCGCACCAGCATGGCACATGTATACATATGTAACTAACCTGCACAATGTGCACATGTACCCTAAAACTTAAAGTATAATAATAATAATAAAAAAAGAAAAAAAAAAAAAAGATAAAAAAAAAAAAAAAAAAAAAAAA
chr16	85383151	L1	L1HS~187	6050	GGAGGAGGAGCCAAGATGGCCGAATAGGAACAGCTCCGGTCTACAGCTCCCAGCGTGAGCGTCGCAGAAGACGGGTGATTTCTGCATTTCCATCTGAGGTGCCGGGTTCATCTCACTAGGGAGTGCCAGACAGTGGGCGCAGGCCAGTGTGTGTGCGCACCGTGCTCGAGCCGAAGCAGGGCGAGGCATTGCCTCACCTGGGAAGCGCAAGGGGTCAGGGAGTTCCCTTTCCGAGTCAAAGAAAGGGGTGACGGACGCACCTGGAAAATCGGGTCACTCCCACCCGAATATTGCGCTTTTCAGGCCGGCTTAAGAAACGGCGCACCACGAGACGATATCCCACACCTGGCTCAGAGGGTCCTACGCCCACGGAATGTCGCTGATTGCTAGCACAGCAGT…
chr16	84797867	L1	L1HS~188	933	GTTTTTTTTTTTTTTTTTTTTAGAGGGTGTTTCTTTTTTTTTTTTTTTTTAATGTTTTTTTTTTTGTTATCATACTCTAAGTTTTAGGGTACATGTGCACATTGTGCAGGTTAGTTACATATGTATACATGTGCCATGCTGGTGCGCTGCACCCACTAACGTGTCATCTAGCATTAGGTATATCTCCCAATGCTATCCCTCCCCCCTCCCCCGACCCCACCACAGTCCCCAGAGTGTGATATTCCCCTTCCTGTGTCCATGTGATCTCATTGTTCAATTCCCACCTATGAGGGCTAATATCCAGAATCTACAATGAACTCAAACAAATTTACAAGAAAAAAACAAACAACCCCATCAAAAAGTGGGCGAAGGACATGAACAGACACTTCTCAAAAGAAG…
chr16	83068430	L1	L1HS~191	1180	ATTAAAGATTTAAACGTTAGACCTAAAACCATAAAAACCCTAGAAGAAAACCTAGGCATTACCATTCAGGACATAGGCGTGGGCAAGGACTTCATGTCCAAAACACCAAAAGCAATGGCAACAAAAGCCAAAATTGACAAATGGGATCTAATTAAACTAAAGAGCTTCTGCACAGCAAAAGAAACTACCATCAGAGTGAACAGGCAACCTACAACATGGGAGAAAATTTTCGCAACCTACTCATCTGACAAAGGGCTAATATCCAGAATCTACAATGAACTCAAACAAATTTACAAGAAAAAAACAAACAACCCCATCAAAAAGTGGACGAAGGACATGAACAGACACTTCTCAAAAGAAGACATTTATGCAGCCAAAAAACACATGAAGAAATGCTCA…
chr16	80371464	L1	L1HS~193	6019	TCCGGTCTACAGCTCCCAGCGTGAGCGACGCAGAAGACGGGTGATTTCTGCATTTCCATCTGAGGTACCGGGTTCATCTCACTAGGGAGTGCCAGACAGTGGGCGCAGGCCAGTGTGTGTGCGCACCGTGCGCGAGCCGAAGCAGGGCGAGGCATTGCCTCACCTGGGAAGCGCAAGGGGTCAGGGAGTTCCCTTTCCGAGTCAAAGAAAGGGGTGACGGACGCACCTGGAAAATCGGGTCACTCCCACCCAAATATTGCGCTTTTCAGACCGGCTTAAGAAACGGCGCACCACGAGACTATATCCCACACCTGGCTCAGAGGGTCCTACGCCCACGGAATCTCGCTGATTGCTAGCACAGCAGTCTGAGATCAAACGGCAAGGCGGCAACGAGGCTGT…
chr16	67817573	L1	L1PA2~6	6051	TGGGGAGGAGCCAAGATGGCCGAATAGGAACAGCTCCAGTCTACAGCTCCCAGCTTGAGCGAAGCAGAAGACGGGTGATTTCTGCATTTCCATCTGAGGTACCGGGTTCATCTCACTAGGGAGTGCCAGACAGTGGGCGCAGGCCAGTGGGTGCGTGCACCGTGCGTGAGCCGAAGCAGGGCGAGGCATTGCCTCACCTGGGAAGCGCAAGGGGTCAGGGAGTTCCCTTTCCGAGTCAAAGAAAGGGGTGACAGATGCACCTGGAAAATGGGGTCACTCCCACCCGAATATTGCGCTTTTCAGACCGGCTTAAAAAACGGCACACCACGAGACTATATCCCACACCTGGCTCGGAGGGTCCTATGCCCACGGAATCTCGCTGATTGCTAGCACAGCAGT…
chr16	65659273	L1	L1PA2~7	137	ACGAGTTAGTGGGTGCAGCGCACCAGCATGGCACATGTATACATATGTAACTAACCTGCACAATGTGCACATGTACCCTAAAACCTAAAGTATAATAAAAAAAGAAAAGAAAAAAAAAAAAGAAAGAAAAAAAAAAA
chr16	65045625	L1	L1-preTA	414	TGAGTTCATGTCCTTTGTAGGGACATGGATGAAATTGGAAACCATCATTCTCAGTAAACTATCGCAAGAACAAAAAACCAAACACCGCATATTCTCACTCATAGGTGGGAATTGAACAATGAGATCACATGGACACAGGAAGGGGAATATCACACTCTGGGGACTGTGGTGGGGTCGGGGGAGGGGGGAGGGATAGCATTGGGAGATATACCTAATGCTAGATGACACGTTAGTGGGTGCAGCGCACCAGCATGGCACATGTATACATATGTAACTAACCTGCACAATGTGCACATGTACCCTAAAACTTAGAGTATAATAAAAAAAAAATTAAAAATAAATAAATAAATAAATAAAATAAAATAAAATAATAAAATAATTCACAATTCTAGCAAAAAA…
chr16	64185491	L1	L1-Ta~2	160	GAAGGAGGGAGGGATAGCATTGGGAGATATACCTAATGCTAGATGACACATTAGTGGGTGCAGCGCACCAGCATGGCACATGTATACATATGTAACTAACCTGCACAATGTGCACATGTACCCTAAAACTTAGAGTATAATAAAAAAAAAAAAGAAAAAA
chr16	62273333	L1	L1-Ta-1nd	5995	GGGAGGAGCCAAGATGGCCGAATAGGAACAGCTCCGGTCTACAGCTCCCAGCGTGAGCGACACAGAAGACGGGTGATTTCTGCATTTCCATCTGAGGTACCGGGTTCATCTCACTAGGGAGTGCCAGACAGTGGGCGCAGGCCAGTGTGTGTGCGCACCGTGCGCGAGCCGAAGCAGGGCGAGGCATTGCCTCACCTGGGAAGCGCAAGGGGTCAGGGAGTTCCCTTTCCGAGTCAAAGAAAGGGGTGACGGACGCACCTGGAAAATCGGGTCACTCCCACCCGAATATTGCGCTTTTCAGACCGGCTTAAGAAACGGCGCACCACGAGACTATATCCCACACCTGGCTCAGAGGGTCCTACGCCCACGGAATCTCGCTGATTGCTAGCACAGCAGTCT…
chr16	52943247	L1	L1-Ta-1nd~2	868	AACAAACAACCCCATCAAAAAGTGGGCGAAGGACATGAACAGACACTTCTCAAAAGAAGACATTTATGCAGCCAAAAAACACATGAAGAAATGCTCATCATCACTGGCCATCAGAGAAATGCAAATCAAAACCACTATGAGATATCATCTCACACCAGTTAGAATGGCAATCATTAAAAAGTCAGGAAACAACAGGTGCTGGAGAGGATGTGGAGAAATAGGAACACTTTTACACTGTTGGTGGGACTGTAAACTAGTTCAACCATTGTGGAAGTCAGTGTGGCGATTCCTCAGGGATCTAGAACTAGAAATACCATTTGACCCAGCCATCCCATTACTGGGTATATACCCAAATGACTATAAATCATGCTGCTATAAAGACACATGCACACGTATGTT…
chr16	48748635	L1	L1-Ta-0	2187	AAATCTTTAATCCATCTTGAATTGATTTTTGTATAAGGTGTAAGGAAGGGATCCAGTTTCAGCTTTCTACATATGGCTAGCCAGTTTTCCCAGCACCATTTATTAAATAGGGAATCCTTTCCCCATTGCTTGTTTTTCTCAGGTTTGTCAAAGATCAGATAGTTGTAGATATGCGGCATTATTTCTGAGGGCTCTGTTCTGTTCCATTGATCTATATCTCTGTTTTGGTACCAGTACCATGCTGTTTTGGTTACTGTAGCCTTGTAGTATAGTTTGAAGTCAGGTAGTGTGATGCCTCCAGCTTTGTTCTTTTGGCTTAGGATTGACTTGGCGATGCGGGCTCTTTTTTGGTTCCATATGAACTTTAAAGTAGTTTTTTCCAATTCTGTGAAGAAAGTC…
chr16	46777414	L1	L1-Ta~4	442	GGCACATATACACCATGGAATACTATGCAGCCATAAAAAATGATGAGTTCATATCCTTTGTAGGGACATGGATGAAATTGGAAACCATCATTCTCAGTAAACTATCGCAAGAACAAAAAACCAAACACCGCATATTCTCACTCATAGGTGGGAATTGAACAATGAGATCACATGGACACAGGAAGGGGAATATCACACTCTGGGGACTGTGGTGGGGTCGGGGGAGGGGGGAGGGATAGCATTGGGAGATATACCTAATGCTAGATGACACATTAGTGGGTGCAGCGCACCAGCATGGCACATGTATACATATGTAACTAACCTGCACAATGTGCACATGTACCCTAAAACTGAGAGTATAATAAAAAAAAAAAAAAAAGAAAAAAAAAATAAAGAAAA…
chr16	46691672	L1	L1-Ta-1d/Ta-0	6005	GAGCGTGAGCGACGCAGAAGACGGTGATTTCTGCATTTCCATCTGAGGTACCGGGTTCATCTCACTAGGGAGTGCCAGACAGTGGGCGCAGGCCAGTGTGTGTGCGCACCGTGCGCGAGCCGAAGCAGGGCGAGGCATTGCCTCACCTGGGAAGCGCAAGGGGTCAGGGAGTTCCCTTTCCGAGTCAAAGAAAGGGGTGACGGACGCACCTGGAAAATCGGGTCACTCCCACCCAAATATTGCGCTTTTCAGACCGGCTTAAGAAACGGCGCACCACGAGACTATATCCCACACCTGGCTCGGAGGGTCCTACGCCCACGGAATCTCGCTGATTGCTAGCACAGCAGTCTGAGATCAAACTGCAAGGCGGCAACGAGGCTGGGGGAGGGGCGCCCGCCA…
chr16	18082182	L1	L1PA2~9	847	ATGCCGCAATAAACATACGTGTGCATGTGTCTTTATAGCAGCATGATTTATAGTCATTTGGGTATATACCCAGTAATGGGATGGCTGGGTCAAATGGTATTTCTAGTTCTAGATCCCTGAGGAATCGCCACACTGACTTCCACAATGGTTGAACTAGTTTACAGTCCCACCAACAGTGTAAAAGTGTTCCTATTTCTCCACATCCTCTCCAGCACCTGTTGTTTCCTGACTTTTTAATGATTGCCATTCTAACTGGTGTGAGATGATATCTCATAGTGGTTTTGATTTGCATTTCTCTGATGGCCAGTGATGATGAGCATTTTTTCATGTGTTTTTTGGCTGCATAAATGTCTTCTTTTGAGAAGTGTCTGTTCATGTCATGTTGCGGCATTATTCACA…
chr16	4016379	L1	L1-preTA2	183	TTGGTGGGGAGGGGGGAGGGGGGAGGGATAGCATTGGGAGATATACCCAATGCTAGATGACGAGTTAGTGGGTGCAGCGCACCAGCATGGCACATGTATACATATGTAACTAACCTGCACAATGTGCACATGTACCCTAAAACTTAAAGTATAATTAAAAAAAAAAAAAAAGTTAAAAAAAAA
chr16	1897699	L1	L1M2_orf2	4926	ACTGGGGGGTGGAGCCAAGATGGCCGCATAGGAACAGCTCCAGTCTACAGCTCCCAGCGTGAGCGATGCAGAAGACAGGTGATTTCTGCATTTCCAACTGAGGTACTGGGTTCATCTCACTGGGGAGTGTCAGGAAGTGGGTGCAGGACAGTGGATGCAGTGCACCAAGCATGAGCTGAAGCAGGGCGAGGCATCGTCTCACCCAGGAAGTGCAAGGGGTCAGGGAATTCCCATTCCTAGTCAAAGAAAGGGGTGACAGATGGCACCTGGAAAATCGGGTCACTCCCACCCTAATACTGTGCTTTTCCAACGGTCTTAGCAAATGGCACACCAGGAGATTATATCCCGTGCATTGCTTGGAGGGTCCTACACCCACGAAGCCTCGCTCATTGCTAGCAC…
chr16	853474	L1	L1HS~209	6039	GGAGGAGCCAAGATGGCCGAATAGGAACAGCTCCGGTCTACAGCTCCCAGCGTGAGCGACGCAGAAGACGGTGATTTCTGCATTTCCATCTGAGGTACCGGGTTCATCTCACTAGGGAGTGCCAGACAGTGGGCGCAGGCCAGTGTGTGTGCGCACCGTGCGCGAGCCGAAGCAGGGCGAGGCATTGCCTCACCTGGGAAGCGCAAGGGGTCAAGGAGTTCCCTTTCCGAGTCAAAGAAAGGGGTGACGGACGCACCTGGAAAATCGGGTCACTCCCACCCGAATATTGCGCTTTTCAGACCGGCTTAAGAAACGGCGCACCACGAGACTATATCCCACACCTGGCTCGGAGGGTCCTACGCCCACGGAATCTCGCTGATTGCTAGCACAGCAGTCTGA…
chr16	778706	L1	L1PA2~13	246	AAATAAAGCAATTATTCAGTCCAGGAAAACGTGGGTGCAGCACACCAGCATGGCACATGTATACATATGTAACTAACCTGCACAATGTGCACATGTACCCTAAAACTTAAAGTATAATAAAAAAAAAACAACAAAAAACTGCACAACAAGGGCAATTCAAATGCAAAAATATTTACCTTCTATTTATATAAATGTTAACTATTCATTTAAACAAAAACTGCAGTAACAGTACTGAAAGAATGAGGG
chr17	79022481	L1	L1HS~211	446	CAAATGTCCAACAATGATAGACTGGATTAAGAAAATGTGGCACATATACACCATGGAATACTATGCAGCCATAAAAAATGATGAGTTCATATCCTTTGTAGGGACATGGATGAAATTGGAAACCATCATTCTCAGTAAACTATCGCAAGAACAAAAAACCAAACACCGCATATTCTCACTCATAGGTGGGAATTGAACAATGAGATCACATGGACACAGGAAGGGGAATATCACACTCTGGGGACTGTGGTGGGGTCGGGGGAGGGGGGAGGGATAGCATTGGGAGATATACCTAATGCTAGATGACACATTAGTGGGTGCAGCGCACCAGCATGGCACATGTATACATATGTAACTAACCTGCACAATGTGCACATGTACCCTAAAACTTAGAGTATA…
chr17	76805329	L1	L1HS~215	4369	TTATCATCAGAGTGAACAGGCAACCCAATATTCAACATTCTTAAAGAAAAGAATTTTCAACCCAGAATTTCATATCCAGCCAAACTAAGCTTCATAAGTGAAGGAGAAATAAAATACTTTATAGACAAGCAAATGTTGAGAGATTTTGTCACCACCAGGCCTGCCCTAAAAGAGCTCCTGAAGGAAGCGCTAAACATGGAAAGGAACAACCGGTACCAGCCGCTGCAAAATCATGCCAAAATGTAAAGACCATCGAGACTAGGAAGAAACTGCATCAACTAATGAGCAAAATCACCAGCTAACATCATAATGACAGGATCAAATTCACACATAACAATATTAACTTTAAATATAAATGGACTAAATTCTGCAATTAAAAGACACAGACTGGCAAGTTGG…
chr17	71517681	L1	L1HS~217	574	ATGAGTATAGGAATACCATTTGACCCAGCCATCCCATTACTGGGTATATACCCAAAGGACTATAAATCATGCTGCTATAAAGACACATGCACACGTATGTTTATTGCAGCACTATTCACAATAGCAAAGACTTGGAACCAACCCAAATGTCCAACAATGATAGACTGGATTAAGAAAATGTGGCACATATACACCATGGAATACTATGCAGCCATAAAAAATGATGAGTTCATATCCTTTGTAGGGACATGGATGAAATTGGAAACCATCATTCTCAGTAAACTATCGCAAGAACAAAAAACCAAACGCCGCATATTCTCACTCATAGGTGGGAATTGAACAATGAGATCACATGGACACAGGAAGGGGAATATCACACTCTGGGGACTGTGGTGGGGT…
chr17	69557546	L1	L1PA2~16	380	AAGAAAATGTGGCACATATACACCATGGAATACTATGCAGCCATAAAAAATGATGAGTTCATGTCCTTTGTAGGGACATGGATGAAATTGGAAACTATCATTCTCAGTAAACTATCGCAAGAACAAAAAACCAAACACGGCATATTCTCACTCATAGGTGGGAATTGAACAATGAGATCACATGGACACAGGAAGGGGAATATCACACTCGGGGACTGTGGTGGGGTCGGGGGAGGGGGGAGGGATAGCATTGGGAGATATACCTAATGCTAGATGACAGGTTAGTGGGTGCAGCGCACCAGCATGGCACATGTATACATATGTAACTAACCTGCACAATGTGCACATGTACCCTAAAACTTAAAGTATAATAAAAAAAA
chr17	69555143	L1	L1HS~223	1327	CCATGTTGTAGGTTGCCTGTTCACTCTGATGGTAGTTTCTTTTGCTGTGCAGAAGCTCTTTAGTTTAATTAGATCCCATTTGTCAATTTTGTCTTTTGTTGCCATTGCTTTTGGTGTTTTGGACATGAAGTCCTTGCCCACGCCTATGACCTGAATGGTAATGCCTAGGTTTTCTTCTAGGGTTTTTATGGTTTTAGGTTTAACGTTTAAATCTTTAATCCATCTTGAATTGATTTTTGTATAAGGTGTAAGGAAGGGATCCAGTTTCAGCTTTCTACATATGGCTAGCCAGTTTTCCCAGCACCATTTATTAAATAGGGAATCCTTTCCCCATTGCTTGTTTTTCTCAGGTTTGTCAAAGATCAGATAGTTGTAGATATGCGGCATTATTAAAGGGCT…
chr17	69034497	L1	L1PA3~7	238	TACCACATATTCTCACTCATAGGTGGGAACTGAACAATGAGATCACATGGACACAGGAAGGGGAATGTCACACTCTGGGGACTGTTGTGGGGTCGGGGGAGTGGGGAGGGATAGCATCGGGAGATATACCTAATGCTAGATGACGAGTTAGTGGGTGCAGCGCACCAGCATGGCACATGTATACGTATGTAAGTAACCTGCACAATGTGCACATGTACCCGAAAACTTAAATGGAATG
chr17	68285902	L1	L1PA2~17	402	CCAACAATGATAGACTGGATTAAGAAAATGTGGCACATATACACCATGGAATACTATGCAGCCATAAAAAATGATGAGTTCATATCCTTTGTAGGGACATGGATGAAACTGGAAATCATCATTGTCAGTAAACTATCGCAAGAACAAAAAACCAAACACCGCATATTCTCACTCATAGGTGGGAATTGAACAATGAGATCACATGGATACAGGAAGGGGAATATCACACTCTGGGGACTGTTGTGGGGTGGGGGGAGGGGGGAGGGATAGCACTGGGAGATATACCTAATGCTAGATGACGAGTTAGTAGGTGCAGCGTACCAACATGGCACATGTATACATATGTAACTAACCTGCACAATGTGCACATGTACCCTCGAACTTAAAGTATAATAAAAA…
chr17	61676806	L1	L1PA2~18	1126	GGTTGAACTAGTTTACAGTCCTACCAACAGTGTAAAAGTGTTCCTGTTTCTCCACATCCTCTCCAGCACCTGTTGTTTCCTGACTTTTTAATGATTGCCATTCCAACTGGTGTGAGATGGTATCTCATTGTGGTTTTGATTTGCATTTCTCTGATGGCCAGTGATGATGAGCATTTTTTCATGTGTTTTTTGGCTGCATAAATGTCTTCTTTTGAGAAGTGTCTGTTCATGTCCTTTGCCCACTTTTTGATGGGGTTGTTTGTTTTTTTCTTGTAAATTTGTTTGAGTTCATTGTAGATTCTGGATATTAGCCCTTTGTCAGATGAGTAGGTTGCAAAAATTTTCTCCCATTTTGTAGGTTGCCTGTTCACTCTGATGGTAGTTTCTTTTGCTGTGCAG…
chr17	47246061	L1	L1HS~229	6053	GAGGGGAGGAGCCAAGATGGCCGAATAGGAACAGCTCCGGTCTACAGCTCCCAGCGTGAGCGACGCAGAAGACGGTGATTTCTGCATTTCCATCTGAGGTACCGGGTTCATCTCACTAGGGAGTGCCAGACAGTGGGCGCAGGCCAGTGTGTGTGCGCACCGTGCGCGAGCCGAAGCAGGGCGAGGCATTGCCTCACCTGGGAAGCGCAAGGGGTCAGGGAGTTCCCTTTCCGAGTCAAAGAAAGGGGTGACGGACGCACCTGGAAAATCGGGTCACTCCCACCCGAATATTGCGCTTTTCAGACCGGCTTAAGAAACGGCGCACCACGAGACTATATCCCACACCTGGCTCGGAGGGTCCTACGCCCACGGAATCTCGCTGATTGCTAGCACAGCAGT…
chr17	38719809	L1	L1HS~231	6194	GATTCATTTCTTTTAGCTGTTTTATAGAAGTCCATCACATGAATATACCACATTTTATTTGTCAATTTCCTTATTGCTGGATGCTTAGATTGTTCCAGTCTTCACTCTTAAAAATATGCTATAGTGAGGGGAGGAGCCAAGATGGCCGAATAGGAACAGCTCCGGTCTACAGCTCCCAGCGTGAGCGACGCAGAAGACGGGTGATTTCTGCATTTCCATCTGAGGTACCGGGTTCATCTCACTAGGGAGTGCCAGACAGTGGGCGCAGGCCAGTGTGTGTGCGCACCGTGCGCGAGCCGAAGCAGGGCGAGGCATTGCCTCACCTGGGAAGCGCAAGGGGTCAGGGAGTTCCCTTTCCGAGTCAAAGAAAGGGGTGATGGACGCACCTGGAAAATCGGG…
chr17	37708937	L1	L1PA2~19	2267	TGCCTATGTCCTGAATGGTAATGCCTAGGTTTTCTTCTAGGGTTTTTATGGTTTTAGGTCTAATGTTTAAGTCTTTAATCCATCTTGAATTGATTTTTGTATAAGGTGTAAGGAAGGGATCCAGTTTCAGCTTTCTACATATGGCTAGCCAGTTTTCCCAGCACCATTTATTAAATAGGGAATCCTTTCCCCATTGCTTGTTTTTCTCAGGTTTGTCAAAGATCAGATAGTTGTAGATATGCGGCGTTATTTCTGAGGGCTCTGTTCTGTTCCATTGATCTATATCTCTGTTTTGGTACCAGTACCATGCTGTTTTGGTTACTGTAGCCTTGTAGTATAGTTTGAAGTCAGGTAGTGTGATGCCTCCAGCTTTGTTCTTTTGGCTTAGGATTGACTTGG…
chr17	36284995	L1	L1HS~232	126	CACATGTATACATATGTAACTAACCTGCACAATGTGCACATGTACCCTAAAACTTAGAGTATAATAAAAAAAAAAAAAGAAAGGAAAAAAAATAAATAAAAAAAAAAAAAAAAAAAAAAAAAAAAA
chr17	29815717	L1	L1PA2~20	6026	GCGGGGAGGAGCCAAGATGGCCGAATAGGAACAGCTCCGGTCTACAGCTCCCAGCGTGAGCGACGCAGAAGACGGGTGATTTCTGCATTTCCATCTGAGGTACCGGGTTCATCTCACTAGGGAGTGCCAGACAGTGGGCGCAGGCCAGTGGGTGCGCGCACCGGGCGCGAGCCGAAGCAGGGCGAGGCATTGCCTCACCTGGGAAGCGCAAGGGGTCAGGGAGTTCCCTTTCCGAGTCAAAGAAAGGGGTGACGGACGCACCTGGAAAATCGGGTCACTCCCACCCGAATATTGCGCTTTTCAGACCGGCTTAAAAAACGGCGCACCACGAGACTATATCCCACACCTGGCTCGGAGGGTCCTACGCCCACAGAATCTCGCTGATTGCTAGCACAGCAG…
chr17	20253239	L1	L1PA3~9	6146	TGTTTCTCTGGGGGAGAAGCCAAGATGGCCGAATAGGAACAGCTCTGGTCTACAGCTCCCAGCATGAGCGACACAGAAGACGGGGGATTTCTGCATTTCCATCTGAGGTACCAGGTTCATCTCACTAGGGAGTGCCAGACAGTGGGCGCAGGACAGTGGGTGCAGCACACCGTGTGCGAGCCAAAGCAGGGTGAGTCATTGCCTCACTCGGGAAGCACAAGGGGTCAGGGAGTTCCCTTTCCTGGTCAAGGAAAGGAGTGACAGACGGCACCTGGAAAATCGGGTCACTCCCACCCAAATACTGTGCTTTTCTGACGGGCTTAGGAAACGGCACACCAGGAGATTATATCCCGCACATGGCTCGGAGGGTCCTATGCCCACGGAGTTTCGCTGATTGCT…
chr17	19701880	L1	L1HS-Ta~7	6054	GGTGGAGGAGCCAAGATGGCCGAATAGGAACAGCTCCGGTCTACAGCTCCCAGGGTGAGCGACGCAGAAGACCGGTGATTTCTGCATTTCCATCTGAGGTACCGGGTTCATCTCACTAGGGAGTGCCAGACAGTGGGCGCAGGCCAGTGTGTGCGCGCACCGTGCGCGAGCCGAAGCAGGGTGAGGCATTGCCTCACCTGGGAAGCGCAAGGGGTCAGGGAGTTCCCTTTCCGAGTCAAAGAAAGGGGTGACGGACGCACCTGGAAAATCGGGTCACTCCCACCCGAATATTGCGCTTTTCAGACCGGCTTAAGAAACGGCGCACCACGAGACTATATCCCACACCTGGCTCAGAGGGTCCTACGCCCACGGAATCTCGCTGATTGCTAGCACAGCAGT…
chr17	19233738	L1	L1HS-Ta~12	440	CACAATAGCAAAGACTTGGAACCAACCCAAATGTCCAACAATGATAGACTGGATTAAGAAAATGTGGCACATATACACCATGGAATACTATGCAGCCATAAAAAATGATGAGTTCATATCCTTTGTAGGGACATGGATGAAATTGGAAACCATCATTCTCAGTAAACTATCACAAGAACAAAAAACCAAACACCGCATATTCTCACTCATAGGTGGGAATTGAACAATGAGATCACATGGACACAGGAAGGGGAATATCACACTCTGGGGACTGTGGTGGGGTCGGGGGAGGGGGGAGGGATAGCATTGGGAGATATACCTAATGCTAGATGACACATTAGTGGGTGCAGCGCACCAGCATGGCACATGTATACATATGTAACTAACCTGCACAATGTG…
chr17	19085095	L1	L1HS-Ta~19	796	CATTTATGCAGCCAAAAAACACATGAAGAAATGCTCATCATCACTGGCCATCAGAGAAATGCAAATCAAAACCACTATGAGATATCATCTCACACCAGTTAGAATGGCAATCATTAAAAAGTCAGGAAACAACAGGTGCTGGAGAGGATGTGGAGAAATAGGAACACTTTTACACTGTTGGTGGGACTGTAAACTAGTTCAACCATTGTGGAAGTCAGTGTGGCGATTCCTCAGGGATCTAGAACTAGAAATACCATTTGACCCAGCCATCCCATTACTGGGTATATACCCAAATGAGTATAAATCATGCTGCTATAAAGACACATGCACACGTATGTTTATTGCGGCACTATTCACAATAGCAAAGACTTGGAACCAACCCAAATGTCCAACAATGAT…
chr17	18243883	L1	L1HS-Ta~20	292	ATTGCCAACTAATATTTTTTCTGCATCTCACTCATAGGTGGGAATTGAACAATGAGATCACATGGACACAGGAAGGGGAATATCACACTCTGGGGACTGTGGTGGGGTGGGGGGAGGGGGGAGGGATAGCACTGGGAGATATACCTAATGCTAGATGACACATTAGTGGGTGCAGCGCACCAGCATGGCACATGTATACATATGTAACTAACTTGCACAATGTGCACATGTACCCTAAAACTTAGAGTATAATAAAAAAAAATAATAATAATTAATAGAAATCCTTTAGAAA
chr17	15350962	L1	L1HS-Ta~25	3746	GACCCATCAGTGTGCTGTATTCAGGAAACCCATCTCACATGCAGAGACACACATAGGCTCAAAATAAAAGGATGGAGGAAGATCTACCAAGCCAATGGAAAACAAAAAAAGGCAGGGGTTGCAATCCTAGTCTCTGATAAAACAGACTTTAAACCAACAAAGATCAAAAGAGACAAAGAAGGCCATTACATAATGGTAAAGGGATCAATTCAACAAGAGGAGCTAACTATCCTAAATATTTATGCACCCAATACAGGAGCACCCAGATTCATAAAGCAAGTCCTCAGTGACCTACAAAGAGACTTAGACTCCCACACATTAATAATGGGAGACTTTAACACCCCACTGTCAACATTAGACAGATCAACGAGACAGAAAGTCAACAAGGATACCCAGGAA…
chr17	13957577	L1	L1HS-Ta~26	244	NNNNNNNNNNTGTATACATATGTAACTAACCTGCACAATGTGCACATGTACCCTAAAACTTAGAGTATAATAAAAAAAAAAAAGAAAAAAAGAAAAATTAGGTTGACCATAGTGGCTCATGCCTGTAATCCCAGCACCTTGGGAGGCCAAGGCAGGCAGATCACCTGAGGTCAGGAGTTCAAGACCAAAGACCAGCCTGGCCAACATGGCGAAACCCTATCTCTACCAAAAGTACAAAAATTAG
chr17	7147976	L1	L1HS-Ta~28	3750	CTTAAAATAGACCCATCAGTGTGCTGTATTCAGGAAACCCATCTCACATGCAGAGACACACATAGGCTCAAAATAAAAGGATGGAGGAAGATCTACCAAGCCAATGGAAAACAAAAAAAGGCAGGGGTTGCAATCCTAGTCTCTGATAAAACAGACTTTAAACCAACAAAGATCAAAAGAGACAAAGAAGGCCATTACATAATGGTAAAGGGATCAATTCAACAAGAGGAGCTAACTATCCTAAATATTTATGCACCCAATACAGGAGCACCCAGATTCATAAAGCAAGTCCTCAGTGACCTACAAAGAGACTTAGACTCCCACACATTAATAATGGGAGACTTTAACACCCCACTGTCAACATTAGACAGATCAACGAGACAGAAAGTCAACAAGGAT…
chr17	1989679	L1	L1HS-Ta~29	1261	GATTCCCTATTTAATAAATGGTGCTGGGAAAACTGGCTAGCCATATGTAGAAAGCTGAAACTGGATCCCTTCCTTACACCTTATACAAAAATCAATTCAAGATGGATTAAAGATTTAAACGTTAGACCTAAAACCATAAAAACCCTAGAAGAAAACCTAGGCATTACCATTCAGGACATAGGCGTGGGCAAGGACTTCATGTCCAAAACACCAAAAGCAATGGCAACAAAAGCCAAAATTGACAAATGGGATCTAATTAAACTAAAGAGCTTCTGCACAGCAAAAGAAACTACCATCAGAGTGAACAGGCAACCTACAACATGGGAGAAAATTTTCGCAACCTACTCATCTGACAAAGGGCTAATATCCAGAATCTACAATGAACTCAAACAAATTTAC…
chr18	74862332	L1	L1-NA~3	196	AGGAAGGGGAATATCACACTCTGGGGACTGTGGTGGGGTCGGGGGAGGGGGGAGGGATAGCATTGGGAGATATACCTAATGCTAGATGACACGTTAGTGGGTGCAGCGCACCAGCATGGCACATGTATACATATGTAACTAACCTGCACAATGTGCACATGTACCCTAAAACTTAGAGTATAATAANNNNNNNNNN
chr18	74066806	L1	L1PA2~21	605	AGTTCAACCATTGTGGAAGTCAGTGTGGCGATTCCTCAGGGATCTAGAACTAGAAATACCATTTGACCCAGCAATCCCATTACTGGGTATATACCCAAAGGACTATAAATCATGCTGCTATAAAGACACATGCACACGTATGTTTATTGCGGCATTATTCACAATAGCAAAGACTTGGAACCAACCCAAATGTCCAACAATGATAGACTGGATAAAGAAAATGTGGCACATATACACCATGGAATACTATGCAGCCATAAAAAATGATGAGTTCATGTCCTTTGTAGGGACATGGATGAAATTGGAAACCATCATTCTTAGTAAACTATCGCAAGAACAAAAAACCAAACACCGCATATTCTCACTCATAGGTGGGAATTGAACAATGAGATCACATGG…
chr18	73006157	L1	L1PB4~2	462	GATACATGCACACGTATGTTTATTGCGGCACTATTCACAATAGCAAAGACTTGGAACCAACCCAAATGTCCAACAATGATAGACTGGATTAAGAAAATGTGGCACATATACACCATGGAATACTATGCAGCCATAAAAAATGATGAGTTCATATCCTTTGTAGGGACATGGATGAAATTGGAAACCATCATTCTCAGTAAACTATCGCAAGAACAAAAAACCAAACACCGCATATTCTCACTCATAGGTGGGAATTGAACAATGAGATCACATGGACACAGGAAGGGGAATACACACTCTGGGGACTGTGGTGGGGTCGGGGGAGGGGGGAGGGATAGCATTGGGAGATATACCTAATGCTAGATGACACATTAGTGGGTGCAGCGCACCAGCATGGCA…
chr18	71934341	L1	L1HS~247	3990	GACTGGCAAGTTGGATAAAGAGTCAAGACCCATCAGTGTGCTGTATTCAGGAAACCCATCTCACGTGCAGAGACACACATAGGCTCAAAATAAAAGGATGGAGGAAGATCTACCAAGCCAATGGAAAACAAAAAAAGGCAGGGGTTGCAATCCTAGTCTCTGATAAAACAGACTTTAAACCAACAAAGATCAAAAGAGACAAAGAAGGCCATTACATAATGGTAAAGGGATCAATTCAACAAGAGGAGCTAACAATCCTAAATATTTATGCACCCAATACAGGAGCACCCAGATTCATAAAGCAAGTCCTCAGTGACCTACAAAGAGACTTAGACTCCCACACATTAATAATGGGAGACTTTAACACCCCACTGTCAACATTAGACAGATCAACGAGAC…
chr18	66901869	L1	L1PA2~22	1006	AAACTACCATCAGAGTGAACAGGCAACCTACAACATGGGAGAAAATTTTCGCAACCTACTCATCTGACAAAGGGCTAATATCCAGAATCTACAATGAACTCAAACAAATTTACAAGAAAAAAACAAACAACCCCATCAAAAAGTGGGCGAAGGACATGAACAGACACTTCTCAAAAGAAGACATTTATGCAGCCAAAAAACACATGAAAAAATGCTCATCATCACTGGCCATCAGAGAAATGCAAATCAAAACCACTATGAGATATCCACACCAGTTAGAATGGCAATCATTAAAAAGTCAGGAAACAACAGGTGCTGGAGAGGATGTGGAGAAATAGGAACACTTTTACACTGTTGGTGGGACTGTAAACTAGTTCAACCATTGTGGAAGTCAGTGTG…
chr18	58253519	L1	L1HS~250	635	TGTGGAAGTCAGTGTGGCGATTCCTCAGGGATCTAGAACTAGAAATACCATTTGACCCAGCCATCCCATTACTGGGTATATACCCAAATGAGTATAAATCATGCTGCTATAAAGACACATGCACACGTATGTTTATTGCGGCACTATTCACAATAGCAAAGACTTGGAACCAACCCAAATGTCCAACAATGATAGACTGGATTAAGAAAATGTGGCACATATACACCATGGAATACTATGCAGCCATAAAAAATGATGAGTTCATATCCTTTGTAGGGACATGGATGAAATTGGAAACCATCATTCTCAGTAAACTATCGCAAGAACAAAAAACCAAACACCGCATATTCTCACTCATAGGTGGGAATTGAACAATGAGATCACATGGACACAGGAAGG…
chr18	48591486	L1	L1HS~252	1450	TTCAAACTATACTACAAGGCTACAGTAACCAAAACAGCATGGTACTGGTACCAAAACAGAGATGTAGATCAATGGAACAGAACAGAGCCCTCAGAAATAATGCCGCATATCTACAACTATCTGATCTTTGACAAACCTGAGAAAAACAAGCAATGGGGAAAGGATTCCCTATTTAATAAATGGTGCTGGGAAAACTGGCTAGCCATATGTAGAAAGCTGAAACTGGATCCCTTCCTTACACCTTATACAAAAATCAATTCAAGATGGATTAAAGATTTAAACGTTAAACCTAAAACCATAAAAACCCTAGAAGAAAACCTAGGCATTACCATTCAGGACATAGGCGTGGGCAAGGACTTCATGTCCAAAACACCAAAAGCAATGGCAACAAAAGACAAA…
chr18	46749010	L1	L1HS~253	252	CACAGGAAGGGGAATATCACACTCTGGGGACTGTGGTGGGGTCGGGGGAGGGGGGAGGGATAGCATTGGGAGATATACCTAATGCTAGATGACACATTAGTGGGTGCAGCGCACCAGCATGGCACATGTATACATATGTAACTAACCTGCACAATGTGCACATGTACCCTAAAACTTAGAGTATAATAAAAAAAAAAAAAAAAAAAAAAAAGAAAAAAAAAAAAATTAATAGAAAAAATAATAATAATAATA
chr18	45262804	L1	L1PA2~24	1534	ATGGAACCAAAAAAGAGCCCGCATCGCCAAGTCAATCCTAAGCCAAAAGAACAAAGCTGGAGGCATCACACTACCTGACTTCAAACTATACTACAAGGCTACAGTAACCAAAACAGCATGGTACTGGTACCAAAACAGAGATATAGATCAATGGAACAGAACAGAGCCCTCAGAAATAATGCCGCATATCCACAACTATCTGATCTTTGACAAACCTGAGAAAAACAAGCAATGGGGAAAGGATTCCCTATTTAATAAATGGTGCTGGGAAAACTGGCTAGCCATATGTAGAAAGCTGAAACTGGATCCCTTCCTTACACCTTATACAAAAATCAATTCAAGATGGATTAAAGATTTAAACGTTAGACCTAAAACCATAAAAACCCTAGAAGAAAACCT…
chr18	41322739	L1	L1HS~261	1787	TGGTTTTAGGTTTAACGTTTAAATCTTTAATCCATCTTGAATTGATTTTTGTATAAGGTGCAAGGAAGGGATCCAGTTTCAGCTTTCTACATATGGCTAGCCAGTTTTCCCAGCACCATTTATTAAATAGGGAATCCTTTCCCCATTGCTTGTTTTTCTCAGGTTTGTCAAAGATCAGATAGTTGTAGATATGCGGCATTATTTCTGAGGGCTCTGTTCTGTTCCATTGATCTATATCTCTGTTTTGGTACCAGTACCATGCTGTTTTGGTTACTGTAGCCTTGTAGTATAGTTTGAAGTCAGGTAGTGTGATGCCTCCAGCTTTGTTCTTTTGGCTTAGGATTGACTTGGCAATGCGGGCTCTTTTTTGGTTCCATATGAACTTTAAAGTAGTTTTTT…
chr18	40849949	L1	L1HS~262	1490	CTTTTTTTTTTTTTTTTTTTTTATTATACTCTAAGTTTTAGGGTACATGTGCACATTGTGCAGGTTAGTTACATATGTATACATGTGCCATGCTGGTGCGCTGCACCCACTAATGTGTCATCTAGCATTAGGTATATCTCCCAATGCTATCCCTCCCCCCTCCCCCGACCCCACCACAGTCCCCAGAGTGTGATATTCCCCTTCCTGTGTCCATGTGATCTCATTGTTCAATTCCCACCTATGAGTGAGAATATGCGGTGTTTGGTTTTTTGTTCTTGCGATAGTTTACTGAGAATGATGGTTTCCAATTTCATCCATGTCCCTACAAAGGATATGAACTCATCATTTTTTATGGCTGCATAGTATTCCATGGTGTATATGTGCCACATTTTCTTAATC…
chr18	38640300	L1	L1HS~273	401	CCATGGAATACTATGCAGCCATAAAAAATGATGAGTTCATATCCTTTGTAGGGACATGGATGAAATTGGAAACCATCATTCTCAGTAAACTATCGCAAGAACAAAAAACCAAACACCGCATATTCTCACTCATAGGTGGGAATTGAACAATGAGATCACATGGACACAGGAAGGGGAATACCACACTCTGGGGACTGTGGTGGGGTCGGGGGAGGGGGGAGGGATAGCATTGGGAGATATACCTAATGCTAGATGACACATTAGTGGGTGCAGCGCACCAGCATGGCACATGTATACATATGTAACTAACCTGCACAATGTGCACATGTACCCTAAAACTTAGAGTATAATAAAAAAAAAAAAAAAAAAGAACTTTGATGTTACAAAAAAAAAAAAAAA…
chr18	32125924	L1	L1HS~278	1137	TCTTGTAAATTTGTTTCAGTTCATTGTAGATTCTGGATATTAGCCCTTTGTCAGATGAGTAGGTTGCGAAAATTTTCTCCCATGTTGTAGGTTGCCTGTTCACTCTGATGGTAGTTTCTTTTGCTGTGCAGAAGCTCTTTAGTTTAATTAGATCCCATTTGTCAATTTTGGCTTTTGTTGCCATTGCTTTTGGTGTTTTGGACATGAAGTCCTTGCCCAAATTTACAAGAAAAAAACAAACAACCCCATCAAAAAGTGGGCAAAGGACATGAACAGACACTTCTCAAAAGAAGACATTTATGCAGCCAAAAAACACATGAAGAAATGCTCATCATCACTGGCCATCAGAGAAATGCAAATCAAAACCACTATGAGATATCATCTCACACCAGTTAGAAT…
chr18	31327549	L1	L1-NCLI	134	ACCAAAAAAGAGCCTGCATTGCCGAGTCAATCCTAAGCCAAAAGAACAAAGCTGGAGGCATCATGCTACCTGACTTCAAACTATACTACAAGGCCACAGTAACCAAAACAGCATGGTACTGGTACCAAAAAAGA
chr18	28468563	L1	L1-NCLI~5	176	CACCAAGCGGACCTAATAGACATCTACAGAACTCTCCACCCCAAATCAACAGAATATACATTTTTTTCAGCACCACACCACACCTATTCCAAAATTGACCACATAGTTGGAAGTAAAGCTCTCCTCAGCAAATGTAAAAGAACAGAAATTATAACAAACTATCTCTCAGACCACAG
chr18	24762783	L1	L1HS~282	2393	TATTTTTTTTATTTTTATTTTTTTATTATACTCTAAGTTTTAGGGTACATGTGCACATTGTGCAGGTTAGTTACATATGTATACATGTGCCATGCTGGTGCGCTGCACCCACTAATGTGTCATCTAGCATTAGGTATATCTCCCAATGCTATCCCTCCCCCCTCCCCCGACCCCACCACAGTCCCCAGAGTGTGATATTCCCCTTCCTGTGTCCATGTGATCTCATTGTTCAATTCCCACCTATGAGTGAGAATATGCGGTGTTTGGTTTTTTGTTCTTGCGATAGTTTACTGAGAATGATGGTTTCCAATTTCATCCATGTCCCTACAAAGGATATGAACTCATCATTTTTTATGGCTGCATAGTATTCCATGGTGTATATGTGCCACATTTTCTTAA…
chr18	23866504	L1	L1HS~285	2873	CCATCAGAGAATACTACAAACACCTCTACGCAAATAAACTAGAAAATCTAGAAGAAATGGATACATTCCTCGACACATACACTCTCCCAAGACTAAACCAGGAAGAAGTTGAATCTCTGAATCGACCAATAACAGGCTCTGAAATTGTGGCAATAATCAATAGTTTACCAACCAAAAAGAGTCCAGGACCAGATGGATTCACAGCCGAATTCTACCAGAGGTACAAGGAGGAACTGGTACCATTCCTTCTGAAACTATTCCAATCAATAGAAAAAGAGGGAATCCTCCCTAACTCATTTTATGAGGCCAGCATCATTCTGATACCAAAGCCGGGCAGAGACACAACCAAAAAAGAGAATTTTAGACCAATATCCTTGATGAACATTGATGCAAAAATCC…
chr18	21579585	L1	L1HS~291	4083	ATTTTATTTTTTTTTTTCTTTTTTTTTTCTTTCTTTTTTTTTTTTTATTATACTCTAAGTTTTAGGGTACATGTGCACATTGTGCAGGTTAGTTACATATGTATACATGTGCCATGCTGGTGCACTGCACCCACTAATGTGTCATCTAGCATTAGGTATATCTCCCAATGCTATCCCTCTCCCCTCCCCCCGACCCCACCACAGTCCCCAGAGTGTGATATTCCCCTTCCTGTGTCCATGTGATCTCATTGTTCAATTCCCACCTATGAGTGAGAATATGCGGTGTTTGGTTTTTTGTTCTTGCGATAGTTTACTGAGAATGATGGTTTCCAATTTCATCCATGTCCCTACAAAGGATAGGAACTCATCATTTTTTATGGCTGCATAGTATTCCATGGT…
chr18	9961735	L1	L1HS~294	3985	CCGGATGGCCGAATAGGAACAGCTCCGGTCTACAGCTCCCAGCGTGAGCGACGCAGAAGACGGTGATTTCTGCATTTCCATCTGAGGTACCGGGTTCATCTCACTAGGGAGTGCCAGACAGTGGGCGCAGGCCAGTGTGTGTGCGCACCGTGCGCGAGCCGAAGCAGGGCGAGGCATTGCCTCACCTGGGAAGCGCAAGGGGTCAGGGAGTTCCCTTTCCGAGTCAAAGAAAGGGGTGACGGTCGCACCTGGAAAATCGGGTCACTCCCACCCGAATATTGCGCTTTTCAGACCGGCTTAAGAAACGGCGCACCACGAGACTATATCCCACACCTGGCTCGGAGGGTCCTACGCCCACGGAATCTCGCTGATTGCTAGCACAGCAGTCTGAGATCAAAC…
chr18	8356456	L1	L1HS~295	4678	ACTCCAAGACACATAATTGTCAGATTCACCAAAGTTGAAATGAAGGAAAAAATGTTAAGGGCAGCCAGAGAGAAAGGTCGGGTTACCCTCAAAGGAAAGCCCATCAGACTAACAGCGGATCTCTCGGCAGAAAACCTACAAGCCAGAAGAGAGTGGGGGCCAATATTCAACATTCTTAAAGAAAAGAATTTTCAACCCAGAATTTCATATCCAGCCAAACTAAGCTTCATAAGTGAAGGAGAAATAAAATACTTTATAGACAAGCAAATGCTGAGAGATTTTGTCACCACCAGGCCTGCCCTAAAAGAGCTCCTGAAGGAAGCGCTAAACATGGAAAGGAACAACCGGTACCAGCCGCTGCAAAATCATGCCAAAATGTAAAGACCATCGAGACTAGGA…
chr18	4455334	L1	L1HS~296	960	GCAGGAGAAGGAAATAAAGGGTATTCAATTAGGAAAAGAGGAAGTCAAATTGTCCCTGTTTGCAGACGACATGATTGTTTATCTAGAAAACCCCATCGTCTCAGCCCAAAATCTCCTTAAGCTGATAAGCAACTTCAGCAAAGTCTCAGGATACAAAATCAATGTACAAAAATCACAAGCATTCTTATACACCAACAACAGACAAACAGAGAGCCAAATCATGAGTGAACTCCCATTCACAATTGCTTCAAAGAGAATAAAATACCTAGGAATCCAACTTACAAGGGATGTGAAGGACCTCTTCAAGGAGAACTACAAACCACTGCTCAAGGAAATAAAAGAGGACACAAACAAATGGAAGAACATTCCATGCTCATGGGTAGGAAGAATCAATATCGT…
chr19	45621873	L1	L1HS~298	4750	TTTAGGGCAGGCCTGGTGGTGACAAAATCTCTCAACATTTGCTTGTCTATAAAGTATTTTATTTCTCCTTCACTTATGAAGCTTAGTTTGGCTGGATATGAAATTCTGGGTTGAAAATTCTTTTCTTTAAGAATGTTGAATATTGGCCCCCACTCTCTTCTGGCTTGTAGGGTTTCTGCCGAGAGATCCGCTGTTAGTCTGATGGGCTTTCCTTTGAGGGTAACCCGACCTTTCTCTCTGGCTGCCCTTAACATTTTTTCCTTCATTTCAACTTTGGTGAATCTGACAATTATGTGTCTTGGAGTTGCTCTTCTCGAGGAGTATCTTTGTGGCGTTCTCTGTATTTCCTGAATCTGAACGTTGGCCTGCCTTGCTAGATTGGGGAAGTTCTCCTGGATA…
chr19	43465602	L1	L1HS~299	4974	TAGAAGAATGTATAACTAGAATAACCAATACAGAGAAGTGCTTAAAGGAGCTGATGGAGCTGAAAACCAAGGCTCGAGAACTACGTGAAGAATGCAGAAGCCTCAGGAGCCGATGCGATCAACTGGAAGAAAGGGTATCAGCAATGGAAGATGAAATGAATGAAATGAAGCGAGAAGGGAAGTTTAGAGAAAAAAGAATAAAAAGAAATGAGCAAAGCCTCCAAGAAATATGGGACTATGTGAAAAGACCAAATCTACGTCTTATTGGTGTACCTGAAAGTGATGGGGAGAATGGAACCAAGTTGGAAAACACTCTGCAGGATATTATCCAGGAGAACTTCCCCAATCTAGCAAGGCAGGCCAACGTTCAGATTCAGGAAATACAGAGAACGCCACAAA…
chr19	40074915	L1	L1HS~305	5978	CAGGGCGAGGCATTGCCTCACCTGGGAAGCGCAAGGGGTCAGGGAGTTCCCTTTCCGAGTCAAAGAAAGGGGTGACGGACGCACCTGGAAAATCGGGTCACTCCCACCCGAATATTGCGCTTTTCAGACCGGCTTAAGAAACGGCGCACCACGAGACTATATCCCACACCTGGCTCGGAGGGTCCTACGCCCACGGAATCTCGCTGATTGCTAGCACAGCAGTCTGAGATCAAACTGCAAGGCGGCAACGAGGCTGGGGGAGGGGCGCCCGCCATTGCCCAGGCTTGCTTAGGTAAACAAAGCAGCCGGGAAGCTCGAACTGGGTGGAGCCCACCACAGCTCAAGGAGGCCTGCCTGCCTCTGTAGGCTCCACCTCTGGGGGCAGGGCACAGACAAACA…
chr19	36896696	L1	L1HS~306	6094	GAGGGGAGGAGCCAAGATGGCCGAATAGGAACAGCTCCGGTCTACAGCTCCCAGCGTGAGCGACGCAGAAGACGGTGATTTCTGCATTTCCATCTGAGGTACCGGGTTCATCTCACTAGGGAGTGCCAGACAGTGGGCGCAGGCCAGTGTGTGTGCGCACCGTGCGCGAGCCGAAGCAGGGCGAGGCATTGCCTCACCTGGGAAGCGCAAGGGGTCAGGGAGTTCCCTTTCCGAGTCAAAGAAAGGGGTGACGGACGCACCTGGAAAATCGGGTCACTCCCACCCGAATATTGCGCTTTTCAGACCGGCTTAAGAAACGGCGCACCACGAGACTATATCCCACACCTGGCTCGGAGGGTCCTACGCCCACGGAATCTCGCTGATTGCTAGCACAGCAGT…
chr19	33906113	L1	L1HS~311	6038	GATAACTCGGGGGGAGGAGCCAAGATGGCCGAATAGGAACAGCTCCGGTCTACAGCTCCCAGCGTGAGCGACGCAGAAGACGGGTGATTTCTGCATTTCCATCTGAGGTACCGGGTTCATCTCACTAGGGAGTGCCAGACAGTGGGCGCAGGCCAGTGTGTGTGCACACTGTGCGCGAGCCGAAGCAGGGCGAGGCATTGCCTCACCTGGGAAGCGCAAGGGGTCAGGGAGTTCCCTTTCCGAGTCAAAGAAAGGGGTGACGGACGCACCTGGAAAATCGGGTCACTCCCACCCGAATATTGCGCTTTTCAGACCGGCTTAAAAAACGGCGCACCACGAGACTATATCCCACACCTGGCTCAGAGGGTCCTACGCCCACGGAATCTCGCTGATTGCTAG…
chr19	29549648	L1	L1HS~312	6110	TGGGGGAGGAGCCAAGATGGCCGAATAGGAACAGCTCCGGTCTACAGCTCCCAGCGTGAGCGACGCAGAAGACGGTGATTTCTGCATTTCCATCTGAGGTACCGGGTTCATCTCACTAGGGAGTGCCAGACAGTGGGCGCAGGCCAGTGTGTGTGCGCACCGTGCGCGAGCCGAAGCAGGGCGAGGCATTGCCTCACCTGGGAAGCGCAAGGGGTCAGGGAGTTCCCTTTCTGAGTCAAAGAAAGGGGTGACGGTCGCACCTGGAAAATCGGGTCACTCCCACCCGAATATTGCGCTTTTCAGACCGGCTTAAGAAACGGCGCACCACGAGACTATATCCCACACCTGGCTCGGAGGGTCCTACGCCCACGGAATCTCGCTGATTGCTAGCACAGCAGT…
chr19	29326535	L1	L1HS~313	6069	AAGATGTCTGAAGATGGCCGAATAGGAACAGCTCCGGTCTACAGCTCCCAGCGTGAGCGACGCAGAAGACGGTGATTTCTGCATTTCCATCTGAGGTACCGGGTTCATCTCACTAGGGAGTGCCAGACAGTGGGCGCAGGCCAGTGTGTGTGCGCACCGTGCGCGAGCCGAAGCAGGGCGAGGCATTGCCTCACCTGGGAAGCGCAAGGGGTCAGGGAGTTCCCTTTCCGAGTCAAAGAAAGGGGTGACGGACGCACCTGGAAAATCGGGTCACTCCCACCCGAATATTGCGCTTTTCAGACCGGCTTAAGAAACGGCGCACCACGAGACTATATCCCACACCTGGCTCGGAGGGTCCTACGCCCACGGAATCTCGCTGATTGCTAGCACAGCAGTCTG…
chr19	22381306	L1	L1HS~314	6037	GAAGATGGCCGAATAGGAACAGCTCCGGTCTACAGCTCCCAGCGTGAGCGACGCAGAAGACGGGTGATTTCTGCATTTCCATCTGAGGTACCGGGTTCATCTCACTAGGGAGTGCCAGACAGTGGGCGCAGGCCAGTGTGTGTGCGCACCGTGCGCGAGCCGAAGCAGGGCGAGGCATTGCCTCACCTGGGAAGCGCAAGGGGTCAGGGAGTTCCCTTTCCGAGTCAAAGAAAGGGGTGATGGATGCACCTGGAAAATCGGGTCACTCCCACCCGAATATTGCGCTTTTCAGACCGGCTTAAGAAACGGCGCACCACGAGACTATATCCCACACCTGGCTCAGAGGGTCCTACGCCCACGGAATCTCGCTGATTGCTAGCACAGCAGTCTGAGATCAAA…
chr19	22306473	L1	L1HS~322	6054	GACCTTGGAGGAGGAGGAGCCAAGATGGCCGAATAGGAACAGCTCCGGTCTACAGCTCCCAGCGTGAGCGACGCAGAAGACGGGTGATTTCTGCATTTCCATCTGAGGTACCGGGTTCATCTCACTAGGGAGTGCCAGACAGTGGGCGCAGGCCAGTGTGTGTGCGCACCGTGCGCGAGCCGAAGCAGGGCGAGGCATTGCCTCACCTGGGAAGCGCAAGGGGTCAGGGAGTTCCCTTTCCGAGTCAAAGAAAGGGGTGACGGACGCACCTGGAAAATCGGGTCACTCCCACCCGAATATTGCGCTTTTCAGACCGGCTTAAGAAACGGCGCACCACGAGACGATATCCCACATCTGGCTCAGAGGGTCCTACGCCCACGGAATCTCGCTGATTGCTAG…
chr19	21541396	L1	L1HS~329	6035	AGGAGGAGCCAAGATGGCCGAATAGGAACAGCTCCGGTCTACAGCTCCCAGCGTGAGCGACGCAGAAGACGGGTGATTTCTGCATTTCCATCTGAGGTACCGGGTTCATCTCACTAGGGAGTGCCAGACAGTGGGCGCAGGCCAGTGTGTGTGCGCACCGTGCACGAGCCGAAGCAGGGCGAGGCATTGCCTCACCTGGGAAGCGCAAGGGGTCAGGGAGTTCCCTTTCCGAGTCAAAGAAAGGGGTGACGGACGCACCTGGAAAATCGGGTCACTCCCACCCGAATATTGCGCTTTTCAGACCGGCTTAAGAAACGGCGCACCACGAGACTATATCCCACACCTGGCTCAGAGGGTCCTACCCCCACGGAGTCTCGCTGATTGCTAGCACAGCAGTCT…
chr19	14584104	L1	L1HS~334	6093	CGGGAGGGAGGAGCCAAGATGGCCGAATAGGAACAGCTCCGGTCTACAGCTCCCAGCGTGAGCGACGCAGAAGACGGGTGATTTCTGCATTTCCATCTGAGGTACCGGGTTCATCTCACTAGGGAGTGCCAGACAGTGGGCGCAGGCCAGTGTGTGCGCGCACCGTGCGCGAGCCGAAGCAGGGCGAGGCATTGCCTCACCTGGGAAGCGCAAGGGGTCAGGGAGTTCCCTTTCCGAGTCAAAGAAAGGGGTGACGGACGCACCTGGAAAATCGGGTCACTCCCACCCGAATATTGCGCTTTTCAGACCGGCTTAAGAAACGGCGCACCACGAGACGATATCCCACACCTGGCTCGGAGGGTCCTACGCCCACGGAATCTCGCTGATTGCTAGCACAGC…
chr19	7811534	L1	L1HS~338	6058	GGGAGGAGCCAAGATGGCCGAATAGGAACAGCTCCGGTCTACAGCTCCCAGCGTGAGCGACGCAGAAGACGGTGATTTCTGCATTTCCATCTGAGGTACCGGGTTCATCTCACTAGGGAGTGCCAGACAGTGGGCGCAGGCCAGTGTGTGTGCGCACCGTGCGCGAGCCGAAGCAGGGCGAGGCATTGCCTCACCTGGGAAGCGCAAGGGGTCAGGGAGTTCCCTTTCCGAGTCAAAGAAAGGGGTGACGGATGCACCTGGAAAATCGGGTCACTCCCACCCGAATATTGCGCTTTTCAGACCGGCTTAAGAAACGGCGCACCACGAGACTATATCCCACACCTGGCTCGGAGGGTCCTATGCCCACGGAATCTCGCTGATTGCTAGCACAGCAGTCTG…
chr19	5158021	L1	L1HS~340	6043	GGGAGGAGCCAAGATGGCCGAATAGGAACAGCTCCGGTCTACAGCTCCCAGCGTGAGCGACGCAGAAGACGGTGATTTCTGCATTTCCATCTGAGGTACCGGGTTCATCTCACTAGGGAGTGCCAGACAGTGGGCGCAGGCCCGTGTGTGTGCGCACCGTGCGCGAGCCGAAGCAGGGCGAGGCATTGCCTCACCTGGGAAGCGCAAGGGGTCAGGGAGTTCCCTTTCCGAGTCAAAGAAAGGGGTGACGGACGCACCTGGAAAATCGGGTCACTCCCACCCGAATATTGCGCTTTTCAGACCGGCTTAAGAAACGGCGCACCACGAGACTATATCCCACACCTGGCTCGGAGGGTCCTACGCCCACGGAATCTCGCTGATTGCTAGCACAGCAGTCTG…
chr19	3104826	L1	L1HS~345	6037	GGAGGAGCCAAGATGGCCGAATAGGAACAGCTCCGGTCTACAGCTCCCAGCGTGAGCGACGCAGAAGATGGGTGATTTCTGCATTTCCATCTGAGGTACCGGGTTCATCTCACTAGGGAGTGCCAGACAGTGGGCGCAGGCCAGTGTGTGTGCATACCGTGCGCGAGCCGAAGCAGGGCGAGGCATTGCCTCACCTGGGAAGTGCAAGGGGTCAGGGAGTTCCCTTTCCGAGTCAAAGAAAGGGGTGACGGACGCACCTGGAAAATCGGGTCACTCCCACCCGAATATTGCGCTTTTCAGACCGGCTTAAGAAATGGCGCAACACGAGACTATATCCCACACCTGGCTCAGAGGGTCCTACGCCCACGGAATCTCGCTGATTGCTAGCACAGCAGTCTG…
chr19	403871	L1	L1HS~346	6037	GTGGGGGAGGAGCCAAGATGGCCGAATAGGAACAGCTCCGGTCTACAGCTCCCAGTGTGAGCGACGCAGAAGACGGGTGATTTCTGCATTTCCATCTGAGGTACCGGGTTCATCTCACTAGGGAGTGCCAGACAGTGGGCGCAGGCCAGTGTGTGTGCGCACTGTGCGCGAGCCGAAGCAGGGCGAGGCATTGCCTCACCTGGGAGGCGCAAGGGGTCAGGGAGTTCCCTTTCCGAGTCAAAGAAAGGGGTGACGGACGCACCTGGAAAATTGGGTCACTCCCACCCGAATATTGCGCTTTTCAGACGGGTTAAGAAACGGCGCACCACGAGACTATATCCCACACCTGGCTCAGAGGGTCCTACGCCCATGGAATCTCGCTGATTGCTAGCACAGCAG…
chr19	198672	L1	L1HS~359	6073	GGGGAGGAGCCAAAATGGCCGAATAGGAACAGCTCCGGTCTACAGCTCCCAGCGTGAGCGACGCAGAAGACGGTGATTTCTGCATTTCCATCTGAGGTACCGGGTTCATCTCACTAGGGAGTGCCAGACAGTGGGCGCAGGCCAGTGTGTGTGCGCACCGTGCGCGAGCCGAAGCAGGGCGAGGCATTGCCTCACCTGGGAAGCGCAAGGGGTCAGGGAGTTCCCTTTCCGAGTCAAAGAAAGGGGTGACGGACGCACCTGGAAAATCGGGTCACTCCCACCCGAATATTGCGCTTTTCAGACCGGCTTAAGAAACGGCGCACCACGAGACTATATCCCACACCTGGCTCGGAGGGTCCTACGCCCACGGAATCTCGCTGATTGCTAGCACAGCAGTCT…
chr1	246143544	ERV1	LTR21A	505	tgttagggacaaactgcccccaagaaagcttcttggtgctgcccacccctccccgcaaacctctccgcgctgcccacccttcccccaagcctytttacatttctaagcccttatctaggcaccacggtgaagccagcctgatagaagacttyacytatcagrccttgctgcaataaagcaaaccccaattacaaaccatccggaccgcacagggggaggtcgtgggaarcataaacaaactttacctacaccctccngtaccgtaaacgtcacaaggtgatatgtggcaraattaaccagcaaacaaccccgggatgcrgccataccaaagractccctcaaactccctkccccaatrtaaacccctcattctgtaagcttggggctgcttyccttgac…
chr1	242224836	ERV3	LTR7B	464	tgtcaggcctctgagcccaagctaagccatcatatcccctgtgacctgcacgtatacatccagatggcctgaagcaactgaagatccacaaaagaagtgaaaatagccttaactgatgacattccaccattgtgatttgttcctgccccaccctaactgatcaatgtactttgtaatctcccccacccttaagaaggtactttgtaatctcccccacccttaagaaggttctttgtaattctccccacccttgagaatgtactttgtgagatccaccccctgcccgcaaaacattgctcctaactccaccgcctatcccaaaacctataagaactaatgataatcccaccaccctttgctgactcctttttcggactcagcccgcctgcacccaggtga…
chr1	236750248	L1	L1MD1	971	cttgtatccagaatatataaagaactctcaaaactcaacaataaaaaaacaaacaatctaattaaaaaatgggcaaaagacatgaagagacatttcaccaaagaagatatacaaatggcaaataagcacatgaaaagatgttcaacatcattagctattagggaaatgcaaattaaaaccacaatgagatatcactacacacctattagaatggctaaaataaaaaataatgacaayaccaaatgctggcgaggatgtggagaaactggatcactcatacattgctggtgggaatgtaaaatggtacagccactctggaaaatactttggcagtttcttataaagctaaacatacamttaccatatgactcagcaattayactcctaggtatttatccc…
chr1	235402819	L1	L1MB1	915	ttaatatccaaaatatataaggaactcctacaactcaacaacaaaaaaacaaataacctgattaaaaaatgggcaaaggacttgaatagacatttctccaaagaagacatacaaatggccaacaggtatatgaaaagatgctcaacatcactaatcatcagggaaatgcaaatcaaaaccacaatgagatatcacctcgcacctgttagaatggctattatcaaaaaaacaaaaaataataagtgttggcgaggatgtggagaaattggaacccttgtacactgttggtgggaatgtaaaatggtgcagccactatggaaaacagtatggaggttcctcaaaaaattaaaaatagaactaccatatgatccagcaatcccacttctgggtatttatcca…
chr1	224440158	ERV2	LTR22B1	526	tgtgggggttcagtcaggctggtgggaaaaattttaagatgaagttataggaaatagacacaaaccttcttggaaggccggaaggttttgcaaaagcttcaggatagggttatggctgaaggcagcctaatccttaccttgagttaatagcttaaagtagataacaaaggaatgtagaggagtttatctaaatagcttgtttactcatgtggtcctaagactaacctttgatcatccgcgggtgcatgattgctctctactcaggagtgggggtgggcaattggcaaccaggttaattaccctctagtggtgtttactcgagacctttgtcatttgtcattaaatctgtactgaataaatgccagcatcgccggctagtcagggccgcggctgctactc…
chr1	221856565	ERV3	LTR55	548	tgttatataaatgagccaaagatggcctctgtgtattggcccctaggttgtttatttcttcactgcaggctgagacctgttagctcaaaagcccaccggcaccaaactcaaatttttacacatccawattgttttaaaaatagcccaaacaagcagatttttagccatttagagcctgcctgctttgcataccccgcgaaacytcacccaacatctgctagccattgcacttataagrccccaargcgctgctgcyctttggagctctctgacccagagactcccyaaccgtgctgctgagaaacatcacttagacacataagccccctctccgattcccctctcccccgggagttcccttgccctcctccccttctggatggtggtcccastccctaa…
chr1	221699183	L1	L1PB1	898	ctaatatccagaatctacaaggaactcaaacaaatcagcaagaaaaaaacaaacaatcccatcaaaaagtgggctaaggacatgaatagacaattctcaaaagaagatatacaaatggccaacaagcatatgaaaaaatgctcaacatcactaattatcagggaaatgcaaatcaaaaccacaatgcgataccaccttactcctgcaagaatggccataatcaaaaaatnaaaaaataatagatgttggcgtggatgtggtgaaaagggaacacttctacactgctggtgggaatgtaaactagtacaaccactatggaaaacagtgtggagattccttaaagaactaaaagtagatctaccatttgatccagcaatcccactactgggtatctaccca…
chr1	221651928	ERV1	LTR27C	767	tgatagtggcaggaggcagacaaatccctaggcagacaggggcaggtccctrgtgaaaccccaccttcaaaccaaagacagtttaaagcctgaaagccaagctacaagtcttagataaatccacggactggattgagaacctctcttcctrtttggtgtgctttcctctgattgatctcccacccttcacctattttacatatacctacccttccctaattgggyttttttacactgtcatgcccacctttgagtggtgcctttgttttagcctttttttgcatactcacaaaccaatcagcacrcactcccccattctgagcccataaaagccccrgactcagccacactgggggagaccgaccacccgacttcgggtgggggaccacccttgtgtcc…
chr1	220826914	ERV1	LTR9A1	728	tgatacaggagctagaaagaaattatttaggcagatagtgagggtaaaagagtcctcggcggagcttcccttttaacaaaaagcagcccccaaaatcatttcttttctaacaaagagcagcctgaaaaatcgagctgcaaacatagataagcaagctggaagcttgcacgggtgaatgccggcagctgtgccaatagaaaagggctacctgggggccaggcatgttcaacatggaggctccatcttcccttttctttgtcaccacgtgtacagtaaagaaacgggcaacatggcgccggccaggtagagaacccgtctgcataataaaagattagggtgggggcggccagmttcttcgcgccctatgcaaatggcacacctagtcctaaccagtttttc…
chr1	217304983	L1	L1PBA1_5	600	atcatggcrgatgggaggcaggactagattgcagctccagacagagcagcatgcggaggcttgcattgtgaattttagctccagattgactgcaagaacaaaccagcaatcccgagaggacccacagaccctctgaaggaagcagactgctcctgcaggacccrggagacaccccaaatactgtgagtgccccaactgcrgaagtgggaaagggagaccctcctctcccgaacacacacccccactggagaagctgaaggtctgtttgcgggagaagtttctgactttacctggagctgagtcaakttagagagccgagcgaaaatacaggggtagaggaagcagcagaaaggccctgggagctcgctgggtccccaagcagsccattcctgcctggca…
chr1	214448403	ERV1	LTR51	671	tgtgatctgagagaccaaaatagangcccctttatcaactaagacgggccctaaggttaaggaaacaaaagttacctacgggtcaagggttcagggcctggctggcatggcaaatttctaaattcctacaagaaaaaccacactcttgctaaactccctaacacaataggagctatcaggcaaattatcananccctcctaactctgatttacaacccagaccactacaactctgattggacagaggactggccttacaaacattcttttctgataagaaactgcagaccataagccagttttggccagtttanagaggctgcacacaaactgtctttgtgtcctatagttcaccttttgacgtaaagagccaaattntacttcattttaatgctaaaa…
chr1	213734884	ERV2	LTR14	548	tgttgggaaaaggacttgtggggtgcctgtataaactggccataaaaatatgggacaataagttgtggaaagccacaagaggcctctgaggagaaaagcctcctaattgccacgctcagagcgagacctgctctctcttatctgtaaacactgtattcaaggagaaagaccctcctttgaagcattggaatgtggacagacgtgcaggctcctagttaagcccactcccactagctactctccgataagttaaagatatgctgtttgagcacaaaggagattcatttaaagcgcttctgctgtagattatgcctgtgacgcactgctaccctttcactgttttgccctgaacatctgcttcttagatctaagttattgtactcaataaatagtgtggag…
chr1	209702173	L1	L1MB3_5	2500	ataaaaaaantaatgaggagaggattctgggaagatggcagagtaggaagcaccaggaatctgtctccccacctagacaacaattgcactggcagaatctgtctgatgtaactattttggaactctggagtctattgaaggcttgcaacttccaggggaaggcttggacggtaaattgcggttaatttcggtcaatttcagctcttagcacagtagcagctacccatcccccacccccagccccatggcaggcagctgtgcacgtgttcctggagcagcttgcacacagcttgcgggagccagggtgggcaaaaaggaccctgtcctccaaatatcagggatctgtgctctgatcgctgattgctgcttctgatcacagaggtgcagacaaagaggcgg…
chr1	203515384	ERV3	LTR7C	471	tgtcaggcctctgagccgaagctcagccattgtaacccctgtgacctgcacatatacgtccagatggcctgcaggagccaagaagtctggagcagccgaaaaaccacaaaagaagtgaaacagccagttcctgccttaactgattaaccaaccttacgacattccaccattatgacttgttcctgccctaccctaactgatcaatcgaccttgtgacattcttctcctggacaatgagtctcatgatctccccaccatgcaccttgtgaccccctcccctgctgacaatagataaccacctttaactgtaactttccactgcctacccaagtcctataaagctgcccctctcctatctcccttcgctgactctcttttcggactcagcccacttgcacc…
chr1	202321275	L1	L1PB2	898	ctaatatccagaatctataaggaactcaaacaaatcagcaagaaaaaaacaaacaatcccatcaaaaagtgggcaaaggacatgaatagacaattctcaaaagaagatatacaaacggccaacaaacatatgaaaaaatgctcaacatcactaattatcagggaaatgcaaattaaaaccacaatgagatgccaccttactcctgcaagaatggccataattaaaaaatcaaaaaacaatagatgttggcgtggatgtggtgaaaagggaacacttttacactgctggtgggaatgtaaactagtacaaccactatggaaaacagtatggagattccttaaagaactaaaagtagaactaccatttgatccagcaatcccactactgggtatctaccca…
chr1	195392322	ERV3	LTR62	719	tgtatagagcacccttgacataagtaactccatcttagaaaaagactccatcttacatttcaaaaggcatcttgccaacagggaccagatgttttgcctaatcaataaagactgcayccaaccagataaggacataaacaagcacactcttccactatcagtcctcaccagaggactctgtggccataaaaagagcaggacttcaccagctcaaaatggccatcttaacagacaccgtcttgctgtcacttgtgataagcacccagcatctgccaccaaaggctctgcccacatcaaagactcttccttgcaagacantgaggctgacggactgcctggatcaggccaggacactctttttgtctacgtcactctccctggactggttcgttaaccctt…
chr1	194874521	ERV3	LTR52	421	tgtaataaagagtctgactccattttttgatgtttgactgctgacagcttttaagcctcacccctccctcttccctttgccccacatctgggcaagctgataagaaagcccaggtgctccctcctttggtactagcaggaaattcaaaccatacaagcccctgcctgcgggaaccctcaccccagccccacccccctaaccacaataaaaaccccaagccagtctcctttccctgctctctcaagacatttttggacctgcttgggaggcctgccctgctctccccagaaagcctcaattatgtaagtaataaaccttttcataccctcttggtgtgtgtgtggcatcatcagtcttaacatccaaaccaaattttgggtgggggagtccatcctgcct…
chr1	192327080	ERV1	LTR56	445	tgagaattaagaaaagaacttttatctgaggaatgcaagtcttttaaattatcaggcccagagagacattaaaatgagaccgcaatcacgtcctactccccactttgagctatgtatttcatctcttgaaactgcttgctattgccacaagtagctataaattaacctaataatgccacaccrgacactataacccacaccctatagcttaacaatgtatatggccaatcactaatcaatgttatttctgtaaaccaatgagaattyctgacaaacaactttgtatcagcccactccctgtccccctcttttttgcctttaaaaatccacttgtaactgctgctaattggagtgtatattcagggcaacttgaatctatgctcctgggttgcaatcctc…
chr1	186113692	ERV1	LTR43	602	tgaggcaggataggtagtcaaggaagtaaccatgtccttgggacgcagcaaccgtggtgaccatacagtcaacacaataagccccagcattcgcattgtagtcgagctcattcaagcaaagctatcttcagtagggamtttcccctgtagagagcatgcgcattttgattttacctgtcctcaaactgaccctttgctcattataatagtaaaaaacacaacccctgggtggagatttaagatgctaatgagacatgcgatgtatgaacaagcatgtacagctactgcgcatgtgcacccagaggaccacccagaacatgcttactagtaacacctctttcccacctccttatgaataatcatgtaagactcccataaagggagtctcccyagcgccar…
chr1	180613285	ERV1	LTR9C	666	taatacaggagttattaagaaattatttttaggcagctagaaagggtaaaagagttctcggtggaattttcctttaataaaaagcagcccccaaaccatttcttttctctaacagaaagcagcctgaaaagtcaggctgcaagcatagatatgcaaactagaagctttgatatgtaaatgccagcagctgtacctggaagccgggtacactcaatatggcgattcccgccctcttttccttgtcaccacgtgtgccaggtgtcatggcaacctccagataaaaccacgtgtacaggaaatcatggcgaccaccaggtagaagccgcatttgcataataaaagagctagggtgggagggccagtcttttcacgggctatgtaaatgrcacacctggtcaa…
chr1	180201296	L1	L1MB2	918	ttaatatccagaatatataaagaacttctacaactcgacaacaagaaaacaaataacccgattaaaaaatgggcaaagaacttgaatagacatttctccaaagaagatatacaaatggccaawaggcatatgaaaagatgctcaacatcactaatcatcagagaaatgcaaatcaaaaccacagtgagatatcacctcacacccattaggatggctactatcaaaaaaacagaaaataacaagtgttggcgaggatgtggagaaattggaacccttgtgcactgttggtgggaatgtaaaatggtgcagccgctwtggaaaacagtatggaggttcctcaaaaaattaaaaatagaactaccatatgatccagcaatcccacttctgggtatatatcca…
chr1	180119044	ERV1	LTR1B	826	tgatatggacaggagacagggaaatactgggtagaagagggtggttccccagcaaaggccccaccctcaagcctggagacctgcggccctaaatgggaacaggcattcctgttttcacgcccaaaaagttgccttttggcccaccacaccccctatcctgtacccatataaaccccaaaccccaggctccagaagcagannagcagacaaggagaggagcagangaggagacgagcagaagagcngcagaatagtgcggcagagaagagaaggaacgtctgaacgccgagaggagttcrgctrgggrcrgtcagagargagntcagccgctggayngccaaactccaggggaagatcatcttcccactccatcccctttccagctccccatccatccca…
chr1	170107186	ERV1	LTR2B	490	tgagggaagagagagaccctctcatattgttttatattgttttatactcagtacctgttttaagaaaaaaagaaaaaacaacaaggaagtaaaaccaaagacaggcagcccggcgccaggcccgaaaccaggcctgggcctgcctggcctaaacccagtagttaaaaatcaactcatgacttagaaaccgatgttattcatagattccagacattgtatagaagaacattgtgaaactccctgccctgttctgtttctctctgaccaccggtgcatgcagcccctgtcacgtaccccctgcttgctcaaatcaatcacgaccctttcatgtgaaatctttagtgttgtgagcccttaaaagggacagaaattgtgcactcggggagctcggattttaag…
chr1	168355355	L1	L1ME2	911	cttgtatccagaatatataaagaacgcctacaactcaataataaaaagacaaacaacctaattaaaaaatgggcaaaaaacttgaacagacacttcacaaaagaagatatacgaatggccaataagcacatgaaaagatgctcaacatcattagtcatcagggaaatgcaaattaaaaccacaatgagataccacttcacacccactagaatggctaaaattaaaaagactgacaanaccaaatgttggcgaggatgtggagcaactggaactctcatacattgctggtgggagtgtaaaatggtacaaccactttggaaaacngtntggcagtttcttataaagttaaacatgcacctaccctatgacccagcaattccactcctaggtatttaccca…
chr1	162255544	ERV1	LTR34	699	tgtaaagaaaaataaaaaatctcaggacccccnnncyccntaaactccttatgcccggaggccgagtcattgcaacaccctcttccaaatgaatagctgttactagcatcatgcatcagccagatccccaaggaaaggtaaaaggcctcaggcatctgcaaaagactgcccccacagatcattcataagtaaattctttgctggcctcccataaacaaggacatgccaattgtaactttaggtctgcaacctaagtctagctcctaaaactaaagtctgttcgattccacactgataatgtcaattacaagcttatcttcccaggtgcagaacaaagacaaggtgagatcagtcatttcctccacctacccagagacgtctgcataattgactcttcct…
chr1	157108407	ERV3	LTR41	719	tgtgccagttatcaatttattgcctctcagctccaaattcacccttyattgcctgctctgcgaaaatggatctgggccctttaaatatttttccttttgccagctggcacaatgttaagctttgtcagtagagggcgctggagagacattgcaggaggaagggggtttttttcttcctggttctggtgtgctcccctgcaggctcctgcagtgaggcacacttcctccagcccccaggaaccagtctcctgcagtatgggcagcagcttcagtgcaaggctccgcagcacccatggcttctccagcactcagctcctgcagtacatggcggtcagcagcacccagtgggcagcagcttccccaggaacccccttagcgagacaccttcctatgaacagc…
chr1	156549700	L1	L1ME3A	1156	cttgtatccagaatatataaagaacgcctacaactcaacaataaaaaaacaaacaacctaattaaaaaatgggcaaaagacttgaataggcatttcaccaaagaagatatacagatggccaataagcacatgaaaagatgctcaacatcattagtcatcagggaaatgcaaattaaaaccacaatgagataccacttcacacccactagaatggctaaaattaaaaagaccgacaayaacaagtaytggcgaggatgtggagcaaccgaaactctcatacattgctggtgggagtgtaaattggtacaaccactttggaaaattgttwggcagtatctactaaagctgaacatacgcataccctatgacccagcaattccactcctaggtatatnccca…
chr1	155750013	ERV1	LTR45B	489	tgtgtaaccacaccagaccaatctggttcaacttttatgtaacaaagttgtgagttgtttttcagttgccatggacccccaggttgaaggtcatgtaacctgagcatgcccagatgaaccaagygtgcaaccacagggggaacctaagtgctcagaccgaggagtggggactgaattaagaagtggacaccacatggcaggatccaggatccaatcagattgagccctggcatcaccccatggcaggatccaatcagatcatgcctcccagcatcaccctcattgcaagatccaatcagatcacacctcattaccctatgcctataaaacctgccccagaccccagctcagggagacagatttgagcatttcctcctgtctccttgctagtcgacnnac…
chr1	144927197	ERV1	LTR70	1286	tgtagcagagtgaaagcctaccttcagcaggcacctggcttcaagttgcaaaactacctcctgtyatgaagatgtgaaaagtttattttgtcattgaatataagcaattagcatacacagatggcctctycaattnccaggtgaatttaggatgaactatgtatgacatggtgctgtaaattcttctacttgtggactaattatggtgaccatctttctgtctttgcartctcttaagcagattgactatgatgcatgtcacattcaagtttaattgtgtaataaaacaattttctttctgttctattattgtggagtttctctggggctggagaaaatttttcttttaattattttttccaaacactgtctagaattaccagacatgatataaacaca…
chr1	117175259	L1	L1MDB_5	1422	ttaaaaagacttctggtctagacaagatggcgtggacccgtttctccctgctcctccccgctaagtacaactataaaccctggaaataacgcaagaggcaaccaaaggagaactctgaaaggtggtaagaggaaggcgaactggtttgggaccccaggactggaggaacagcacagcggcagggtgtcttacgtccccccacccaacagaagaaggtgacccagacccggcgtttcccaacccccgacctagcaacagaaggcagcccaggnaggctcattcctctcctggatcgaatgggagtccctccgacaacaccaggtgagcccagcgccaccggcaagggggatcaatcgggagccccgctaacaataagcagccaggggaagcgctctcctt…
chr1	113264999	ERV1	LTR35	652	tgagacagagtaggaatggggcttggcttcagctcacccccactagagagakcattctttcatgcattcccactgatcacaaaacccacaccactacctcactgatgctatacccactaacccyaaggctttagtcatacaaagaaaatagccattctatattgttctctgtgctctcataatgtttaaccatgccttttacttaaagaattccagaaactggccttaggagatccaaaatatcaaaccaaggttgcagagtgtcccaccttgggaaggaatgctgaacaattgatttacagccttgttgccrccaacctggccagaccaccaggtggtcccattactcaagataaccatcgcaaccagatatgctgacctgcataccctacccctcac…
chr1	105287636	ERV2	LTR22B	542	tgttggggttcagtcaggctggtgggaaaaatattagagatagttatagagatagmcacaaaccttcttggaaggcctgagaagtttgcataacttcggtaatagatctggctgaaggcggcctggtccctttacctttagttaaataaattaaagtagtaacaaaggaatgcggggtagtttatctagctagcttgtttactcatgtggtcttaagactaacctttgatgtaccgcgggtgcttaaktgctttctactcgggaagtccacaatgtcaattaccctctagtggtgttgactcaagcctttgtcaattaatctttactgaataaatgcgagtctcactagctgrtcagggccacggtcgcaactgtttacagcactctgcagggagtctg…
chr1	100885369	L1	L1MC4	2761	ctaatatacctaatatacaaaaaactcttaaaattgaaggataaaaagncaaaaaccnaatannaaaatgggnaaaagacatgaacagacaattcacnaaaaatnataaaatggcccttaagcatataaaaagatgttcancctcacntataattagagaaacgcaaattaaaactacaccgagataccatttctcacccancagatcggcaaaaattaaaaagtatggcaatatannctgttggcgaggctgtggggnaacnggnactctcatacactgctggtgggagtgcaaattggtacaactnctttggaaganaatttggcagtntctaataaaactacacntgcntttacactttgacccattagtcccacttctagaaatttaccctanag…
chr1	91894923	ERV1	LTR12B	667	tgagaggtgaagccagctggacttcctgggtcgagtggggacttggagaacttttctgtctagctagaggattgtaaaaaaatgcaccaatcagcactctgtatctagctaaaggattgtaaatgcaccaatcagcactctgtaaaaatggaccaatcagcactctgtaaaatggaccaatcagcaggacgtgggcggggacaaataagggaataaaagctggccaccccagccagcagcggcaacccgctcgggtccccttccacgctgtggaagctttgttctttcgctcttcacaataaatcttgctgctgctcactctttgggtccgyrccacctttaagagctgtaacactcaccgcgaaggtctgcggcttcattcttgaagtcagcgagacc…
chr1	88747687	L1	L1PREC2	8145	ggctggccaagatggccgactagaagcagctagtgtgtgccgctctcacggagagaaatggaaggggcgagtaaatacagcaccttcaactgaaacatccaggtacacgcattgggattcatcaaggaaacaactcgacccacggagaatggagaaaagcaaggcaggacgaccgcccacccgggagcgacacggagccaggggaacctcccccgcccagggaagcggtgagtgagtgagcgaccctggggacccacgcttctcccacggatctttgcaaccctcgggtcaggagatcccctcgtgaacccactccaccagggccttcagtctgacacgcagagctacgtggagtctcggcagagcagccgctcaggcacacgcggagccccgggagcc…
chr1	83465749	ERV1	LTR25	794	tgagaggagttaactaacttgccttaggtagacagcaagggaagggtccctggagagcccctgacccacgggtcagtgcctcatccccacataacataaaaaagcagcctgggaaaaaaaatcaagctgcaggcaccaataagggaactagcacagggggttgtgcctggagacatgcccacggctgcacagataggagaacctccagcccattcagataaaaacttacacaaacctccggctcactcagataaagaaacaaggcctgacataraaatgcctttgtcctttgtataatcagcgggctcccaggaaaaagtttcttctccttttgtgggcatgaacacagtgggctctggtgggttccggtggacactttcctttcctttttttggactg…
chr1	81384034	ERV1	LTR24	490	tgtraaattaaataattcaaacttaaagctgttggaacttkaaattattctgagccttgagaggaatgtggctatgcggcctgagtcatgtagcatgcagctgcaacttctgcttytctgatttagattancttttttccttattcctgtactgtaaatrattaggaagaccaaatggcgccagagataagaccccctcagatcactaccccttctcacagaatgataaagyaatcttccttggaatgtagcaakctgtaaccaatcaaatcgctgtaacatatgcactggycttgtatggaaaatgttgtaatcctgctaaaatttctctgtctctgcctatataagtgaaaccttaacttctccactttggaacgctgaccccattcctttggagtc…
chr1	79251922	ERV1	LTR43B	572	tgaggtaggttagatagggtggtcatagcctcccttgaaggggaacaaacttgccaaatagatggagagaacaaaccacccgacagtgcacaaactgcatcctgggcttgtggttagaacatcctgcagcaaggaggtagaagagcagaagggaaaatccccaaattcgtacaagtgcagaaacccatgattagtgtccttgggctgacctatgctcattataatagtaaaaaacacacccctgggtggagatttaagatgctaatgagacatgtgatgtatgtactagcatgtacagcmacagcacatgcacatccaggagaccacccacaacatgcttaacagcaacgccccttcccaccccttcatgaataatcatgtaagactcccataaaggga…
chr1	73908243	ERV3	LTR53B	533	tgtattgtaaggcctaaaatttcaagtgctgccttgacatctttgagcctcacagggccccaaaggcctaaccatgagttcccctgctcttgccagatatgctccccacccagcgggaaaggctccccacccggctagttcccctatcagctagaccagctgcaccccccccacctggtcctcaacctaacgggtttcacttccctgccagcccacgaaattattcaaacaagccaatcacatcctcccgcgggaaccagggggcacctcaccctcttgttactacaaagcctgcctcccacagcccctgctggttcactctgctcccgagtgcaacctccgtgtggccctgtaatgtggctacacatccatggcgtgcggtgtcctcctccaggctgt…
chr1	73872815	L1	L1MEE_5	916	agaccgacctttcctgctgagaacaactagaaaagctggacaagatttttgkraaaaaatatatttgaaggcattagagagctaccaaggcagtgaggacttgaggggccaagatcccagagaagaagggaaacagagaggtgagccygacatttggcactacttttctcctaaaggcatttgccaattcacaagcagtggctgagaggctgagaagctgagcagagctttcarcagtcttatgaggctggagggacaaaaattggagttyagggcccaccaaggagaagagayctggtaaacaccccaggctttcagttgggatcccttaaagggctacacctaggaataagggtgaactagaaatagaccagccctcacaaagactgaagcccagct…
chr1	70784222	ERV1	LTR2	449	taaggaaggagaccacctctcccattgtctcctgtttcatgagaaagcaaaaagttaaaaaaagaagcagaagtgagatcaatggccagatggtttagtgccaagaaccaggcctggtagttaaacatcaactcctgacctaaccgcttgtgctatccatagattccagatattgtatgaggaagacttgtgaaactttctgttctgttctgctagcccccatcactgatgcatgtagctctcagtcatgtagcccccacttgcacaatgtatcatgaccctttcacgtggacccctcagagttgtaagctcttaaaagggacaggaatctttactttggggagctcggatcttgagacgcgagtctaccaatgctcccagctgattaaagcctcttcc…
chr1	66738255	ERV1	LTR17	780	tgagagacaggactagctggatttcctaggccgactaagaatccctaagcctagctgggaaggtgaccgcttccacctttaaacacggggcttgcaacttagctcacacccgaccaatcaggtagtaaagagagctcactaaaatgctaattaggcaaaaacaggaggtaaagaaatagccaatcatctatcgcctgagagcacagcgggagggacaatgatcgggatataaacccaggcattcgagccggcaacggctaccctctttgggtcccctccctttgtatgggagctctgttttcactctattaaatcttgcaactgcactcttctggtccgtgtttgttacggctcgagctgagctttcgctcaccgtccaccactgctgtttgccgccgt…
chr1	66436753	ERV1	LTR78B	1296	tgtaacaggatgttgagtgggacttttcctgttgccccggaattggcggctaaagncccaaagctgaggacaangggcgctaagtaccccacattctaaagagaggtgccagacacatccctgcagggcttactaagaggcggccgaaccggccctgccaccaccgcccgcctctcgcccagtctatagaaggagagaaggaattggagagagatggcagggcagaggagaggggcagcggnggagagcctgnntttccctcccctccccatgggggagagagggggtgctccccctcccccaagccaagtgaggggggctccaagagaatcactcgtagagattgggggtgcctgcaagaaggggagactggcatctcattccccggttggacgtctg…
chr1	65712258	ERV1	LTR2C	462	tgctgccctcctcccaccaccttgcctagttcacaagacaggaggaaagagagaaagcaaaaagttagaaaraaacaaaagtaagataaatagccagacaaccttggcaccaccaccyggccctaggagttaaaaaaaagtaataataataacatcaacccctgacctaaactacttgtgttatctgtaaattccagacattgtatgaaaaagcattgcaaaactttctgttctgttagctgatgcatgtagcccccagtcacgttccccaygcttgctcgatttatcacgaccttttcacgtggaccccttaaagttgtaagcctttaaaaaggccaagaatttctttttcagggagctcggctcttaagacgcaagtctgctgatgctcccrgccga…
chr1	65137311	L1	L1MA2	1051	ttaataaccagaatatataaggagctcaaacaactctataggaaaaaatctaataatccgattaaaaaatgggcaaaagatttgaatagacatttctcaaaagaagacatacaaatggcaaacaggcatatgaaaaggtgctcaacatcactgatcatcagagaaatgcaaatcaaaactacaatgagatatcatctcaccccagttaaaatggcttatatccaaaagacaggcaataacaaatgctggcgaggatgtggagaaaagggaaccctcgtacactgttggtgggaatgtaaattagtacaaccactatggagaacagtttggaggttcctcaaaaaactaaaaatagagctaccatatgatccagcaatcccactgctgggtatataccca…
chr1	63806545	ERV1	LTR9D	645	tgatacaggagctaaaaagaaattatttaggcagwtagtgagggtaagagagtcctcggtaaagttttccttttaataaaaagcagcccccaaatcatttcttttctaacaaaaagcagcctgaaaaatcaagctgcaaacatagataagcaagctggaagcttgcataggtaaatgccggcagctgtgccaatagaaaagggatacctggaagccaggtatattcaacatggaggttccctcttcccttttctttgtcgccacgtgtgcagtaaaaaagcaggcaacatggcgccggccaggtagagaccccatctgcataataaaagattagggtgggatggccagcttcttcrcgcgctatgtaaatggcacacctggtccgaccaatcycttgtg…
chr1	60509498	L1	L1	5403	gggggaggagccaagatggccgaataggaacagctccggtctacagctcccagcgtgagcgacgcagaagacgggtgatttctgcatttccaactgaggtaccaggttcatctcactggggagtgccagacagtgggcgcaggacagtgggtgcagcgcaccgtgcgtgagccgaagcagggcgaggcatcgcctcacccgggaagcgcaaggggtcagggaattccctttcctagtcaaagaaaggggtgacagacggcacctggaaaatcgggtcactcccgccctaatactgcgcttttccgacgggcttaaaaaacggcgcaccaggagattatatcccgcacctggctcggagggtcctacgcccacggagtctcgctgattgctagcacagca…
chr1	55332194	ERV1	LTR12E	1322	tgagaggtgacaacgtgctagcagncctcncagccctcgctcgctctcggcgcctcctcggcctbggcgyccactctggccgcgcttgaggagcccttcagcccaccgctgcactgtgggagcccctctctgggctggccaaggccggagccggctccctctgcttgcggggaggtgtggagggagaggcgcgggcgggaaccggggctgcgcgcggcgcttgcgggccagcgcgrgttccgggtgggcgcgggctcggcgggccccgcactcggagcggccggccggccctgctggccccgggcaatgaggggcttagcacccgggccagcggctgcggagggtgtactgggtcccccagcagtgccggcccaccggcgctgcgctcgatttctcgcc…
chr1	54775441	L1	L1ME4A	868	cttgtatccagaatatataaagaacgcctacaactcaacaataaaaaaacgaatttcccaacaaaaaaacggacaaaggacacgaanagaccgtttacaaaagaagaaatggaaataactancgaacatgaaaaatgttcaacctcactaataatcaaagaaatgcaaattaaaacaacaatgagatnccgttcttcntcgtctancaaactggcanagatataaaaagataatakccagtgttggtgaggatgtggagaaacgggcactctcatacactgctggtgggagtataaattggtacaacctttctggaaggcaatttggcaatatntatcaaaagccttaaaaatgttcataccctttgacccagcaattccacttctaggaatctatcct…
chr1	51168056	ERV1	LTR49	595	tgaaggaaatcaaaatatttyaccccaaaatatayttctttgacatattttgagatggctrttcagagggcctgcaaacagaagtagccctgcaaagctgtcttttgtgggggagatttgcatctgtagagaaaatctgcattgatgcagccaggctttctctgaggccctcccttgtctggatctaggaaagattaactgagagtctgacacctttaaaggtctgaaagaaacatttaccatctattctctctgagggctgctacctgtgaggtttcatctacataacaagaccacctttgctagccaggcctcctcttctctccctcccataacctgtcttgccactataacctgatttaccaccataacctgttttgggccatgctccgagccccc…
chr1	48305334	LTR	LTR11	684	tgtgtttctgcaggatgtacagccctcccagcacggtgctcgcttccctaatgccattccacagtatttgttgcagagaaggaaggcagcatgccaggacagatggagacaggactaatttggcctgaggtatgtaattttgaacttgagcctctctctgggactgtaaaactccaaatcaaagctaatctgagaatacatacatctgaaagatgattaggactgtaaacatctattaatattcaactctgatacaaagtacaagttgtttattcttaccacgcaaggccaaaaaaggggagaaaaaaaaaaaagcacacagcatatgcactggaaagtttcgcttattcaaaacagtatttgtcaagcacctccagtctggtgctgcaggggaaacaa…
chr1	41515938	ERV2	LTR3B	500	tgttgcaggccgaaagagtgagggtcgtgatcaactcagtataccactggaggctatatgagtaaacagcaaactgttctcatgaatgcaggatgttggcaaactgacaaactgcgtctgccgcccagaaggaatgctgagggcagtcacgncccaggcgcaagtgtttcttgtgattaggcacatctgaagcctgttagcaataatgtgaacctgtgatcaatcaagcagctgaccaatcgttacctcctcctccctgctctttctacccaataaatacgaagggctgtagaagctcagggcggctgcctttgctcactagaagcagggagccctcttcttcttccctggaccccttctttaaaacagtttcttttgtcttaagttttcatttctgcg…
chr1	39212922	ERV1	LTR72B	500	tggttttgtaacccagggtccctgggttttggggtayrcactgtgaaaaagtacccacttgtaactgttgcaccttgagttcttgttgtttcaaaaagttccaggaagaagctcagccccagaaaaacaaaaaccagttggatccagagatgcctgagttggagatgaactttggcgaactctcctcattaccatactaaaaaccccacccagggaggagcttatttgccattttctatacatgtgacatatgtagaagcatgatcagcaactgygcctgtgctgcctttactccacctctacatacaatgactcagctaaccagcctaataaaagccctgttttcacctttgttcggggaggcactgctttggggaactatccccagtgtcctcctta…
chr1	37374103	ERV3	LTR7A	450	tgtcaggcctctgagcccaagctaagccatcacatcccctgtgactagcacatatacgctcagatggcctgaagtaactgaagaatcacaaagaagtgaaaatgccctgccccaccttaactgatgacattccaccacaaaagaagtgaaaatggccggtccttgccttaagtgatgacattaccttgtaagagtccttttcctggctcatcctagctcaaaaatctcccctactgagcaccctgcgacccccactcctacccgccaaagaacaacccccctttgactgtaattgtcctttacctacccaaatcctataaaacagccccacccctatctccctttgctgactctcttttcggactcagcccgcctgcacccaggtgattaaaagcttta…
chr1	35697614	L1	L1PA12	915	ctaatatccagcatctataaggaacttaaacaaatttacaagaaaaaaacaaacaaccccattaaaaagtgggcaaaggacatgaacagacacttctcaaaagaagacatacatgtggccaacaakcatatgaaaaaaagctcaacatcactgatcattagagaaatgcaaatcaaaaccacaatgagataccatctcacaccagtcagaatggctattattaaaaagtcaaaaaataacagatgctggcgaggttgtggagaaaaaggaatgcttwtacactgttggtgggagtgtaaattagttcaaccattgtggaagacagtgtggcgattcctcaaagacctaaagacagaaataccattcgacccagcaatcccattactgggtatataccca…
chr1	35513469	L1	L1MA5	1047	ttaatatccagaatatacaaggaactcaaacaactcaacagcaaaaaaacaaataatccgattaaaaaatgggcaaaggatctgaatagacatttctcaaaagaagacatacaaatggccaacaggtatatgaaaaaatgctcaacatcactaatcatcaaggaaatgcaaattaaaaccacaatgagatatcatctcaccccagttagaatggctattatcaaaaagacaaaaaataacaaatgctggcgaggatgcggagaaaagggaactcttatacactgttggtgggaatgtaaattagtacagccattatggaaaacagtatggaggttcctcaaaaaactaaaaatagaactaccatatgatccagcaatcccactactgggtatntatcca…
chr1	33284196	ERV1	LTR26E	622	tgaaaccatcctcacagggctaacaagaattacatgccgggttctgggcagaaatatagttataattaagcattaatcaggctgcactttggcccacttccttgtaactaaaagtcatgtagcactagatactgaccatttgcatccccattgttcctatagataggatttctgaccttagaatcataggtttttgtttaagaattgatttgcatccccattgttcctatagacaggatctctgaccttagaatcataaggcttttgtttaagaattgcttaagatgtttttcagatcctgaattccagcggaacagctgatgccaaccagtttgaagacccccacagaggaaccgaatcagcatgagaacgcagtttcttcatctccctgtcccatga…
chr1	31083510	ERV1	LTR38	556	tgtaaccgagtatcccagcctcaaaatgcattttaaaacttttttctttttcttttttgctttcagccttgaaacatactttgaaactctttgtttctccctttcccaccaggcacttccgtgaacagtgctcgcttatctaattatgtgcttgcttagaaattccaggggccaattttgaaacaaaccaggcagagagacccagctgcagaatcctcccgcttagggggagttatgaacagttagcccaccactaccgggctgaagtcaggatgatgcaaaccagacctccagacgggcgattactcaagatagccatcggaacaagacatgcagacctccaccctcctgcaccactcccacatatttcccacaccttttccttcttaaaccccttca…
chr1	27385940	L1	L1MB4	928	cttgtatccagaatatataaagaactcctacaactcaacaacaaaaaaacaaataacccaattaaaaaatgggcaaaggacttgaatagacatttctccaaagaagatatacaaatggccaataagcacatgaaaagatgctcaacatcactantcattagggaaatgcaaatcaaaaccacaatgagataccacctcacacccactaggatggctataatcaaaaaaacagaaaataacaagtgttggcgaggatgtggagaaattggaaccctcatgcattgctggtgggaatgtaaaatggtgcagccgctgtggaaaacagtttggtggttcctcaaaaagttaaacatagaattaccatatgacccagcaattccactcctaggtatataccca…
chr1	16343150	L1	L1PA12_5	3072	ggaggtggccaagatggccgactagaagcagctagtgtgtgtggctctcacggagaggaacggaaggggcgagtaaatacagcaccttcaactgaaacatccaggtactcgcattgggactaatcaaggaaacaactcgacccacggagaatggagaaaagcaaggcaggacgacggcccacccgggagcgacacggagccaggggaacctcccctgcccagggaagcggtgagtgaatgtgcgaccccgggaaaccacgcttctcccatggatctttgcaaccctcgggtcaggagatcccctcgtgaacccactccaccagggccttcagtctgacacacagagctacgtggagtctcggcagagcagccgctcaggcacgcgcggagacccnggag…
chr1	12276324	ERV1	LTR1B1	863	tgatacggrarggagacagggaaatactgggtagaagagggcaggttccctggcgaaggccccaccctcaagcctgaatacccgcggccctaaatgagaacaggcatttctgttttcgcgcccaaaaagttgccttttccaagaccactctggccygccacgccccccatcctgcgcccatataaacccgaraccttagcgggcacagacacaagcggctgaacgtcgagaggagcagaggaccagatsgacagacaccagcagacaccagcagaccagcgacggyggaacgacgcggcagagaaagagagaagaggagggacgtctggacgccgaggggagttyggccgggggcggtcggagaagagtccggccgctgggcggcccgactccagggga…
chr1	12238518	ERV1	LTR58	679	tgagacagtatagggaagagactcagtcctggcagacaagagacatggtaaccaagatcccaatgggcctcacatgtccaggcatattccctcccctaccttcttgcctcccttaacaagctgacccaagtcacgtagcagaaagggggncctctcctaacttagctgaccaggctgaattcctaaccataaaaggaagaacctaaccatttatctccttgagtnatgtcttccaaggttgctgaagcaggactctggcattcctgataagaacctgaccagatgcagccggctgaagacaagatggactccagcgctgacctttcaccaagtttttcttcattataatctcattgtaatactaaaatctccgcccarggtgggrnttatctgccahtt…
chr1	7673594	L1	L1PA4	902	ctaatatccagaatctacaatgaactcaaacaaatttacaagaaaaaaacaaacaaccccatcaaaaagtgggcgaaggatatgaacagacacttctcaaaagaagacatttatgcagccaaaagacacatgaaaaaatgctcatcatcactggccatcagagaaatgcaaatcaaaaccacaatgagataccatctcacaccagttagaatggcgatcattaaaaagtcaggaaacaacaggtgctggagaggatgtggagaaataggaacacttttacactgttggtgggactgtaaactagttcaaccattgtggaagtcagtgtggcgattcctcagggatctagaactagaaataccatttgacccagccatcccattactgggtatataccca…
chr1	6189400		AluYa5	282	ggccgggcgcggtggctcacgcctgtaatcccagcactttgggaggccgaggcgggcggatcacgaggtcaggagatcgagaccatcccggctaaaacggtgaaaccccgtctctactaaaaatacaaaaaattagccgggcgtagtggcgggcgcctgtagtcccagctacttgggaggctgaggcaggagaatggcgtgaacccgggaggcggagcttgcagtgagccgagatcccgccactgcactccagcctgggcgacagagcgagactccgtctca
chr20	62227651	L1	L1HS~360	6077	GAGGAGGAGCCAAGATGGCCGAATAGGAACAGCTCCGGTCTACAGCTCCCAGCGTGAGCAACGCAGAAGACGGGTGATTTCTGCATTTCCATCTGAGGTACCGGGTTCATCTCACTAGGGAGTGCCAGACAGTGGGCGCAGGCCAGTGTGTGTGCGCACCGTGCGCGAGCCGAAGCAGGGCGAGGCATTGCCTCACCTGGGAAGCGCAAGGGGTCAGGGAGTTCCCTTTCCGAGTCAAAGAAAGGGGTGACGGACGCACCTGGAAAATCGGGTCACTCCCACCCGAATATTGCGCTTTTCAGACCGGCTTAAGAAACGGCGCACCACGAGACTATATCCCACACCTGGCTCAGAGGGTCCTACGCCCACGGAATCTCGCTGATTGCTAGCACAGCAGTC…
chr20	59865097	L1	L1HS~361	6064	GGAGGAGCCAAGATGGCCGAATAGGAACAGCTCCGGTCTACAGCTCCCAGCGTGAGCAACGCAGAAGACGGGTGATTTCTGCATTTCCATCTGAGGTACCGGGTTCATCTCACTAGGGAGTGCCAGACAGTGGGCGCAGGCCAGTGTGTGTGCGCACCGTGCGCGAGCCGAAGCAGGGCGAGGCATTGCCTCACCTGGGAAGCGCAAGGGGTCAGGGAGTTCCCTTTCCGAGTCAAAGAAAGGGGTGACGGACGCACCTGGAAAATCGGGTCACTCCCACCCGAATATTGCGCTTTTCAGACCGGCTTAAGAAACGGCGCACCACGAGACTATATCCCACACCTGGCTCAGAGGGTCCTACGCCCACGGAATCTCGCTGATTGCTAGCACAGCAGTCTG…
chr20	58243602	L1	L1HS~374	6035	TAGGAGGAGCCAAGATGGCCGAATAGGAACAGCTCCGGTCTACAGCTCCCAGCGTGAGCGACGCAGAAGACGGTGATTTCTGCATTTCCATCTGAGGTACCGGGTTCATCTCTCTAGGGAGTGCCAGACAGTGGGCGCAGGCCAGTGTGTGTGCGCACCGTGCGCGAGCCGAAGCAGGGCGAGGCATTGCCTCACCTGGGAAGCGCAAGGGGTCAGGGAGTTCCCTTTCCGAGTCAAAGAAAGGGGTGACGGTCGCACCTGGAAAATCGGGTCACTCCCACCCGAATATTGCGCTTTTCAGACCGGCTTAAGAAACGGCGCACCACGAGACTATATCCCACACCTGGCTCGGAGGGTCCTACGCCCACGGAATCTCGCTGATTGCTAGCACAGCAGTCT…
chr20	56909570	L1	L1HS~375	6039	AGGGAGGAGCCAAGATGGCCGAATAGGAACAGCTCCGGTCTACAGCTCCCAGCGTGAGCGACGCAGAAGACGGTGATTTCTGCATTTCCATCTGAGGTACCGGGTTCATCTCACTAGGGAGTGCCAGACAGTGGGCGCAGGCCAGTGTGTGTGCGCACCGTGCGCGAGCCGAAGCAGGGCGAGGCATTGCCTCACCTGGGAAGCGCAAGGGGTCAGGGAGTTCCCTTTCCGAGTCAAAGAAAGGGGTGACGGACGCACCTGGAAAATCGGGTCACTCCCACCCGAATATTGCGCTTTTCAGACCGGCTTAAGAAACGGCGCACCACGAGACTATATCCCACACCTGGCTCGGAGGGTCCTACGCCCACGGAATCTCGCTGATTGCTAGCACAGCAGTCT…
chr20	50809922	L1	L1HS~379	6098	AGGGAGGAGCCAAGATGGCCGAATAGGAACAGCTCCGGTCTACAGCTCCCAGCGTGAGCGACGCAGAAGACGGTGATTTCTGCATTTCCATCTGAGGTACCGGGTTCATCTCACTAGGGAGTGCCAGACAGTGGGCGCAGGCCAGTGTGTGTGCGCACCGTGCGCGAGCCGAAGCAGGGCGAGGCATTGCCTCACCTGGGAAGCGCAAGGGGTCAGGGAGTTCCCTTTCCGAGTCAAAGAAAGGGGTGACGGACGCACCTGGAAAATCGGGTCACTCCCACCCGAATATTGCGCTTTTCAGACCGGCTTAAGAAACGGCGCACCACGAGACTATATCCCACACCTGGCTCGGAGGGTCCTACGCCCACGGAATCTCGCTGATTGCTAGCACAGCAGTCT…
chr20	49902448	L1	L1HS~381	6049	GGGGGAGGAGCCAAGATGGCCGAATAGGAACAGCTCCGGTCTACAGCTCCCAGCGTGAGCGACGCAGAAGACGGTGATTTCTGCATTTCCATCTGAGGTACCGGGTTCATCTCACTAGGGAGGGCCAGACAGTGGGCGCAGGCCAGTGTGTGTGCGCACCGTGCGCGAGCCGAAGCAGGGCGAGGCATTGCCTCACCTGGGAAGCGCAAGGGGTCAGGGAGTTCCCTTTCCGAGTCAAAGAAAGGGGTGACGGACGCACCTGGAAAATCGGGTCACTCCCACCCGAATATTGCGCTTTTCAGACCGGCTTAAGAAACGGCGCACCACGAGACTATATCCCACACCTGGCTCGGAGGGTCCTACGCCCACGGAATCTCGCTGATTGCTAGCACAGCAGTC…
chr20	48203947	L1	L1HS~384	6084	GGAGGAGGAGCCAAGATGGCCGAATAGGAACAGCTCCGGTCTACAGCTCCCAGCGTGAGCGACGCAGAAGACGGGTGATTTCTGCATTTCCATCTGAGGTACCGGGTTCATCTCAATAGGGAGTGCCAGACAGTGGGCGCAGGCCAGTGTGTGTGCGCACCGTGCGCAAGCCGAAGCAGGGCGAGGCATTGCCTCACCTGGGAAGCGCAAGGGGTCAGGGAGTTCCCTTTCCGAGTCAAAGAAAGGGGTGACGGACGTACCTGGAAAATCGGGTCACTCCCACCCGAATATTGCGCTTTTCAGACCGGCTTAAGAAACGGCGCACCACGAGACTATATCCCACACCTGGCTCAGAGGGTCCTACGCCCACGGAATCTCGCTGATTGCTAGCACAGCAGT…
chr20	46677535	L1	L1HS~386	6104	GGGGGGAGGAGCCAAGATGGCCGAATAGGAACAGCTCCGGTCTACAGCTCCCAGCGTGAGCGACGCAGAAGACGGTGATTTCTGCATTTCCATCTGAGGTACCGGGTTCATCTCACTAGGGAGTGCCAGACAGTGGGCGCAGGCCAGTGTGTGTGCGCACCGTGCGCGAGCCGAAGCAGGGCGAGGCATTGCCTCACCTGGGAAGCGCAACGGGTCAGGGAGTTCCCTTTCCCAGTCAAAGAAAGGGGTGACGGACGCACCTGGAAAATCGGGTCACTCCCACCCGAATATTGCGCTTTTCAGACCGGCTTAAGAAACGGCGCACCACGAGACTATATCCCACACCTGGCTCGGAGGGTCCTACGCCCACGGAATCTCGCTGATTGCTAGCACAGCAGT…
chr20	44420266	L1	L1HS~390	6302	AGAGGGAGGAGCCAAGATGGCCGAATAGGAACAGCTCCGGTCTACAGCTCCCAGCGTGAGCGACGCAGAAGACGGTGATTTCTGCATTTCCATCTGAGGTACCGGGTTCATCTCACTAGGGAGTGCCAGACAGTGGGCGCAGGCCAGTGTGTGTGCGCACCGTGCGCGAGCCGAAGCAGGGCGAGGCATTGCCTCACCTGGGAAGCGCAAGGGGTCAGGGAGTTCCCTTTCCGAGTCAAAGAAAGGGGTGACGGACGCACCTGGAAAATCGGGTCACTCCCACCCGAATATTGCGCTTTTCAGACCGGCTTAAGAAACGGCGCACCACGAGACTATATCCCACACCTGGCTCGGAGGGTCCTACGCCCACGGAATCTCGCTGATTGCTAGCACAGCAGT…
chr20	43743786	L1	L1HS~395	6035	GGAGGAGGAGCCAAGATGGCCGAATAGGAACAGCTCCGGTCTACAGCTCCCAGCGTGAGCGACGCAGAAGACGGGTGATTTCTGCATTTCCATCTGAGGTACCGGGTTCATCTCACTAGGGAGTGCCAGACAGTGGGCGCAGGCCAGTGTGTGTGCGCACCGTGCGCGAGCCGAAGCAGGGCGAGGCATTGCCTCACCTGGGAAGCGCAAGGGGTCAGGGAGTTCCCTTTCCGAGTCAAAGAAAGGGGTGATGGACGCACCTGGAAAATCGGGTCACTCCCACCCGAATATTGCGCTTTTCAGACCGGCTTAAGAAACGGCGCACCACGAGACTATATCCCACACCTGGCTCAGAGGGTCCTACGCCCACGGAATCTCGCTGATTGCTAGCACAGCAGT…
chr20	43491135	L1	L1HS~398	6078	GGGAGGAGCCAAGATGGCCGAATAGGAACAGCTCCGGTCTACAGCTCCCAGCGTGAGCGACGCAGAAGACGGGTGATTTCTGCATTTTCATCTGAGGTACCGGGTTCATCTCAATAGGGAGTGCCAGACAGTGGGCGCAGGTCAGTGTGTGTGCGCACTGTGCGCAAGCCGAAGCAGGGCGAGGCACTGCCTCACCTGGGAAGCGCAAGGGGTCAGGGAGTTCCCTTTCCGAGTCAAAGAAAGGGGTGACGGATGTACCTGGAAAATCGGGTCACTCCCACCCGAATATTACGCTTTTCAGACCGGCTTAAGAAACGGCGCACCACGAGACTATATCCCACACCTGGCTCGGAGGGTCCTACGCCCACGGAATCTCGCTGATTGCTAGCACAGCAGTCT…
chr20	43160659	L1	L1HS~403	6344	GATTTCTTGGGGAGGAGCCAAGATGGCCGAATAGGAACAGCTCCGGTCTACAGCTCCCAGCGTGAGCGACGCAGAAGACGGTGATTTCTGCATTTCCATCTGAGGTACCGGGTTCATCTCACTAGGGAGTGCCAGACAGTGGGCGCAGGCCAGTGTGTGTGCGCACCGTGCGCGAGCCGAAGCAGGGCGAGGCATTGCCTCACCTGGGAAGTGCAAGGGGTCAGGGAGTTCCCTTTCATAGTCAAAGAAAGGGGTGACGGTCGCACCTGGAAAATCAGGTCACTCCCACCCGAATATTGCGCTTTTCAGACCGGCTTAAGAAACGGCGCACCACGAGACTATATCCCACACCTGGCTCGGAGGGTCCTACGCCCACGGAATCTCGCTGATTGCTAGCAC…
chr20	38164054	L1	L1HS~404	6043	GAGAACTATTTCTTGGGGAGGAGCCAAGATGGCCGAATAGGAACAGCTCCGGTCTACAGCTCCCAGCGTGAGCGACGCAGAAGACGGTGATTTCTGCATTTCCATCTGAGGTACCGGGTTCATCTCACTAGGGAGTGCCAGACAGTGGGCGCAGGCCAGTGTGTGTGCGCACCGTGCGCGAGCCGAAGCAGGGCGAGGCATTGCCTCACCTGGGAAGCGCAAGGGGTCAGGGAGTTCCCTTTCTGAGTCAAAGAAAGGGGTGACGGTCGCACCTGGAAAATCGGGTCACTCCCACCCGAATATTGCGCTTTTCAGACCGGCTTAAGAAACGGCGCACCACGAGACTATATCCCACACCTGGCTCGGAGGGTCCTACGCCCACGGAATCTCGCTGATTGC…
chr20	21054080	L1	L1HS~406	6045	AGGGGGAGGAGCCAAGATGGCCGAATAGGAACAGCTCCGGTCTACAGCTCCCAGCGTGAGCGACGCAGAAGATGGTGATTTCTGCATTTCCATCTGAGGTACCGGGTTCATCTCACTAGGGAGTGCCAGACAGTGGGCGCAGGCCAGTGTGTGTGCGCACCGTGCGCGAGCCGAAGCAGGGCGAGGCATTGCCTCACCTGGGAAGCGCAAGGGGTCAGGGAGTTCCCTTTCCGAGTCAAAGAAAGGGGTGACGGTCGCACCTGGAAAATCGGGTCACTCCCACCCGAATATTGCGCTTTTCAGACCGGCTTAAGAAACGGCGCACCACGAGACTATATCCCACACCTGGCTCGGAGGGTCCTACGCCCACGGAATCTCGCTGATTGCTAGCACAGCAGT…
chr20	14398706	L1	L1HS~412	6052	TGGGGGGAGGAGCCAAGATGGCCGAATAGGAACAGCTCCGGTCTACAGCTCCCAGCGTGAGCGACGCAGAAGACGGTGATTTCTGCATTTCCATCTGAGGTACCGGGTTCATCTCACTAGGGAGTGCCAGACAGTGGGCGCAGGCCAGTGTGTGTGCGCACCGTGCGCGAGCCGAAGCAGGGCGAGGCATTGCCTCACCTGGGAAGCGCAAGGGGTCAGGGAGTTCCCTTTCTGAGTCAAAGAAAGGGGTGACGGTCGCACCTGGAAAATCGGGTCACTCCCACCCGAATATTGCGCTTTTCAGACCGGCTTAAGAAACGGCGCACCACGAGACTATATCCCACACCTGGCTCGGAGGGTCCTACGCCCACGGAATCTCGCTGATTGCTAGCACAGCAG…
chr20	10658840	L1	L1HS~414	6064	GGGGGGAGGAGCCAAGATGGCCGAATAGGAACAGCTCCGGTCTACAGCTCCCAGCGTGAGCGACGCAGAAGACGGTGATTTCTGCATTTCCATCTGAGGTACCGGGTTCATCTCTCTAGGGAGTGCCAGACAGTGGGCGCAGGCCAGTGTGTGTGCGCACCGTGCGCGAGCCGAAGCAGGGCGAGGCATTGCCTCGCCTGGGAAGCGCAAGGGGTCAGGGAGTTCCCTTTCCGAGTCAAAGAAAGGGGTGACGGTCGCACCTGGAAAATCGGGTCACTCCCACCCGAATATTGCGCTTTTCAGACCGGCTTAAGAAACGGCGCACCACGAGACTATATCCCACACCTGGCTCGGAGGGTCCTACGCCCACGGAATCTCGCTGATTGCTAGCACAGCAGT…
chr20	10563555	SVA	SVA_E~2	2713	GCTCTCCTTCTCCCTCTCCCTCTCCCTCTCCCTCCCCCTCCCCCTCCCTCTCCCTCTCCCTCTCCCTCTCCCTCCACGGTCTCCCTCTGATGCCGAGCCAAGGCTGGACGGTACTGCTGCCATCTCGGCTCACTGCAGCCTCCCTGCCTGATTCTCCTGCCTCAGCCTGCCGAGTGCCTGCGATTGCAGGCGCGCACCGCCACGCCTGACTGGTTTTCGTTTTTTTTTGGTGGAGACGGGGTTTCGCTGTGTTGGCCGGGCTGGTCTCCAGCTCCTAGCCGCGAGTGATCCGCCAGCCTCGGCCTCCCGAGGTGCCGGGATTGCAGATGGAGTCTCGTTCACTCAGTGCTCAATGGTGCCCAGGCTGGAGTGCAGTGGCGTGATCTCGGCTCGCTGCAA…
chr21	44999541	SVA	SVA_E~4	2807	GGTTAAGAGTCATCACCACGCTCTCCCTCTCCCTCTCCCTCTCCCTCCACGGTCTCCCTCTGATGCTGAGCCAAAGCTGGACGGTACTGCTGCCATCTCGGCTCACTGCAACCTCCCTGCCTGATTCTCCTGCCTCAGCCTGTCGAGTGCCTGCGATTGCAGGCGCGCGCCGCCACGCCTGACTGGTTTTCGTTTTTTTTTGGTGGAGACGGGGTTTCGCTGTGTTGGCCGGGCTGGTCTCCAGCTCCTAACCGCGAGTGATCCGCCAGCCTCGGCCTCCCGAGGTGCCGGGATTGCAGATGGAGTCTCGTTCACTCAGTGCTCAATGGTGCCCAGGCTGGAGTGCAGTGGCGTGATCTCGGCTCGCTACAACCACCTCCCAGCCGCCTGCCTTGGCCT…
chr21	37720484	SVA	SVA_D	1586	TCCCCTCTCCCTCTCCCTCTCCCCATGGTCTCCCTCTCCCTCTCTTTCCAGGGTCTCCCTCTGATGCCGAGCCGAAGCTGGACGGTACTGCTGCCATCTTGGCTCACTGCAACCTCCCTGCCTGATTCTCCTGCCTCAGCCTGCTGAGTGCCTGTGATTGCAGGCGCGCGCCGCCACGCCTGACTGGTTTTCGTATTTTTTTGGTGGAGACGGGGATTCGCTGTGTTGGCCGGGCTGGTCTCCAGCTCCTAACCGGGAGTGATCCGCCAGCCTCGGCCTCCCAAGGTGCCGGGATTGCAGACGGAGTCTCGTTCACTCAGTGCTCAATGGTGCCCAGGCTGGAGTGCAGTGGCGTGATCTCGGCTCGCTACAACCTCCACCTCCCAGCCGCCTGCCTTG…
chr21	35019383	SVA	SVA_E~6	2806	TATAAAACGTTACTGCTCGCCCTCTCCCGTCTCCCTCTCCCTCTCCCGTCTCCCTCTCCCGTCTCCCTCTCCCTCTCCCGTCTCCCTCTCCCTCTCCCTCTCCCGTCTCCCTCTCCCGTCTCCCTCTCCCTCTCCCGTCTCCCTCTCCCGTCTCCCTCTCCCTCTCCCGTCTCCCTCTCCCTCTCCCGTCTCCCTCTCCCTCTCCCGTCTCCCTCTCCCTCTCATGCCGAGCCAAAGCTGGACGGTACTGCTGCCATCTCGGCTCACTGCAACCTCCCTGCCTGATTCTCCTGCCTCAGCCTGCCGAGTGCCTGCGATTGCAGGCGCGCGCCGCCACGCCTGACTGGTTTTCGTTTTTTTTTGGTGGAGATGGGGTTTCGCTGTGTTGGCCGGGCTGGT…
chr21	34290378	SVA	SVA_F~7	391	GAAAAATTCCTCTGCCTTGGGATCCTGTTGATCTGTGACCTTACCCCCAACCCTGTGCTCTCTGAAACATGTGCTGTGTCCACTCAGGGTTAAATGGATTAAGGGCGGTGCAAGATGTGCTTTGTTAAACAGATGCTTGAAGGCAGCATGCTCGTTAAGAGTCATCACCAATCCCTAATCTCAAGTAATCAGGGACACAAACACTGCGGAAGGCCGCAGGGTCCTCTGCCTAGGAAAACCAGAGACCTTTGTTCACTTGTTTATCTGCTGACCTTCCCTCCACTATTGTCCCATGACCCTGCCAAATCCCCCTCTGTGAGAAACACCCAAGAATTATCAATAAAAAAAAATTAAAAAAAAAAAAAAAAAAAAAAAAAAAAAAAATAAAATA
chr21	34164989	SVA	SVA_E~11	2555	GCTCCCGTCTCCCTCTCCCTCTCCCGTCTCCCTCTCCCTCTCCCGTCTCCCTCTCCCTCTCCCGTCTCCCTCTCCCTCTCCCGTCTCCCTCTCCCTCTCCCGTCTCCCTCTCCCTCTCCCGTCTCCCTCTCCCTCTCCCGTCTCCCTCTCCCGTCTCCCTCTCCCTCTCCCGTCTCCCTCTCCCTCTCCCGTCTCCCTCTCCCTCTCCCGTCTCCCTCTCCCTCTCCCGTCTCCCTCTCCCTCTCATGCCGAGCCAAAGCTGGACGGTACTGCTGCCATCTCGGCTCACTGCAACCTCCCTGCCTGATTCTCCTGCCTCAGCCTGCCGAGTGCCTGCGATTGCAGGCGCGCGCCGCCACGCCTGACTGGTTTTCGTTTTTTTTTTGGTGGAGATGGGGT…
chr21	28811631	SVA	SVA_E~15	1308	GAGGGGCGCCTCTGCCCGGCCGCCCCTACTGGGAAGTGAGGAGCCCCTCTGCCCGGCCAGCCGCCCCGTCCGGGAGGGAGGTGGGGGGGTCAGCCCCCCGCCCGGCCAGCCGCCCCATCCGGGAGGGAGGTGGGGGGGTCAGCCCCCCGCCCGGCCAGCCGCCCCGTCCGGGAGGGAGGTGGGGGGGGTCAGCCCCCCGCCCGGCCAGCCGCCCCGTCCGGGAGGGAGGTGGGGGGATCAGCCCCCCGCCTGGCCAGCCGCCCCGTCCGGGAGGTGAGGGGCGCCTCTGCCCGGCTGCCCCTACTGGGAAGTGAGGAGCCCCTCTGCCCGGCCAGCCGCCCCGTCCGGGAGGGAGGCGCGGGGGGGGGTCGGCCAGCCGCCCTGTCCGGGAGGGAGGTG…
chr21	22649783	SVA	SVA_F~11	784	TCGGCCCCCCCGCCCAGCCAGCCGCCCTGTCCGGGAGGTGAGGGGCGCCTCTGCCCGGCCGCCCCTACTGGGAAGTGAGGAGCCCCTCTGCCCGGCCAGCCGCCCCGTCCGGGAGGGAGGTGGGGGGGTCAGCCCCCCTGCCCGGCCAGCCGCCCCGTCCGGGAGGTGAGGGGCGCCTCTGCCCGGCCGCCCCTACTGGGAAGTGAGGAGCCCCTCTGTCCGGCCACCACCCCGTCTGGGAGGTGTGCCCAACAGCTCATTGAGAACGGGCCAGGATGACAATGGCGGCTTTGTGGAATAGAAAGGCGGGAAAGGTGGGGAAAAGATTGAGAAATTGGATGGTTGCCGTGTCTGTGTAGAAAGAAGTAGACATGGGAGACTTTTCATTTTGTTCTGCAC…
chr21	20855304	SVA	SVA_F~12	1817	GTCTTTGCCGCCGCGCCAGCGAGCGCCGCCCGGGAGGCAGCGGCTGGAGGAGCGGACGGGCCCCGCGGGGCCCGAGGGCAAGGAGCAGCCGCCTGCCTTGGCCTCCCAAAGTGCCGAGATTGCAGCCTCTGCCCGGCTGCCACCCCGTCTGGGAGGTGAGGAGTGTCTCTGCCTGGCCGCCCATCGTCTGGGATGTGAGGAGCCCCTCTGCCTGGCTGCCCAGTCTGGAAAGTGAGGAGCGTCTCTGCCCGGCCGCCATCCCATCTAGGAAGTGAGGAGCGCCTCTTCCCAGCCGCCATCACATCTAGGAAGTGAGGAGCGTCTCTGCCCGGCCGCCCATCGTCTGAGATGTGGGGAGCGCCTCTGCCCCGCCGCCCCATCTGGGATGTGAGGAGCGCC…
chr21	15376864	SVA	SVA_D~4	2529	ATAACTAGCCCTGCCCCTGCCCCTGCCCCTGCCCCTGCCCCTGCCCCTGCCTCTGCCTCTGCCTCTCCCTCTCCCCTCTCCCCTCTCCCTCTCGGTCTCCCTCTCCCTCTCTTTCCACGGTCTCCCTCTGATGCCGAGCCGAAGCTGGACTGTACTGCCTCTGCCTCTGCCTCTCCCTCTCCCCTCTCCCCTCTCCCCTCTCCTCTCGGTCTCCCTCTCCCTCTCTTTCCACGGTCTCCCTCTGATGCTGAGCCGAAGCTGGACTGTACTGCTGCCATCTCGGCTCACTGCAACCTCCCTGCCTGATTCTCCTGCCTCAGCCTGCCGAGTGCCTGCAATTGCAGGCGCGCGCCACCACGCCTGACTGGTTTTCATACTTTTTTGGTGGAGACGGGGTTT…
chr21	15061649	SVA	SVA_D~6	1982	CCTCTCCCTCTCCCTCTCCCTCCCCCTCCCCCTCTCCCTCTCCCTCTCCCTCTCCCCACGGTCTCCCTCTCCCTCTCTTTCCACGGTCTCCCTCTCATGCTGAGCCAAAGCTGTACTGTACTGCTGCCATCTCGGCTCACTGCAACCTCCCTGCCTGATTCTCCTGACTCAGCCTGCCCAGTGCCTGCGATTGCAGGCTCACGCCGCCACGCCTGACTGGTTTTGGTGGAGACGGGGATTCGCTGTGTTGGCCGGGCCGGTCTCCAGCCCCTAACCGCAAGTGATCCGCCAGCCTCGGCCTCCCGAGGTGCCGGGATTGCAGACGGAGTCTCCTTCACTCAGTGCTCAATGGTGCCCAGGCTGGAGTGCAGTGGCGTGATCTCGGCTCGCTACAACCTG…
chr22	44708623	SVA	SVA_F~18	2709	GCTCTCCCTCTCCCTCTCCCTCTCCCTCTCCCTCTCCCTCTCCCTCTCCCTCTCCGTCCCTCCCTCTCCGTCTCCGTCTCCGTCTCCGTCTCCCTCTCCCCACGGTCTCCCTCTCATGCGGAGCCGAAGCTGGACTGTACTGCTGCCATCTCGGCTCACTGCAACCTCCCTGCCTGATTCTCCTGCCTCAGCCTGCCGAGTGCCTGCGATTGCAGGCACGCGCCGCCACGCCTGACTGGTTTTGGTGGAGACGGGGTTTCGCTGTGTTGGCCGGACCGGTCTCCAGCCCCTAACCGCGAGTGATCCGCCAACCTCGGCCTCCCGAGGTGCCGGGATTGCAGACGGAGTCTCGTTCACTCAGTGCTCAATGGTGCCCAGGCTGGAGTGCAGTGGCGTGAT…
chr22	44414624	SVA	SVA_F~20	2269	GCCACCGCGCCGGCGAGCGCCGCCAGGGAGGCAGCGGCTGGAGGAGCGGACGGGCCCCGCAGGGCCCGAGGGCAAGGAGCAGCCGCCTGCCTTGGCCTCCCAAAGTGCCGAGATTGCAGCCTCTGCCCGGCTGCCACCCCGTCTGGGAAGTGAGGAGTGTCTCTGCCTGGCCGCCCATCGTCTGGGATGTGAGGATCCCCTCTGCCTGGCTGCCCAGTCTGGAAAGTGAGGAGCGTCTCCGCCCGGCCGCCATCCCATCTAGGAAGTGAGGAGCGCCTCTTCCCAGCCGCCATCACATCTAGGAAGTGAGGAGCGTCTCTGCCCGGCCGCCCATCGTCTGAGATGTGGGGAGCGCCTCTGCCCCGCCGCCCCATCTGGGATGTGAGGAGCGCCTCTGCC…
chr22	39189480	SVA	SVA_E~25	1920	CTCTCCCTCTCCCTCTCCCTCTCCCTCTCCCTCTCCCTCTCCCTCTCTCTCCCTCCACGGTCTCCTTCCGCGGTCTCCCTCTGATGCCGAGCCAAGGCTGGACGGTGCTGCTGCCATCTCGGCTCGCTGCAGCCTCCCTGCCTGATTCTCCTGCCTCAGCCTGCCGGGTGCCTGCGCACACCGCCACGCCTGACTGGTTTTCGGTTTTTTTTTGGTGGAGACGGGGTTTTGCTGTGTTGGCCGGGCTGGTCTCCAGCTCCTAACTGCCAGTGATCCGCCAGCCTCGGCCTCCCGAGGTGCCGGGATTGCGGACGGAGTCTCGTTCACTCGGTGCTCAATGGTGCCCAGGCTGGAGTGCAGTGGCGTGATCTCGGCTCGCTACAACCTCCACCTCCCAGC…
chr22	31860158	SVA	SVA_F~24	752	GGTTAAAAGATTGAAAATTAAAGCTAGATAGGAGGAATAAGTTCTAATGCTCTATACCATTATGGTATGACAATAGTTAATAATATATAGCTTCGACAACCTACACCTCCCAGCCGCCTGCCTTGGCCTCCCAAAGTGCCGAGATTGCAGCCTCTGCCCGGCCGCCACCCCGTCTGGGAGGTGTGCCCAACAGCTCATTGAGAACGGGCCAGGATGACAATGGCGGCTTTGTGGAATAGAAAGGCGGGAAAGGCGGGGAAAGGATTGGGAAATCGGATGGTTGCCGGGTCTGTGTAGAAAGAGGTAGACATGGGAGACTTTTCATTTTGTTCTGCACTAAGAAAAATTCCTCTGTCTTGGGATCCTGTTGATCTGTGACCTTACCCCCAACCCTGTGCT…
chr22	29509755	SVA	SVA_E~30	2642	GCTCTCCCTCTCCCTCTCCCTCTCCCTCTCCCTCTCCCTCTCCCTCTCCCTCTCCCTCTCCCTCTCCCTCTCCCTCTCCCTCTCCCTCTCCCTCTCCCTCTCCCTCTCCCTCTCCCTCTCCCTCTCCCTCTCCCTCTCCCTCTCCCTCTCCCTCCACGGTCTCCCTCTGATGCCGAGCCAAGGCTGGACGGTACTGCTGCCATCTCGGCTCACTGCAACCTCCCTGCCTGATTCTCCTGCCTCAGCCTGCCGAGTGCCTGCGATTGCAGGCGCGCACCGCCACGCCTGACTGGTTTTCGGTTTTTTTTGGTGGAGACGGGGTTTCGCTGTGTTGGCCGGGCTGGTCTCCAGCTCCTAGCCGCGAGTGATCCGCCAGCCTCGGCCTCCCGAGGTGCCGGG…
chr22	28051371	SVA	SVA_D~7	2249	GCTCCCCCTCCCTCTCCCCTCTCCCATCTCCACTCTTCCTCTCCCCTCTTCCCTCTCCCTCTCCCTCTCTTTCCACGGTCTCCCTCTGATGCCGAGCCGAAGCTGGACTGTACTGCTGCCATCTCGGCTCACTCCAACCTCCCTGCCTGATTCTCCTGCCTCAGCCTGCCGAGTGCCTGCGATTGCAGGCGCGCGCCGCCACGCCTGACTGGTTTTCATATTTTTTTGGTGGAGACGGGGTTTCGCTGTGTTGGCCAGGCTGGTCTCCAGCTCCTAACCGCGAGTGATCCGCCAGCCTTGGCCTCCCGAGGTGCCGGGATTGCAGACGGAGTCTGGTCACTCAGTGCTCAATGGTGCCCAGGCTGGAGTGCAGTGGCGTGATCTGGGCTCGCTACAACC…
chr22	26869305	SVA	SVA_F~25	2258	CGCTCTCCCTCTCCCTCTCCCTCTCCCTCTCCGTCTCCCTCTCCCTCTCCCCACGGTCTCCCTCTCATGCGGAGCCGAAGCTGGACTGTACTGCTGCCATCTCGGCTCACTGCAACCTCCCTGCCTGATTCTCCTGCCTCAGTCTGCCAATGCCTGCGATTGCAGGCACGCGCCGCCACGCCTGACTGGTTTTGGTGGAGACGGGGTTTCGCTGTGTTGGCCGGGCCGGTCTCCAGCCCCTAACCACGAGTGATCCGCCAACCTCGGCCTCCCGAGGTGCCGGGATTGCAGACGGAGTCTCGTTCACTCAGTGCTCAATGGTGCCCAGGCTGGAGTGCAGTGGCGTGATCTCGGCTCACTACAACCTACACCTCCCAGCCGCCTGCCTTGGCCTCCCAA…
chr22	26482808	SVA	SVA_F~26	1695	GGAGCCATCACACTCGGCCACAAATAACAAGCTTTAAAAGCCACCCCTCTCCCTCTCCCTCTCCCGCTCCCTCTCCCTCTCCCTCTCCCTCTCCACGGTCTCCCTCTCATGCGGAGCCGAAGCTGGACTGTACTGCTGCCATCTCGGCTCACTGCAACCTCCCTGCCTGATTCTCCTGCCTCAGTCTGCCAAATGCCTGCGATTGCAGGCACGCGCCGCCACGCCTGACTGGTTTTGGTGGAGACGGGGTTTCGCTGTGTTGGCCGGGCCGGTCTCCAGCCCCTAACCGCGAGTGATCCGCCAACCTCGGCCTCCCGAGGTGCCGGGATTGCAGACGGAGTCTCGTTCACTCAGTGCTCGATGGTGCCCAGGCTGGAGTGCAGTGGCGTGATCTCGGCT…
chr22	25791424	SVA	SVA_F~27	1494	GGGTGCAGTGGCGTGATCTCGGCTCACTACAACCTACACCTCCCAGCCGCCTGCCTTGGCCTCCCAAAGTGCCGAGATTGCAGCCTCTGCCCGGCCGCCACCCCGTCTGGGAAGTGAGGAGTGTCTCTGCCTGGCCGCCCATCGTCTGGGATGTGAGGAGCCCCTCTGCCTGGCTGCCCAGTCTGGAAAGTGAGGAGCGTCTCCGCCCAGCCGCCATCCCATCTAGGAAGTGAGGAGCGCCTCTTCCCAGCCGCCATCACATCTAGGAAGTGAGGAGCGTCTCTGCCCGGCCGCCCATCGTCTGAGATGTGGGGAGCGCCTCTGCCCCACCGCCCCATCTGGGATGTGAGGAGCGCCTCTGCCCGGCTGAGACCCCGTCTGGGAGGTGAGGAGCGTCTC…
chr22	18291675	SVA	SVA_E~35	1542	TAGGTGCCGGGATTGCAGACGGAGTCTCGTTCACTCAGTGCTCAATGGTGCCCAGGCTGGAGTGCAGTGGCGTGATCTTGGCTCGTTACAACCTCCACCTCCCAGCCGCCTGCCTTGGCCCCCCAAAGTGCCGAGATTGCAGCCTCTGCCCAGCTGCCACCCCGTCTGGGAAGTGAGGAGCGTCTCTGCCTGGCCCCCCATCGTCTGGGATATGAGGAGCCTCTCTGCCTGGCTGCCCAGTCTGGAAAGTGAGGAGCGTCTCTGCCCGGCCGCCATCCCATCTAGGAAGCGAGGAGCGCCTCTTCCCCGCCGCCATCCCATCTAGGAAGTGAGGAGCGTCTCTGCCCGGCCGCCCATCGTCTGAGATGTGGGGAGCACCTCTGCCCCGCCGCCCTATCT…
chr2	243030297		AluYc2	282	ggccgggcgcggtggctcacgcctgtaatcccagcactttgggaggccgaggcgggcggatcacgaggtcaggagatcgagaccatcctggctaacaaggtgaaaccccgtctctactaaaaatacaaaaaattagccgggcgtggtagcgggcgcctgtagtcccagctactcgggaggctgaggcaggagaatggcgtgaacccgggaggcggagcttgcagtgagccgagatcgcgccactgcactccagcctgggcgacagagcgagactccgtctca
chr2	241175884		AluYe5	281	ggccgggcgcggtggctcacgcctgtaatcccagcactttgggaggccgaggcgggcggatcacgaggtcaggagatcgagaccatcctggctaacacggtgaaaccccgtctctactaaaaatacaaaaaattagccgggcgaggtggcgggcgcctgtagtcccagctactcgggaggctgaggcaggagaatggcgtgaaccccggggggcggagcctgcagtgagccgagatcgcgccactgcactccagcctgggcgacagcgagactccgtctca
chr2	238178498		LTR26B~2	531	tgaagccatcctcacagggttaacaagaattctggacagaaatatagttataattaagcattaatcaggctgcactttgacccacttccttgtaaccaaaagtcacataacactagatactgaccatttgcatccccattgttcctatagataggatttctgacgttagaatcataaggcttttgtttaagaattgcttaagcagatcctgaattccagtggaacagctgacgccaaccagtttgaagacccccacagaggaaccgaatcagcatgagaatacagtttcttcatctccctgtcccatgacttcaccctgcactcttcgaccaatcaatgatctccacacttcggcccactccaaaacctttaaaaaccctagccccaaactcctcgggg…
chr2	229884998		LTR26D	604	tgaaaccatccccacagggttgacaagaattgcatgccaggttctggacagaaatatagttataattaagcattaatcaggctgcactctggcccacttccttgttgctaaaagtcacgtagcactagatactgaccatttgcatccccattgttcctatagataggatttctgacattagggtcataggactgtttaagaattgatttgcatccccattgttcctatagacaggatctctgacattagaatcataaggcttttgtttaagaatcgcttaagatgtttttcagacctcaaattccagcaaccagtttgaagacccccacagaggaacgggatcagcatgagaatacagcttcttcatctccctgtcccatgacttcaccctgcactctt…
chr2	229290896		AluYa4	282	ggccgggcgcggtggctcacgcctgtaatcccagcactttgggaggccgaggcgggcggatcacgaggtcaggagatcgagaccatcccggctaaaacggtgaaaccccgtctctactaaaaatacaaaaaattagccgggcgtagtggcgggcgcctgtagtcccagctacttgggaggctgaggcaggagaatggcgtgaacccgggaggcggagcttgcagtgagccgagatcgcgccactgcactccagcctgggcgacagagcgagactccgtctca
chr2	225242706		AluYf1	282	ggccgggcgcggtggctcacgcctgtaatcccagcactttgggaggccgaggcgggcggatcacgaggtcaggagatcgagaccatcctggctaacacggtgaaaccccgtctctactaaaaatacaaaaaattagccgggcgtggtggcgggcgcctgtagtcccagctacgcgggaggctgaggcaggagaatggcgtgaacccgggaggcggagcttgcagtgagccgagatcgcgccactgcactccagcctgggcgacagagcgagactccgtctca
chr2	222292721		AluYbc3a	283	ggccgggcgcggtggctcacgcctgtaatcccagcactttgggaggccgaggcgggcggatcacgaggtcaggagatcgagaccatcctggctaacacggtgaaaccccgtctctactaaaaatacaaaaaaattagccgggcgtggtagcgggcgcctgtagtcccagctactcgggaggctgaggcaggagaatggcgtgaacccgggaggcggagcttgcagtgagccaagatagcgccactgcagtccagcctgggcgaaagagcgagactccgtctca
chr2	220811707		L1-90-element_consensus	6022	GGGGGAGGAGCCAAGATGGCCGAATAGGAACAGCTCCGGTCTACAGCTCCCAGCGTGAGCGACGCAGAAGACGGGTGATTTCTGCATTTCCATCTGAGGTACCGGGTTCATCTCACTAGGGAGTGCCAGACAGTGGGCGCAGGCCAGTGTGTGTGCGCACCGTGCGCGAGCCGAAGCAGGGCGAGGCATTGCCTCACCTGGGAAGCGCAAGGGGTCAGGGAGTTCCCTTTCCGAGTCAAAGAAAGGGGTGACGGACGCACCTGGAAAATCGGGTCACTCCCACCCGAATATTGCGCTTTTCAGACCGGCTTAAGAAACGGCGCACCACGAGACTATATCCCACACCTGGCTCAGAGGGTCCTACGCCCACGGAATCTCGCTGATTGCTAGCACAGCAGT…
chr2	220476080	Alu	Alu-Ya5~3	291	GGCCGGGCGCGGTGGCTCACGCCTGTAATCCCAGCACTTTGGGAGGCCGAGGCGGGCGGATCACGAGGTCAGGAGATCGAGACCATCCCGGCTAAAACGGTGAAACCCCGTCTCTACTAAAAATACAAAAAATTAGCCGGGCGTAGTGGCGGGCGCCTGTAGTCCCAGCTACTTGGGAGGCTGAGGCAGGAGAATGGCGTGAACCCGGGAGGCAGAGCTTGCAGTGAGCCGAGATCCCGCCACTGCACTCCAGCCTGGGCGACAGAGCGAGACTCCGTCTCNNNNNNNNNN
chr2	219422223	Alu	Alu-Yb8~5	312	GCCGGGCGCGGTGGCTCACGCCTGTAATCCCAGCACTTTGGGAGGCCGAGGCGGGTGGATCATGAGGTCAGGAGATCGAGACCATCCTGGCTAACAAGGTGAAACCCCGTCTCTACTAAAAAAATACAAAAAATTAGCCGGGCGCGGTGGCGGGCGCCTGTAGTCCCAGCTACTGGGGAGGCTGAGGCAGGAGAATGGCGTGAACCCGGGAAGCGGAGCTTGCAGTGAGCCGAGATTGCGCCACTGCAGTCCGCAGTCCGGCCTGGGCGACAGAGCGAGACTCCGTCTCAAAAAAAAAAAAAAAAAAAAAAA
chr2	219189204	Alu	Alu-Ya5~11	322	GGCCGGGCGCGGTGGCTCACGCCTGTAATCCCAGCACTTTGGGAGGCCGAGGCGGGCGGATCACGAGGTCAAGAGATCGAGACCATCCCGGCTAAAACGGTGAAACCCCGTCTCTACTAAAAATACAAAAAAATTAGCCGGGCGTAGTGGCGGGCGCCTGTAGTCCCAGCTACTTGGGAGGCTGAGGCAGGAGAATGGCGTGAACCCGGGAGGCGGAGCTTGCAGTGAGCCGAGATCCCGCCACTGCACTCCAGCCTGGGCGACAGAGCGACACTCCGTCTCAAAAAAAAAAAAAAAAAAAAAAAAAAAAAAAAAAAAAAAA
chr2	208673668	Alu	Alu-Ya5~19	317	AAGGCCGGGAGCGGTGGCTCACGCCTGTAATCCCAGCACTTTGGGAGGCCGAGGCGGGCGGATCACGAGGTCAAGAGATCGAGACCATCCCGGCTAAAACGGTGAAACCCCGTCTCTACTAAAAATACAAAAAAATTAGCCGGGCGTAGTGGCGGGCGCCTGTAGTCCCAGCTACTTGGGAGGCTGAGGCAGGAGAATGGCGTGAACCCGGGAGGCGGAGCTTGCAGTGAGCCGAGATCCCGCCACTGCACTCCAGCCTGGGCGACAGAGCGAGACTCCGTCTCAAAAAAAAATAAAAAATAAAAAAAAAAAAAAAA
chr2	207687028	Alu	Alu-Ya5~20	181	CAAAAAATTAGCCGGGCGTAGTGGCGGGCGCCTGTAGTCCCAACTACTTGGGAGGCTGAGGCAGGAGAATGGCGTGAACCCGGGAGGCGGAGCTTGCAGTGAGCCGAGATCCCGCCACTGCACTCCAGCCTGGGCGACAGAGCGAGACTTTGTCTCAAAAAAAAAAAAAAAAAAAAAAAAG
chr2	207028980	Alu	Alu-Ya5~22	290	TCACGCCTGTAATCCCAGCACTTTGGGAGGCCGAGGCGGGCGGATCACGAGGTCAGGAGATCGAGGCCATCCCGGCTAAAACGGTGAAACCCCGTCTCTACTAAAAATACAAAAAAATTAGCCGGGCGTAGTGGCGGGCGCCTGTAGTCCCAGCTACTTGGGAGGCTGAGGCAGGAGAATGGCGTGAACCCGGGAGGCGGAGCTTGCAGTGAGCCGAGATCCCGCCACTGCACTCCAGCCTGGGCGACAGAGCGAGACTCCGTCTCAAAAAAAAAAAAAAAAAAAAAAAA
chr2	201216425	Alu	Alu-Ya5~24	319	GGCCGGGCGCGGTGGCTCACGCCTGTAATCCCAGCACTTTGGGAGGCCGAGGCGGGCGGATCACGAGGTCAGGAGATCGAGACCATCCCGGCTAAAACGGTGAAACCCCGTCTCTACTAAAAATACAAAAAAATCAGCCGGGCGTAGTGGCGGGCGCCTGTAGTCCCAGCTACTTGGGAGGCTGAGGCAGGAGAATGGCATGAACCCGGGAGGCGGAGCTTGCAGTGAGCCGAGATCCCGCCACTGCACTCCAGCCTGGGCGACAGAGCGAGACTCCGTCTCAAAAAAAAAAAAAAAAAAAAAAAAAAAGAAATATGAC
chr2	200281238	Alu	Alu-Ya5~25	327	GAATAAGTCGGCCGGGCGCGGTGGCTCACGCCTGTAATCCCAGCACTTTGGGAGGCCGAGGCGGGCGGATCACGAGGTCAGGAGATCGAGACCATCCCGGCTAAAACGGTGAAACCCCGTCTCTACTAAAAATACAAAAAATTAGCCGGGCGTAGTGGCGGGCGCCTGTAGTCCCAGCTACTTGGGAGGCTGAGGCGGGAGAATGGCGTGAACCCGGGAGGCGGAGCTTGCAGTGAGCCGAGATCCCGCCACTGCACTCCAGCCTGGGCGACAGAGCGAGACTCCGTCTCAAAAAAAAAAAAAAAAAAAAAAAAAAAAAAAAAAAAA
chr2	195383890	Alu	Alu-Ya5~26	293	GGCCGGGCGCGGTGGCTCACGCCTGTAATCCCAGCACTTTGGGAGGCCGAGGCGGGCGGATCACGAGGTCAGGAGATCGAGACCATCCCGGCTAAAACGGTGAAACCCCGTCTCTACTAAAAATACAAAAAATTAGCCGGGCGTAGTGGCGGGCGCCTGTAGTCCCAGCTACTTGGGAGGCTGAGGCAGGAGAATGGCGTGAACCCGGGAGGCGGAGCTTGCAGTGAGCCGAGATCCCGCCACTGCACTCCAGCCTGGGCGACAGAGCGAGACTCCGTCTCAAAAAAAAAAAA
chr2	192491718	Alu	Alu-Ya5~29	298	GGCCGGGCACGGTGGCTCACGCCTGTAATCCCAGCACTTTGGGAGGCCGAGGCGGGCGGATCACGAGGTCAGGAGATCGAGACCATCCCGGCTAAAACGGTGAAACCTCGTCTCTACTAAAAATACAAAAAATTAGCCGGGCGTAGTGGCGGGCGCCTGTAGTCCCAGCTACTTGGGAGGCTGAGGCAGGAGAATGGCGTGAACCCGGGAGGCGGAGCTTGCAGTGAGCCGAGATCCCGCCACTGCACTCCAGCCTGGGCGACAGAGCGAGACTCCGTCTCAAAAAAAAAAAAAAAAA
chr2	186257115	Alu	Alu-Ya5~32	305	GGCCGGGCGCGGTGGCTCACGCCTGTAATCCCAGCACTTTGGGAGGCCGAGGCGGGCGGATCACGAGGTCAGGAGATCGAGACCATCCCGGCTAAAACGGTGAAACCCCGTCTCTACTAAAAATACAAAAAATTAGCCGGGCGTAGTGGCGGGCGCCTGTAGTCCCAGCTACTTGGGAGGCTGAGGCAGGAGAATGGCGTGAACCCGGGAGGCGGAGCTTGCAGTGAGCCGAGATCCCGCCACTGCACTCCAGCCTGGGCGACAGAGCGAGACTCCGTCTCAAAAAAAAAAAAAAAGAAAAAAAA
chr2	181415195	Alu	Alu-Ya5~34	323	GGCCGGGCGCGGTGGCTCACGCCTGTAATCCCAGCACTTTGGGAGGCCGAGGCGGGCGGATCACGAGGTCAGGAGATCGAGACCATCCCGGCTAAAACGGTGAAACCCCGTCTCTACTAAAAATACAAAAAATTAGCCGGGCGTAGTGGCGGGCGCCTGTAGTCCCAGCTACTTGGGAGGCTGAGGCAGGAGAATGGCGTGAACCCGGGAGGCGGAGCTTGCAGTGAGCCGAGATCCCGCCACTGCACTCCAGCCTGGGTGACAGAGCGAGACTCCGTCTCAAAAAAAAAAAAAAAAAAAAAAAACAAACAAAAAAAAAAAAT
chr2	176780653	Alu	Alu-Ya5~47	298	GGCCGGGCGCGGTGGCTCACGCCTGTAATCCCAGCACTTTGGGAGGCCGAGGCGGGCGGATCACGAGGTCAGGAGATCGAGACCATCCCGGCTAAAACGGTGAAACCCCGTCTCTACTAAAAATACAAAAAATTAGCTGGGCGTAGTGGCGGGCGCCTGTAGTCCCAGCTACTTGGGAGGCTGAGGCAGGAGAATGGCGTGAACCCGGGAGGCGGAGCTTGCAGTGAGCCGAGATCCCGCCACTGCACTCCAGCCTGGGCGACAGAGCGAGACTCCGTCTCAAAAAAAAAAAAAAAAA
chr2	167675674	Alu	Alu-Ya5~48	308	ATGTGGCCGGGCGCGGTGGCTCACGCCTGTAATCCCAGCACTTTGGGAGGCCGAGGCGGGCGGATCACGAGGTCAGGAGATCGAGACCATCCCGGCTAAAACGGTGAAACCCCGTCTCTACTAAAAATACAAAAAATTAGCCGGGCGTAGTGGCGGGCGCCTGTAGTCCCAGCTACTTGGGAGGCTGAGGCAGGAGAATGGCGTGAACCCGGGAGGCGGAGCTTGCAGTGAGCCGAGATCCCGCCACTGCACTCCAGCCTGGGCGACAGAGCGAGACTCTGTCTCAAAAAAAAAAAAAAAAAAAAAAA
chr2	165876715	Alu	Alu-Ya5~49	302	GGCCGGGCGCGGTGGCTCACGCCTGTAATCCCAGCACTTTGGGAGGCCGAGGCGGGCGGATCACGAGGTCAGGAGATCGAGACCATCCCGGCTAAAACGGTGAAACCCCGTCTCTACTAAAAATACAAAAAATTAGCCGGGCGTAGTGGCGGGCGCCTGTAGTCCCAGCTACTTGGGAGGCTGAGGCAGGAGAATGGCGTGAACCCGGGAGGCGGAGCTTGCAGTGAGCCGAGATCCCGCCACTGCACTCCAGCCTGGGCGACAGAGCGAGACTCCGTCTCAAAAAAAAAAAAAAAAAAAAA
chr2	164854540	Alu	Alu-Ya5~50	295	GGCCGGGCGCGGTGGCTCACGCCTGTAATCCCAGCACTTTGGGAGGCCGAGGCGGGCGGATCACGAGGTCAGGAGATCGAGACCATCCCGGCTAAAACGGTGAAACCCCGTCTCTACTAAAAATACAAAAAATTAGCCGGGCGTAGTGGCGGACGCCTGTAGTCCCAGCTACTTGGGAGGCTGAGGCAGGAGAATGGCGTGAACCCGGGAGGCGGAGCTTGCAGTGAGCCGAGATCCCGCCACTGCACTCCAGCCTGGGCGACAGAGCGAGACTCCATCTCAAAAAAAAAAAAAA
chr2	164689524	Alu	Alu-Ya5~58	300	GGCCGGGCGCGGTGGCTCACGCCTGTAATCCCAGCACTTTGGGAGGCCGAGGCGGGCGGATCACGAGGTCAGGAGATCGAGACCATCCCGGCTAAAACGGTGAAACCCCGTCTCTACTAAAAATACAAAAAATTAGCCGGGCGTAGTGGCGGGCGCCTGTAGTCCCAGCTACTTGGGAGGCTGAGGCAGGAGAATGGCGTGAACCCGGGAGGCGGAGCTTGCAGTGAGCCCAGATCCCGCCACTGCACTCCAGCCTGGGCGACAGAGCGAGACTCCGTCTCAAAAAAAAAAAAAAAAAAA
chr2	156613964	Alu	Alu-Ya5~63	292	GGCCGGGCGCGGTGGCTCACGCCTGTAATCCCAGCACTTTGGGAGGCTGAGGCGGGCGGATCACGAGGTCAGGAGATCGAGACCATCCCGGCTAAAACGGTGAAACCCCGTCTCTACTAAAAAATACAAAAAATTAGCCGGGCGTAGTGGCGGGCGCCTGTAGTCCCAGCTACTTGGGAGGCTGAGGCAGGAGAATGGCGTGAACCCGGGAGGCGGAGCTTGCAGTGAGCCGAGATCCCACCACTGCACTCCAGCCTGGGCGACAGAGCGAGACTCCGTCTCAAAAAAAAAA
chr2	150281109	Alu	Alu-Ya5~73	342	GCCGGGCGCGGTGGCTCACGCCTGTAATCCCAGCACTTTGGGAGGCCGAGGCGGGCGGATCACGAGGTCAGGAGATCGAGACCATCCCGGCTAAAACGGTGAAACCCCGTCTCTACTAAAAAATACAAAAAATTAGCCGGGCGTAGTGGCGGGCGCCTGTGGTCCCAGCTACTTGGGAGGCTGAGGCAGGAGAATGGCGTGAACCCGGGAGGCGGAGCTTGCAGTGAGCCGAGATCCCGCCACTGCACTCCAGCCCGGGCGACAGAGCGAGACTCCGTCTCAAAAAAAAAAAAAAAAAAAAAAAAAAAAAAAAAAAAAAAAAATAATAATAATAATAATAAT
chr2	145350994	Alu	Alu-Ya5~76	301	GGCTGGGCGCGGTGGCTCACGCCTGTAATCCCAGCACTTTGGGAGGCCGAGGCGGGCGGATCACGAGGTCAGGAGATCGAGACCATCCCGGCTAAAACGGTGAAACCCCGTCTCTACTAAAAATACAAAAAATTAGCCGGGCGTAGTGGCGGGCGCCTGTAGTCCCAGCTACTTGGGAGGCTGAGGCAGGAGAATGGCGTGAACCCGGGAGGCAGAGCTTGCAGTGAGCCGAGATCCCGCCACTGCACTCCAGCCTGGGCGACAGAGCGAGACTCCGTCTCAAAAAAAAAAAAAAAAAAAA
chr2	142597669	Alu	Alu-Ya5~80	299	AGGCCGGGCGCGGTGGCTCACGCCTGTAATCCCAGCACTTTGGGAGGCCGAGGCGGGCGGATCACGAGGTCAGGAGATCGAGACCATCCCGGCTAAAACGGTGAAACCCCGTCTCTACTAAAAATACAAAAAAAAATTAGCCGGGCGTAGTGGCGGGCGCCTGTAGTCCCAGCTACTTGGGAGGCTGAGGCAGGAGAATGGCATGAACCCGGGAGGCGGAGCTTGCAGTGAGCCGAGATCCCGCCACTGCACTCCAGCCTGGGCGACAGAGCGAGACTCCGTCTCAAAAAAAAAAAAAA
chr2	142560496	Alu	Alu-Ya5~81	275	CACGCCTGTAATCCCAGCACTTTGGGAGGCCGAGGCGGGCGGATCACGAGGTCAGGAGATCGAGACCATCCCGGCTAAAACGGTGAAACCCCGTCTCTACTAAAAATACAAAAAATTAGCCGGGCGTAGTGGCGGGCGCCTGTGGTCCCAGCTACTTGGGAGGCTGAGGCAGGAGAATGGCGTGAACCCGGGAGGCGGAGCTTGCAGTGAGCCGAGATCCCGCCACTGCACTCCAGCCTGGGCGACAGAGCGAGACTCCGTCTCAAAAAAAAAAA
chr2	138439924	Alu	Alu-Ya5~83	304	GGCCGGGCGCGGTGGCTCACGCCTGTAATCCCAGCACTTTGGGAGGCCGAGGCGGGCGGATCACGAGGTCAGGAGATCGAGACCATCCCGGCTAAAACGGTGAAACCCCGTCTCTACTAACAATACAAAAAATTAGCCGGGCGTAGTGGCGGGCGCCTGTAGTCCCAGCTACTTGGGAGGCGGAGGCAGGAGAATGGCGTGAACCCGGGAGGCGGAGCTTGCAGTGAGCCGAGATCCCGCCACTGCACTCCAGCCTGGGCGACAGAGCGAGACTCCGTCTCAAAAAAAAAAAAACAAAAAAAAA
chr2	138084234	Alu	Alu-Ya5~84	302	GGCCGGGCGCGGTGGCTCACGCCTGTAATCCCAGCACTTTGGGAGGCCGAGGTGGGCGGATCACGAGGTCAGGAGATCGAGACCATCCCGGCTAAAACGGTGAAACCCCGTCTCTACTAAAAATACAAAAAATTAGCCGGGCGTAGTGGCGGGCGCCTGTAGTCCCAGCTACTTGGGAGGCTGAGGCAGGAGAATGGCGTGAACCCGGGAGGCGGAGCTTGCAGTGAGCCGAGATCCCGCCACTGCACTCCAGCCTGGGCGACAGAGCGAGACTCCGTCTCAAAAAAAAAAAAAAAAAAAAA
chr2	137811008	Alu	Alu-Ya5~86	306	GGCCGGGCGCGGTGGCTCACGCCTGTAATCCCAGCACTTTGGGAGGCCGAGGCGGGCGGATCACGAGGTCAGGAGATCGAGACCATCCCGGCTAAAACGGTGAAACCCCGTCTCTACTAAAAATACAAAAAATTAGCCGGGCGTAGTGGCGGGCGCCTGTAGTCCCAGCTACTTGGGAGGCTGAGGCAGGAGAATGGCGTGAACCCGGGAGGCGGAGCTTGCAGTGAGCCGAGATCGCGCCACTGCACTCCAGCCTGGGCGACAGAGCGAGACTCCGTCTCAAAAAAAAAAAAAAAAAAAAGAAAA
chr2	137283614	Alu	Alu-Ya5~88	318	GGCCGGGCGCGGTGGCTCACGCCTGTAATCCCAGCACTTTGGGAGGCCGAGGCGGGCGGATCACGAGGTCAGGAGATCGAGACCATCCCGGCTAAAACGGTGAAACCCCGTCTCTACTAAAAATACAAAAAATTAGCCGGGCGTAGTGGCGGGCGCCTGTAGTCCCAGCTACTTGGGAGGCTGAGGCAGGAGAATGGCGTGAACCCGGGAGGCGGAGCTTGCAGTGAGCCGAGATCCCGCCACTGCGCTCCAGCCTGGGCGACAGAGCGAGACTCCGTCTCAAAAAAAAAAAAAAAAAAAAAAAAAAAAAAAAAAAAA
chr2	128525328	Alu	Alu-Ya5~94	302	GGCCGGGCGCGGTGGCTCACGCCTGTAATCCCAGCACTTTGGGAGGCCGAGGCGGGCGGATCACGAGGTCAGGAGATCGAGACCATCCCGGCTAAAACGGTGAAACCCCGTCTCTACTAAAAATACAAAAAATTAGCCGGGCATAGTGGCGGGCGCCTGTAGTCCCAGCTACTTGGGAGGCTGAGGCAGGAGAATGGCGTGAACCCGGGAGGCGGAGCTTGCAGTGAGCCGAGGTCCCGCCACTGCACTCCAGCCTGGGCGACAGAGCGAGACTCCGTCTCAAAAAAAAAAAAAAAAAAAAA
chr2	120124851	Alu	Alu-Ya5~95	302	GGCCGGGCGCGGTGGCTCACGCCTGTAATCCCAGCACTTTGGGAGGCCGAGGCGGGCGGATCACGAGGTCAGGAGATCGAGACCATCCCGGCTAAAACGGTGAAACCCCGTCTCTACTAAAAATACAAAAAATTAGCCGGGCGTGGTGGCGGGCGCCTGTAGTCCCAGCTACTTGGGAGGCTGAGGCAGGAGAATGGCGTGAACCCGGGAGGCGGAGCTTGCAGTGAGCCGAGATCCCGCCACTGCACTCCAGCCTGGGCGACAGAGCGAGACTCCGTCTCAAAAAAAAAAAAAAAAAAAAA
chr2	108869525	Alu	Alu-Ya5~96	298	GGCGGGGCGCGGTGGCTCAAGCCTGTAATCCCAGCACTTTGGGAGGCCGAGGCGGGCGGATCACGAGGTCAGGAGATCGAGACCATCCCGGCTAAAACGGTGAAACACCGTCTCTACTAAAAATACAAAAAATTAGCCGGGCGTAGTGGCGGGCGCCTGTAGTCCCAGCTACTTGGGAGGCTGAGGCAGGAGAATGGCGTGAACCCGGGAGGCGGAGCTTGCAGTGAGCCGAGATCCCGCCACTGCACTCCAGCCTGGGCGACAGAGCGAGACTCCGTCTCAAAAAAAAAAAAAAAAA
chr2	108788067	Alu	Alu-Ya5~100	299	GGCCGGGCGCGGTGGCTCACGCCTGTAATCCCAGCACTTTGGGAGGCCGAGGCGGGCGGATCACGAGGTCAGGAGATCGAGACCATCCCGGCTAAAACGGTGAAACCCCGTCTCTACTAAAAATACAAAAAAATAGCCGGGCGTAGTGGCGGGCGCCTGTAGTCCCAGCTACTTGGGAGGCTGAGGCAGGAGAATGGCGTGAACCCGGGAGGCGGAGCTTGCAGTGAGCCGAGATCCCGCCACTGCACTCCAGCCTGGGCGACAGAGCGAGACTCCGTCTCAAAAAAAAAAAAAAAAAA
chr2	107782767	Alu	Alu-Ya5~101	291	GGCCGGGCGCGGTGGCTCACGCCTGTAATCCCAGCACTTTGGGAGGCCGAGGCGGGCGGATCACGAGGTCAGGAGATCGAGACCATCCCGGCTAAAACGGTGAAACCCCGTCTCTACTAAAAATACAAAAAATTAGCCGGGCGTAGTGGCGGGCGCCTGTAGTCCCAGCTACTTGGGAGGCTGAGGCAGGAGAATGGCGTGAACCCGGGAGGCGGAGCTTGCAGTGAGCCGAGGTCCCGCCACTGCACTCCAGCCTGGGCGACAGAGCGAGACTCCGTCTCAAAAAAAAAA
chr2	103069947	Alu	Alu-Ya5~110	323	ATTTAGGCCGGGCGCGGTGGCTCACGCCTGTAATCCCAGCACTTTGGGAGGCCGAGGCGGGCGGATCACGAGGTCAGGAGATCGAGACCATCCCGGCTAAAACGGTGAAACCCCGTCTCTACTAAAAATACAAAAAATTAGCCGGGCGTAGTGGCGGGCGCCTGTAGTCCCAGCTACTTGGGAGGCTGAGGCAGGAGAATGGCGTGAACCCGGGAGGCGGAGCTTGCAGTGAGCCGAGATCCCGCCACTGCACTCCAGCCTGGGCGACAGAGCGAGACTCCGTCTCAAAAAAAAAAAAAAAAAAAAAAAAAAAAAAAAAAAAA
chr2	98199786	Alu	Alu-Ya5~115	296	GGCAGGGCGCGGTAGCTCACGCCTGTAATCCCAGCACGTTGGGAGGCCGAGGCGGGCGGATCACGAGGTCAGGAGATCGAGACCATCCCGGCTAAAACGGTGAAAACCCGTCTCTACTAAAAATACAAAAAAATTAGCCGGGCATAGTGGCGGGCGCCTGTAGTCCCACCTACTTGGGAGGCTGAGGCAGGAGAATGGCGTGAACCCGGGAGGCGGAGCTTGCAGTGAGCCGAGATCCCGCCACTGCACTCCAGCCTGGGCGACAGAGCCAGACTCCATCTCAAAAAAAAAAAAAA
chr2	97707355	Alu	Alu-Ya5~119	292	GGCCGGGCGCGGTGGCTCACGCCTGTAATCCCAGCACTTTGGGAGGCCGAGGCGGGCGGATCACGAGGTCAGGAGATCGAGACCATCCCGGCTAAAACGGTGAAACCCCGTCTCTACTAAAAATACAAAAAATTAGCCGGGCGTAGTGGCGGGCGCCTGTAGTCCCAGCTACTTGGGAGGCTGAGGCAGGAGAATGGCGTGAACCCGGGAGGCGGAGCTTGCAGTGAGCCGAGATCCCGCCACTGCACTCCAGCCTGGGCGACAGAGCGAGACTCCGTCTCAAAAAAAAAAA
chr2	83741444	Alu	Alu-Ya5~121	326	ACATCCGGCCGGGCGCGGTGGCTCACGCCTGTAATCCCAGCACTTTGGGAGGCCGAGGCGGGCGGATCACGAGGTCAGGAGATCGAGACCATCCCGGCTAAAACGGTGAAACCCCGTCTCTACTGAAAATACAAAAAATTAGCCGGGCGTAGTGGCGGGCGCCTGTAGTCCCAGCTACTTGGGAGGCTGAGGCAGGAGAATGGCGTGAACCCGGGAGGCGGAGCTTGCAGTGAGCCGAGATCCCGCCACTGCACTCCAGCCTGGGCGACAGAGCGAGACTCCGTCTCAAAAAAAAAAAAAAAAAAAAAAAAAAAAAAAAAAAAAAA
chr2	76704631	Alu	Alu-Ya5~122	308	GGCCGGGCGCGGTGGCTCACGCCTGTAATCCCAGCACTTTGGGAGGCCGAGGCGGGCGGATCACGAGGTCAGGAGATCGAGACCATCCCGGCTAAAACGGTGAAACCCCGTCTCTACTAAAAATACAAAAAATTAGCCGGGCGTAGTGGCGGGCGCCTGTAGTCCCAGCTACTTGGGAGGCTGAGGCAGGAGAATGGTGTGAACCCGGGAGGCGGAGCTTGCAGTGAGCCGAGATCCTGCCACTGCACTCCAGCCTGGGCGACAGAGCGAGACTCCGTCTCAAAAAAAAAAAAAAAAAAAAAAAAAAA
chr2	72741002	Alu	Alu-Ya5~131	302	GGCCGGGCGCGGTGGCTCACGCCTGTAATCCCAGCACTTTGGGAGGCCGAGGCGGGCGGATCACGAGGTCAGGAGATCGAGACCATCCCGGCTAAAACGGTGAAACTCTGTCTCTACTAAAAATACAAAAAATTAGCCGGGCGTAGTGGCGGGCGCCTGTAGTCCCAGCTACTTGGGAGGCTGAGGCAGGAGAATGGCGTGAACCCGGGAGGCGGAGCTTGCAGTGAGCCGAGATCCCGCCACTGCACTCCAGCCTGGGCGACAGAGCGAGACTCCGTCTCAAAAAAAAAAAAAAAAAAAAA
chr2	72163932	Alu	Alu-Ya5~135	305	GCCGGGCGCGGTGGCTCACGCCTGTAATCCCAGCACTTTGGGAGGCCGAGGCGGGCGGATCACGAGGTCAGGAGATCGAGACCATCCCGGCTAAAACGGTGAAACCCCGTCTCTACTAAAAATACAAAAAATTAGCCGGGCGTAGTGGCGGGCGCCTGTAGTCCCAGCTACTTGGGAGGCTGAGGCAGGAGAATGGCGTGAACCCGGGAGGCGGAGCTTGCAGTGAGCCGAGGTCCCGCCACTGCACTCCAGCCTGGGCGACAGAGCGAGACTCCGTCTCAAAAAAAAAAAAAAAAAAAAAAAAA
chr2	67610349	Alu	Alu-Ya5~146	305	GGCCGGGCGCGGTGGCTCACGCCTGTAATCCCAGCACTTTGGGAGGCCGAGGCGGGCGGATCACGAGGTCAGGAGATCGAGACCATCCCGGCTAAAACGGTGAAACCCCGTCTCTACTAAAAATACAAAAAATTAGCCGGGCGTAGTGGCGGGCGCCTGTAGTCCCAGCTACTTGGGAGGCTGAGGCAGGAGAATGGCGTGAACCCGGGAGGCGGAGCTTGCAGTGAGCCGAGATCCCGCCACTGCACTCCAGCCTGGGCGACAGAGCGAGACTCCGTCTCAAAAAAAAAAAAAAAAAAAAAAAA
chr2	66833569	Alu	Alu-Ya5~147	314	GCCGGGCGCGGTGGCTCACGCCTGTAATCCCAGCACTTTGGGAGGCCGAGGCGGGCGGATCACGAGGTCAGGAGATCGAGACCATCCCGGCTAAAACGGTGAAACCCCGTCTCTACTAAAAATACAAAAAATTAGCCGGGCGTAGTGGCGGGCGCCTGTAGTCCCAGCTACTAGGGAGGCTGAGGCAGGAGAATGGCGTGAACCCGGGAGGCGGAGCTTGCAGTGAGCCGAGATCCCGCCACTGCACTCCAGCCTGGGCGACAGAGCGAGACTCCGTCTCAAAAAAAAAAAAAAAAAAAAAAAAAAAAAAAAAG
chr2	65818246	Alu	Alu-Ya5~150	302	GGCCGGGCGCGGTGGCTCACGCCTGTAATCCCAGCACTTTGGGAGGCCGAGGCGGGCGGTTAACGAGGTCAGGAGATCGAGACCATCCCGGCTAAAACGGTGAAACCCCGTCTCTACTAAAAATACAAAAAATTAGCCGGGCGTAGTGGCGGGCGCCTGTAGTCCCAGCTACTTGGGAGGCTGAGGCAGGAGAATGGCGTGAACCCGGGAGGCGGAGCGTGCAATGAGCCGAGATCCCGCCACTGCACTCCAGCCTGGGCGACAGAGCGAGACTCCGTCTCAAAAAAAAAAAAAAAAAAAAA
chr2	64894176	Alu	Alu-Ya5~151	352	AGCAAGGATATTATAGTTTATTTGAAGAGACACAAATCAAAACAGATTTTTGTTGGTAAAAACCTATTTTGCCAGGCTTAGTGCTTACGCCTGTAATCCTAGCACTTTGGGAGTCCAAAGTGGGTGGATTGCTTAAGTCCAGGAGTTTGAGACCAACCTGGGCAACATGGCGAAACCCCATCACTACAAAAAAATACAAAAATTATCTGGGCGTGGTAGCACACACCTGTAATCCCAGCTACTCAGAAGCCCGTGGCGGGTTGCAATGAGCCAAGATTGTGCCAGTGCACTCCAGCGTGGGTGACAGAAAGAGACCCTGTCTCAAAAAAAAAAAAAAAAAAAAAATCACCAA
chr2	64281593	Alu	Alu-Ya5~159	320	GCCGGGCGCGGTGGCTCACGCCTGTAATCCCAGCACTTTGGGAGGCCGAGGCGGGCGGATCACGAGGTCAGGAGATCAAGACCATCCCGGCTAAAACGGTGAAACCCCGTCTCTACTAAAAATACAAAAAATTAGCCGGGCGTAGTGGCGGGCGCCTGTAGTCCCAGCTACTTGGGAGGCTGAGGCAGGAGAATGGCGTGAACCCGGGAGGCGGAGCTTGCAGTGAGCCGAGATCCCGCCACTGCACTCCAGCCTGGGCGACAGAGCGAGACTCCGTCTCAAAAAAAAAAAAAAAAAAAAAAAAAAAAAAAAAAAAAAAA
chr2	63887022	Alu	Alu-Ya5~163	310	GCCGGGCGCGGTGGCTCACGCCTGTAATCCCAGCACTTTGGGAGGCCGAGGCGGGCGGATCACGAGGTCAGGAGATCGAGACCATCCCGGCTAAAACGGTGAAACCCCGTCTCTACTAAAAAATACAAAAAATTAGCCGGGCGTGGTGGCGGGCGCCTGTAGTCCCAGCTACTTGGGAGGCTGAGGCAGGAGAATGGCATGAACCTGGGAGGCGGAGCTTGCAGTGAGCCGAGATCCCGCCACTGCACTCCAGCCTGGGCGACAGAGCGAGACTCCGTCTCAAAAAAAAAAAAAAAAAAAAAAAAAAAAA
chr2	61963673	Alu	Alu-Ya5~168	242	GATCGAGACCATCCCGGCTAAAACGGTGAAACCCCGTCTCTACTAAAAATACAAAAAATTAGCCGGGCGTAGTGGCGGGCGCCTGTAGTCCCAGCTACTTGGGAGGCTGAGGCAGGAGAATGGCGTGAACCCGGGAGGCGGAGCTTGCAGTGAGCCGAGATTGCGCCACTGCACTCCAGCCTGGGCGACAGAGCGAGACTCCGTCTCAAAAAAAAAAAAAAAAAAAGAAAAAAAAAGAAAAG
chr2	58009671	Alu	Alu-Ya5~170	310	CCTCGGCCGGGCGCGGTGGCTCACGCCTGTAATCCCAGCACTTTGGGAAGCCGAGGCGGGCGGATCACGAGGTCAGGAGATCGAGACCATCCCGGCTAAAACGGTGAAACCCCGTCTCTACTAAAAATACAAAAAATTAGCCGGGCGTAGTGGCGGGCGCCTGTAGTCCCAGCTACTTGGGAGGCTGAGGCAGGAGAATGGCGTGAACCCGGGAGGCGGAGCTTGCAGTGAGCCGAGATCCCGCCACTGCACTCCAGCCTGGGCGACAGAGCGAGACTCCGTCTCAAAAAAAAAAAAAAAAAAAAAAAAA
chr2	55785985	Alu	Alu-Ya5~173	303	GGCCGGGCGCGGTGGCTCACGCCTGTAATCCCAGCACTTCGGGAGGCCGAGGCGGGCGGATCACGAGGTCAAGAGATCGAGACCATCCCGGCTAAAACGGTGAAACCCCGTCTCTACTAAAAATACAAAAAAATTAGCCGGGCGTAGTGGCGGGCGCCTGTAGTCCCAGCTACTTGGGAGGCTGAGGCAGGAGAATGGCGTGAACCCGGGAGGCGGAGCTTGCAGTGAGCCGAGATCCCGCCACTGCACTCCAGCCTGGGCGACAGAGCGAGACTCCGTCTCAAAAAAAAAAAAAAAAAAAAA
chr2	54889973	Alu	Alu-Ya5~187	320	CCGGGCGCGGTGGCTCACGCCTGTAATCCCAGCACTTTGGGAGGCCGAGGCGGGCGGATCACGAGGTCAGGAGATCGAGACCATCCCGGCTAAAACGGTGAAACCCCGTCTCTACTAAAAATACAAAAAAAATTAGCCGGGCGTAGTGGCGGGCGCCTGTAGTCCCAGCTACTCGGGAGGCTGAGGCAGGAGAATGGCGTGAACCCGGGAGGCGGAGCTTGCAGTGAGCCGAGATCCCGCCACTGCACTCCAGCCTGGGCGACAGAGCGAGACTCCATCTCAAAAAAAAAAAAAAAAAAAAAAAAAAAAAAAAAAAAAAA
chr2	52058491	Alu	Alu-Ya5~188	305	GGCCGGGCGCGGTGGCTCACGCCTGTAATCCCAGCACTTTGGGAGGCCGAGGCGGGCGGATCACGAGGTCAGGAGATCGAGACCATCCCGGCTAAAACGGTGAAACCCCGTCTCTACTAAAAATACAAAAAATTAGCCGGGCGTAGTGGCGGGCGCCTGTAGTCCCAGCTACTTGGGAGGCTGAGGCAGGAGAATGGCGTGAACCCGGGAGGCGGAGCTTGCAGTGAGCCGAGATCCCGCCACTGCACTCCAGCCTGGGCGACAGAGCGAGACTCCGTCTCAAAAAAAAAAAAAAAAAAAAAAAA
chr2	48413867	Alu	Alu-Ya5~189	309	CTGGGGCCGGGCGCGGTGGCTCACGCCTGTAATCCCAGCACTTTGGGAGGCCGAGGCGGGCGGATCACGAGGTCAGGAGATCGAGACCATCCCGGCTAAAACGGTGAAACCCCGTCTCTACTAAAAATACAAAAAATTAGCCGGGCGTAGTGGCGGGCGCCTGTAGTCCCAGCTACTTGGGAGGCTGAGGCAGGAGAATGGCGTGAACCCGGGAGGCGGAGCTTGCAGTGAGCCGAGATCCCGCCACTGCACTCCAGCCTGGGCGACAGAGCGAGACTCCGTCTCAAAAAAAAAAAAAAAAAAAAAAAA
chr2	42150091	Alu	Alu-Ya5~194	307	GGCCGGGCGCGGTGGCTCACGCCTGTAATCCCAGCACTTTGGGAGGCCGAGGCGGGCGGATCACGAGGTCAGGAGATCGAGACCATCCCGGCTAAAACGGTGAAACCCCGTCTCTACTAAAAATACAAAAAATTAGCCGGGCGTAGTGGCGGGCGCCTGTAGTCCCAGCTACTTGGGAGGCTGAGGCGGGAGAATGGCGTGAACCCGGGAGGCAGAGCTTGCAGTGAGCCGAGATCCCGCCACTGCACTCCAGCCTGGGCGACAGAGCGAGACTCCGTCTCAAAAAAAAAAAAAAAAAAAAAAAAAA
chr2	38767744	Alu	Alu-Ya5~205	293	CAGGCCGGGCGCGGTGGCTCACGCCTGTAATCCCAGCACTTTGGGAGGCCGAGGCGGGCGGATCACGAGGTCAGGAGATCGAGACCATCCCGGCTAAAACGGTGAAACCCCGTCTCTACTAAAAATACAAAAAATTAGCCGGGCGTAGTGGCGGGCGCCTGTAGTCCCAGCTACTCGGGAGGCTGAGGCAGGAGAATGGCGTGAACCTGGGAGGCGGAGCTTGCAGTGTGAACCGAGATCGCGCCACTGCACTCCAGCCTGGGCGACAGAGCGAGACTCTGTCTCATTAAAAA
chr2	37531551	Alu	Alu-Ya5~208	308	CGGCCGGGCGCGGTGGCTCACGCCTGTAATCCCAGCACTTTGGGAGGCCGAGGCGGGCGGATCACGAGGTCAGGAGATCGAGACCATCCCGGCTAAAACGGTGAAACCCCGTCTCTACTAAAAATACAAAAAATTAGCCAGGCGTGGTGGAGGGCGCCTGTAGTCCCAGCTACTTGGGAGGCTGAGGCAGGAGAATGGCGTGAACCCAGGAGGCGGAGCTTGCAGTGAGCCGAGATCCCGCCACTGCACTCCAGCCTGGGCGACAGAGCGAGACTCCGTCTCAAAAAAAAAAAAAAAAAAAAAAAAAA
chr2	29526915	Alu	Alu-Ya5~209	303	GCCGGGCGCGGTGGCTCACGCCTGTAATCCCAGCACTTTGGGAGGCCGAGGCGGGCGGATCACGAGGTCAGGAGATCGAGACCATCCCGGCTAAAACGGTGAAACCCCGTCTCTACTAAAAATACAAAAAATTAGCCGGGCGTAGTGGCGGGCGCCTGTAGTCCCAGCTACTTGGGAGGCTGAGGCAGGAGAATGGCGTGAACCCGGGAGGCGGAGCTTGCAGTGAGCCGAGATCCCGCCACTGCACTCCAGCCTGGGCGACAGAGCGAGACTCCGTCTCAAAAAAAAAAAAAAAAAAAAAAA
chr2	24116245	Alu	Alu-Ya5~210	312	GGGCCGGGCGCGGTGGCTCACGCCTGTAATCCCAGCACTTTGGGAGGCCGAGGCGGGCGGATCACGAGGTCAGGAGATCGAGACCATCCCGGCTAAAACGGTGAAACCCCGTCTCTACTAAAAATACAAAAAAATTAGCCGGGCGTAGTGGCGGGCGCCTGTAGTCCCAGCTACTTGGGAGGCTGAGGCAGGAGAATGGCGTGAACCCGGGAGGCAGAGCTTGCAGTGAGCCGAGATCCCGCCACTGCACTCCAGCCTGGGCGACAGAGCGAGACTCCGTCTCAAAAAAAAAAAAAAAAAAAAAAAAAAAAA
chr2	22982372	Alu	Alu-Ya5~212	298	GGCCGGGCGCGGTGGCTCACGCCTGTAATCCCAGCACTTTGGGAGGCCGAGGCGGGCGGATCACGAGGTCAGGAGATCGAGACCATCCCGGCTAAAACGGTGAAACCCCGTCTCTACTAAAAATACAAAAAATTAGCCGGGCGTAGTGGCGGGCGCCTGTAGTCCCAGCTACTCGGGAGGCTGAGGCAGGAGAATGGCGTGAACCCGGGAGGTGGAGCTTGCAGTGAGCGGAGATCCCGCCACTGCACTCCAGCCTGGGCGACAGAGCGAGACTCCGTCTCAAAAAAAAAAAAAAATA
chr2	9788575	Alu	Alu-Ya5~214	317	GGCCGGGCGCGGTGGCTCACGCCTGTAATCCCAGCACTTTGGGAGGCCGAGGCGGGCGGATCACGAGGTCAGGAGATCGAGACCATCCCGGCTAAAACGGTGAAACCCCGTCTCTACTAAAAATACAAAAAATTAGCCGGGCGTAGTGGCGGGCGCCTGTAGTCCCAGCTACTTGGGAGGCTGAGGCAGGAGAATGGCGTGAACCCGGGAGGCGGAGCTTGCAGTGAGCCGAGATCCTGCCACTGCACTCCAGCCTGGGCGACAGAGCGAGACTCCGTCTCAAAAAAAAAAAAAAAAAAAAAAAAAAAAAAAAAAAA
chr2	6082147	Alu	Alu-Ya5~215	295	GGCCGGGCGCGGTGGCTCACGCCTGTAATCCCAGCACTTTGGGCGGGCGGATCACGAGGTCAGGAGATCGAGACCATCCCGGCTAAAACGGTGAAACCCCGTCTCTACTAAAAATACAAAAAAATTAGCCGGGCGTAGTGGCGGGCGCCTGTAGTCCCAGCTACTTGGGAGGCTGAGGCAGGAGAATGGCGTGAACCCGGGAGGCGGAGCTTGCAGTGAGCCGAGATCCCGCCACTGCACTCCAGCNTGGGCGACAGAGCGAGACTCCGTCTCAAAAAAAAAAAAAAAAAAAAAG
chr2	5363922	Alu	Alu-Ya5~218	293	AGCCGGGCGCGGTGGCTCACGCCTGTAATCCCAGCACTTTGGGAGGCCGAGGCGGGCGGATCACGAGGTCAGGAGATCGAGACCATCCCGGCTAAAACGGTGAAACCCCGTCTCTACTAAAAATACAAAAAATTAGCCGGGCGTAGTGGCGGGCGCCTGTAGTCCCAGCTACTTGGGAGGCTGAGGCAGGAGAATGGCGTGAACCCGGGAGGCGGAGCTTGCAGTGAGCCGAGATCCCGCCACTGCACTCCAGCCTGGGCGACAGAGCGAGACTCTGTCTCAAAAAAAAAAAA
chr2	585162	Alu	Alu-Ya5~220	320	GGCCGGGCGCGGTGGCTCACGCCTGTAATCCCAGCACTTTGGGAGGCCGAGGCGGGCGGATCACGAGGTCAGGAGATCGAGACCATCCCGGCTAAAACGGTGAAACCCCGTCTCTACTAAAAATACAAAAAAATTAGCCGGGCGTAGTGGTGGGCGCCTGTAGTCCCAGCTACTTGGGAGGCTGAGGCAGGAGAATGGCGTGAACCCGGGAGGCGGAGCTTGCAGTGAGCCGAGATCCCGCCACTGCACTCCAGCCTGGGTGACAGAGTGAGACTCCGTCTAAAAAAAAAAAATAAAAAAAATAAATAAATAAATAAATA
chr3	196281044	Alu	Alu-Ya5~238	299	GCCGGGCGCGGTGGCTCACGCCTGTAATCCCAGCACTTTGGGAGGCCGAGGCGGGCGGATCACGAGGTCAGGAGATCGAGACCATCCCGGCTAAAACGGTGAAACCCCGTCTCTACTAAAAATACAAAAAATTAGCCGGGCGTAGTGGCGGGCGCCTGTAGTCCCAGCTACTTGGGAGGCTGAGGCAGGAGAATGGCGTGAACCCGGGAGGCGGAGCTTGCAGTGAGCCGAGATCCCGCCACTGCACTCCAGCCTGGGCGACAGAGCGAGACTCCGTCTCAAAAAAAAAAAAAAAAAAA
chr3	192135230	Alu	Alu-Ya5~242	319	GCCGGGCGCGGTGGCTCACGCCTGTAATCCCAGCACTTTGGGAGGCCGAGGCGGGCGGATCACGAGGTCAGGAGATCGAGACCATCCCGGCTAAAACGGTGAAACCCCGTCTCTACTAAAAATACAAAAAATTAGCCGGGCGTAGTGGCGGGCGCCTGTAGTCCCAGCTACTTGGGAGGCTGAGGCAGGAGAATGGCGTGAACCCGGGAGGCGGAGCTTGCAGTGAGCCGAGATCCCGCCACTGCACTCCAGCCTGGGCGACAGAGCGAGACTCTGTCTCAAAAAAAAAAAAAAAAAAAAAAAAAAAAAAAAAAAAAAA
chr3	182681805	Alu	Alu-Ya5~246	306	GCCGGGCGCGGTGGCTCACGCCTGTAATCCCAGCACTTTGGGAGGCCGAGGCGGGCGGATCACGAGGTCAGGAGATCGAGACCATCCCGGCTAAAACGGTGAAACCCCGTCTCTACTAAAAATACAAAAAATTAGCCGGGCGTAGTGGCGGGCGCCTGTAGTCCCAGCTACTTGGGAGGCTGAGGCAGGAGAATGGCGTGAACCCGGGAGGCGGAGCTTGCAGTGAGCCGAGATCGCGCCACTGCACTCCAGCCTGGGCGACAGAGCGAGACTCCGTCTCAAAAAAAAAAAAAAAAAAAAAAAAAA
chr3	175415097	Alu	Alu-Ya5~249	329	GGCCGGGCGCGGTGGCTCACGCCTGTAATCCCAGCACTTTGGGAGGCCGAGGCGGGCGGATCACGAGGTCAGGAGATCGAGACCATCCCGGCTAAAACGGTGAAACCCCGTCTCTACTAAAAATACAAAAAATTAGCCGGGCGTAGTGGCGGGCGCCTGTAGTCCCAGCTACTTGGGAGGCTGAGGCAGGAGAATGGCGTGAACCCGGGAGGCGGAGCTTGCAGTGAGCCGAGATCGCGCCACTGCACTCCAGCCTGGGCGACAGAGCGAGACTCCGTCTCAAAAAAAAAAAAAAAAAAAAAAAAAAAAAAAAAAAAAAAAAAAAAAAA
chr3	173836493	Alu	Alu-Ya5~252	292	GCCGGGCGCGGTGGCTCACGCCTGTAATCCCAGCACTTTGGGAGGCCGAGGCGGGCGGATCACGAGGTCAGGAGATCGAGACCATCCCGGCTAAAACGGTGAAACCCCGTCTCTACTAAAAATACAAAAAATTAGCCGGGCGTAGTGGCGGGCGCCTGTAGTCCCAGCTACTTGGGAGGCTGAGGCAGGAGAATGGCGTGAACCCGGGAGGCGGAGCTTGCAGTGAGCCGAGATCCCGCCACTGCACTCCAGCCTGGGCGACAGAGCAAGACTCCGTCTCAAAAAAAAAAAA
chr3	169199636	Alu	Alu-Ya5~257	328	GGCCGGGCGCGGTGGCTCACGCCTGTAATCCCAGCACTTTGGGAGGCCGAGGCGGGCGGATCACGAGGTCAGGAGATCGAGACCATCCCGGCTAAAACGGTGAAACCCCGTCTCTACTAAAAATACAAAAAATTAGCTGGGCGTAGTGGCGGGCGCCTGTAGTCCCAGCTACTTGGGAGGCTGAGGCAGGAGAATGGCGTGAACCCGGGAGGCGGAGCTTGCAGTGAGCCGAGATCCCGCCACTGCACTCCAGCCTGGGCGACAGAGCGAGACTCCGTCTCAAAAAAAAAAAAAAAAAAAAAAAAAAAAAAAAAAAAAAAAAAAAAAA
chr3	165023061	Alu	Alu-Ya5~262	306	GGCCGGGCGCGGTGGCTCACGCCTGTAATCCCAGCACTTTGGGAGGCCGAGGCGGGCGGATCACGAGGTCAGGAGATCGAGACCATCCCGGCTAAAACGGTGAAACCCCGTCTCTACTAAAAATACAAAAAATTAGCCGGGCGTAGTGGCGGGCGCCTGTAGTCCCAGCTACTTGGGAGGCTGAGGCAGGAGAATGGCGTGAACCCGGGAGGCGGAGCTTGCAGTGAGCCGAGATCCCGCCACTGCACTCCAGCCTGGGCGACAGAGCGAGACTCTGTCTCAAAAAAAAAAAAAAAAAAAAAAAAA
chr3	161850077	Alu	Alu-Ya5~263	308	GGCCGGGCGCGGTGGCTCACGCCTGTAATCCCAGCACTTTGGGAGGCCGAGGCGGGCGGATCACGAGGTCAGGAGATCGAGACCATCCCGGCTAAAACGGTGAAACCCCGTCTCTACTAAAAATACAAAAAATTAGCCGGGCGTAGTGGCGGGCGCCTGTAGTCCCAGCTACTTGGGAGGCTGAGGCAGGAGAATGGCGTGAACCCGGGAGGCGGAGCTTGCAGTGAGCCGAGATCCCGCCACTGCACTCCAGCCTGGGCGACAGAGCGAGACTCCGTCTCAAAAAAAAAAAAAAAAAAAAAAAAAAA
chr3	158270146	Alu	Alu-Ya5~278	319	GCCGGGCGCGGTGGCTCACGCCTGTAATCCCAGCACTTTGGGAGGCCGAGGCGGGCGGATCACGAGGTCAGGAGATCGAGACCATCCCGGCTAAAACGGTGAAACCCCGTCTCTACTAAAAATACAAAAAATTAGCCGGGCGTAGTGGCGGGCGCCTGTAGTCCCAGCTACTTGGGAGGCTGAGGCGGAAGAATGGCGTGAACCCGGGAGGCGGAGCTTGCAGTGAGCCGAGATCCCGCCACTGCACTCCAGCCTGGCGACAGAGCGAGACTCCGTCTCAAAAAAAAAAAAAAAAAAAAAAAAAAAAAAAAAAAAAAAA
chr3	158202738	Alu	Alu-Ya5~282	270	GGAGGCCGAGGCATGCGGATCACGAGGTCAGGAGATCGAGACCATCCCGGCTAAAACGGTGAAACCCCGTCTCTACTAAAAATACAAAAAATTAGCCGGGCGTAGTGGCGGGCGCCTGTAGTCCCAGCTACTTGGGAGGCTGAGGCAGGAGAATGGCGTGAACCCGGGAGGCGGAGCTTGCAGTGAGCCGAGATCCCGCCACTGCACTCCAGCCTGGGCGACGGAGCAAGACTCCGTCTCAAAAAAAAAAAAAAAAAGAAAAAAAAAGAA
chr3	152331736	Alu	Alu-Ya5~294	340	GGCCGGGCGCGGTGGCTCACGCCTGTAATCCCAGCACTTTGGGAGGCCGAGGCGGGCGGATCACGAGGTCAGGAGAACGAGACCATCCCGGCTAAAACGGTGAAACCCCGTCTCTACTAAAAATACAAAAAATTAGCCGGGCGTAGTGGCGGGCGCCTGTAGTCCCAGCTACTTGGGAGGCTGAGGCAGGAGAATGGCGTGAACCCGGGAGGCGGAGCTGGCAGTGAGCCGAGATCCCGCCACTGCACTCCAGCCTGGGCGACAGAGCGAGACTCCGTCTCAAAAAACAAAAACAAAAAAAAAAAAAAAAAAAAAAAAAAAAAAAAAAAAAAAAAAAAAA
chr3	144245023	Alu	Alu-Ya5~295	316	GGCCGGGCGCGGTGGCTCACGCCTGTAATCCCAGCACTTTGGGAGGCCGAGGCGGGCGGATCACGAGGTCAAGAGATCGAGACCATCCCGGCTAAAACGGTGAAACCCCGTCTCTACTAAAAATACAAAAAAATTAGCCGGGCGTAGTGGCGGGCGCCTGTAGTCCCAGCTACTTGGGAGGCTGAGGCAGGAGAATGGCGTGAACCCGGGAGGCGGAGCTTGCAGTGAGCCGAGATCCCGCCACTGCACTCCAGCCTGGGCGACAGAGCGAGACTCCGTCTCAAAAAAAAAAAAAAAAAAAAAAAAAAAAAAAAAA
chr3	143503289	Alu	Alu-Ya5~301	302	GCCGGGCGCGGTGGCTCCGCCTGTAATCCCAGCACTTTGGGAGGCCGAGGCGGGCGGATCACGAGGTCAGGAGATCGAGACCATCCCGGCTAAAACGGTGAAACCCCGTCTCTACTAAAAATACAAAAAATTAGCCGGGCGTAGTGGCGGGCGCCTGTAGTCCCAGCTACTTGGGAGGCTGAGGCAGGAGAATGGCGTGAACCCGGGAGGCGGAGCTTGCAGTGAGCAGAGATCCCGCCACTGCACTCCAGCCTGGGCGACAGAACGAGACTCCGTCTCAAAAAAAAAAAAAAAAAAAAAAA
chr3	135867737	Alu	Alu-Yb8~9	304	GGCCGGGCGCGGTGGCTCACGCCTGTAATCCCAGCACTTTGGGAGGCCGAGGCGGGTGGATCATGAGGTCAGGAGATCGAGACCATCCTGGCTAACAAGGTGAAACCCCGTCTCTACTAAAAATACAAAAAATTAGCCGGGCGCGGTGGCGGGCGCCTGTAGTCCCAGCTACTCGGGAGGCTGAGGCAGGAGAATGGCGTGAACCCGGGAAGCGGAGCTTGCAGTGAGCCGAGATTGCGCCACTGCAGTCCGCAGTCCGACCTGGGCGACAGAGCGAGACTCCGTCTCAAAAAAAAAAAAAAAA
chr3	134884526	Alu	Alu-HS-1	297	GGCTGGGCGTGGTGACTCACACCTGTAATCCCAGCACTTTGGGAGGCCAAGGCGGGCGGATCATCTGAGGTCAGGAGTTTGAGACCAGCCTGGCCAACATGGTGAAACCCCATCTCTACAAAAAAAAAAAAAAAATAGCCGGGCATGGTGGCATGCACCTGTAATCCCAGCTACTCGGGAAAGCTGAGGCAGAAGAATCTCTTGAACCTAGAAGGTGGAGGTTGCAGTGAGCAGGGATCGCACCACTGCACTCCAGCCTGGGCAACAAAAGGAGACTGTCTAAAAAAAAAAAAAAAT
chr3	119467160	Alu	Alu-NA~3	329	GGCCGGGCGCGGTGGCTCACGCCTGTAATCCCAGCACTTTGGGAGGCCGAGGCGGGTGGATCATGAGGTCAGGAGATCGAGACCATCCTGGCTAACAAGGTGAAACCCCGTCTCTACTAAAAATACAAAAAATTAGCCGGGCGCGGTGGCGGGCGCCTGTAGTCCCAGCTACTCGGGAGGCTGAGGCAGGAGAATGGCGTGAACCCGGGAAGCGGAGCTTGCAGTGAGCCGAGATTGCGCCACTGCAGTCCGCAGTCCGGCCTGGGCGACAGAGCGAGACTCCGTCTCAAAAAAATAAAAAAATAAAAAAATAAAAAAAAAAAAAAAAA
chr3	116571439	Alu	Alu-Ya8~3	300	GGCCGGGCGCGGTGGCTCACGCCTGTAATCCCAGCACTTTGGGAGGCCGAGGCGGGCGGATCACGAGGTCAGGAGATCGAGACCATCCCGGCTAAAACGGTGAAACCCCGTCTCTACTAAAACTACAAAAAATAGCCGGGCGTAGTGGCGGGCGCCTGTAGTCCTAGCTACTTGGGAGGCTGAGGCAGGAGAATGGCGTGAACCCGGGAGGCGGAGCTTGCAGTGAGCCGAGATCGCGCCACTGCACTCCAGCCTGGGCGACAGAGCGAGACTCCGTCTCAAAAAAAAAAAAAAAAAAAA
chr3	115531346	Alu	Alu-Ya8~4	301	GGCCGGGCGCGGTGGCTCACGCCTGTAATCCCAGCACTTTGGGAGGCCGAGGCGGGCGGATCACGAGGTCAGGAGATCGAGACCATCCCGGCTAAAACGGTGAAACCCCGTCTCTACTAAAACTACAAAAAATAGCCGGGCGTAGTGGCGGGCGCCTGTAGTCCTGGCTACTTGGGAGGCTGAGGCAGGAGAATGGCATGAACCCGGGAGGCGGAGCTTGCAGTGAGCCGAGATCCCGCCACTGCACTCCAGCCTGGGCAACAGAGCGAGACTCCGTCTCAAAAAAAAAAAAAAAAAAAAA
chr3	113186774	Alu	Alu-Yb8~12	311	GGCCGGGCGCGGTGGCTCACGCCTGTAATCCCAGCACTTTGGGAGGCCGAGGCGGGTGGATCATGAGGTCAGGAGATCGAGACCATCCTGGCTAACAAGGTGAAACCCCGTCTCTACTAAAAATACAAAAAATTAGCCGGGCGCGGTGGCGGGCGCCTGTAGTCCCAGCTACTCGGGAGGCTGAGGCAGGAGAATGGCGTGAACCCGGGAAGCGGAGCTTGCAGTGAGCCGAGATTGCGCCACTGCAGTCCACAGTCCGGCCTGGGCGACAGAGCGAGACTCCGTCTCAAAAAAAAAAAAAAAAAAAAAAA
chr3	107807464	Alu	Alu-Yb8~13	275	TTGGGAGGCCGAGGCGGGTGGATCATGAGGTCAGGAGATCGAGACCATCCTGGCTAACAAGGTGAAACCCCGTCTCTACTAAAAATACAAAAAATTAGCCGGGCGCGGTGGCGGGCGCCTGTAGTCCCAGCTACTCGGGAGGCTGAGGCAGGAGAATGGCGTGAACCCGGGAAGCAGAGCTTGCAGTGAGCCGAGATTGCGCCACTGCAGTCCGCAGTCCGGCCTGGGCGACAGAGCGAGACTCCGTCTCAAAAAAAAAAAAAAAAAAAAAAAAA
chr3	107428182	Alu	Alu-Yb8~14	310	GGCCGGGCGCGGTGGCTCACGCCTGTAATCCCAGCACTTTGGGAGGCCGAGGCGGGTGGATCATGAGGTCAGGAGATCGAGACCATCCTGGCTAACAAGGTGAAACCCCGTCTCTACTAAAAATACAAAAAATTAGCCGGGCGCGGTGGCGGGCGCCTGTAGTCCCAGCTACTCGGGAGGCTGAGGCAGGAGAATGGCGTGAACCCGGGAAGCGGAGCTTGCAGTGAGCCGAGATTGCGCCACTGCAGTCCGCAGTCCAACCTGGGCGACAGAGCGAGACTCCGTCTCAAAAAAAAAAAAAAAAAAAAAA
chr3	107129732	Alu	Alu-Ya5~310	318	AGGCCGGGCGCGGTGGCTCACGCCTGTAATCCCAGCACTTTGGGAGGCCGAGGCGGGCGGATCACGAGGTCAGGAGATCGAGACCATCCCGGCTAAAACGGTGAAACCCCGTCTCTACTAAAAATACAAAAAATTAGCCGGGCGTAGTGGCGGGCGCCTGTAGTCCCAGCTACTTGGGAGGCTGAGGCAGGAGAATGGCGTGAACCCGGGAGGCGGAGCTTGCAGTGAGCCGAGATCCCGCCACTGCACTCCAGCCTGGGCGACAGAGCAAGACTCCGTCTCAAAAAAAAAAAAAAAAAAAAAAAAAAAAAAAAAAAA
chr3	107100721	Alu	Alu-Yg6	302	GGCCGGGCGCGGTGGCTCACGCCTGTAATCCCAGCACTTTGGGAGGCCGAGACGGGCGGATCACGAGGTCAGGAGATCGAGACCATCCTGGCTGACACGGTGAAACCCCGTCTCTACTAAAAATACAAAAATTAGCCGGGCATGGTGGCGCGCGCCTGTAGTCCCAGCTACTCGGGAGGCTGAGGCAGGAGAATGGCGTGAACCCGGGAGGCGGAGCTTGCAGTGAGTCGAGATCGCGCCACTGCGCTCCAGCCTGGGCGACAGAGCGAAACTCCGTCTCAAAAAAAAAAAAAAAAAAAAAA
chr3	88332499	Alu	Alu-Ya5~312	297	GGCCGGGCGCGGTGGCTCACGCCTGTAATCCCAGCACTTTGGGAGGCCGAGGCGGGCGGATCACGAGGTCAGGAGATCGAGACCATCCCGGCTAAAACGGCGAAACCCCGTCTCTACTAAAAATACAAAAAATTAGCCGGGCGTAGTGGTGGGCGCCTGTAGTCCCAGCTACTTGGGAGGCTGAGGCAGGAGAATGGCGTGAACCCGGGAGGCGGAGCTTGCAGTGAGCCGAGATCCCGCCACTGCACTCCAGCCTGGGTGACAGAGCGAGACTCCGTCTCAAAAAAAAAAAAAAAA
chr3	84717996	Alu	Alu-Yc1~3	278	CGGTGGCTCACGCCTGTAATCCCAGCACTTTGGGAGGCCGAGGCGGGCGGATCACGAGGTCAGGAGATCGAGACCATCCTGGCTAACACGGTGAAACCCTGTCTCTACTAAAAATACAAAAAATTAGCCGGGCGTGGTAGCGGGCGCCTGTAGTCCCAGCTACTCGGGAGGCTGAGGCAGGAGAATGGCGTGAACCCGGGAGGCGGAGCTTGCAGTGAGCCGAGATCGCGCCACTGCACTCCAGCCTGGGCGACAGAGCGAGACTCCGTCTCAAAAAA
chr3	81538498	Alu	Alu-Yc1~4	300	GGCCGGGCGCGGTGGCTCACGCCTGTAATCCCAGCACTTTGGGAGGCCGAGGCGGGCGGATCACGAGGTCAGGAGATCGAGACCATCCTGGCTAACACGGTGAAACCCCGTCTCTGCTAAAAATACAAAAAATTAGCCGGGCGTGGTAGCGGGCGCCTGTAGTCCCAGCTACTCGGGAGGCTGAGGCAGGAGAATGGCGTGAACCCGGGAGGCGGAGCTTGCAGTGAGCCGAGATCGCGCCACTGCACTCCAGCCTGGGCGACAGAGCTAGACTCCGTCTCAAAAAAAAAAAAAAAAAAA
chr3	80539172	Alu	Alu-Yb8~19	313	GGCCGGGCGCGGTGGCTCACGCCTGTAATCCCAGCACTTTGGGAGGCCGAGGCGGGTGGATCATGAGGTCAGGAGATCGAGACCATCCTGGCTAACAAGGTGAAACCCCGTCTCTACTAAAAATACAAAAAATTAGCCGGGCGCGGTGGCGGGCGCCTGTAGTCCCAGCTACTCGGGAGGCCGAGGCAGGAGAATGGCGTGAACCCGGGAAGCGGAGCTTGCAGTGAGCCGAGATTGCGCCACTGCAGTCCGCAGTCCGGCCTGGGCGACAGAGCGAGACTCCGTCTCAAAAAAAAAAAAAAAAAAAAAAAAA
chr3	77111426	Alu	Alu-Ya5~319	302	GGCCGGGCGCGGTGGCTCACGCCTGTAATCCCAGCACTTTGGGAGGCCGAGGCGGGCGGATCACGAGGTCAGGAGATCGAGACCATCCCGGCTAAAACGGTGAAACCCCGTCTCTACTAAAAATACAAAAAAATTAGCCGGGCGTAGTGGCGGGCGCCTGTAGTCCCAGCTACTTGGCAGGCTGAGGCAGGAGAATGGCGTGAACCCGGGAGGCGGAGCTTGCAGTGAGCCGAGATCCCGCCACTGCACTCCAGCCTGGGCAACAGAGCGAGACTCTGTCTCAAAAAAAAAAAAAAAAAAAA
chr3	74457174	Alu	Alu-Yc1~7	299	GGCCGGGCGCGGTGGCTCACGCCTGTAATCCCAGCACTTTGGGAGGCCGAGGCGGGCGGATCACGAGGTCAGGAGATCGAGACCATCCTGGCTAACACGGTGAAACCCCGTCTCTACTAAAAATACAAAAAATTAGCCGGGCGTGGTAGCGGGCGCCTGTAGTCCCAGCTACTCGGGAGGCTGAGGCAGGAGAATGGCGTGAACCCGGGAGGCGGAGCTTGCAGTGAGCCGAGATCGCGCCACTGCACTCCAGCCTGGGCGACAGAGCGAGACTCCGTCTCAAAAAAAAAAAAAAAAAA
chr3	73949999	Alu	Alu-Yb8~23	146	GTCCCAGTCCCAGCTACTCGGGAGGCTGAGGCAGGAGAATGGCGTGAACCCGGGAAGCGGAGCTTGCAGTGAGCCGAGATTGCGCCACTGCAGTCCGCAGTCCGGCCTGGGCGACAGAGCGAGACTCCGTCTCAAAAAAAAAAAAA
chr3	70373998	Alu	Alu-Yb8~24	343	GGCCGGGCGCGGTGGCTCACGCCTGTAATCCCAGCACTTTGGGAGGCCGAGGCGGGTGGATCATGAGGTCAGGAGATCGAGACCATCCTGGCTAACAAGGTGAAACCCCGTCTCTACTAAAAAAAAAAAAAAAAAAAAAAAAAAAATACAAAAAATTAGCCGGGCGCGGTGGCGGGCGCCTGTAGTCCCAGCTACTCGGGAGGCTGAGGCAGGAGAATGGCGTGAACCCAGGAAGTGGAGCTTGCAGTGAGCCGAGATTGCGCCACTGCAGTCCGCAGTCTGGCCTGGGCGACAGAGCGAGACTCCGTCTCAAAAAAAAAAAAATAAATAAATAAATAAATAA
chr3	65025730	Alu	Alu-Ya5~326	296	GGCCGGGCGCGGTGGCTCACGCCTGTAATCCCAGCACTTTGGGAGGCCGAGGCGGGCGGATCACGAGGTCAGGAGATCGAGACCATCCCGGCTAAAACGGTGAAACCCCGTCTCTACTAAAAATACAAAAAATTAGCCGGGCGTAGTGGCGGGCGCCTGTAGTCCCAGCTACTTGGGAGGCTGAGGCAGGAGAATGGCGTGAACCCGGGAGGCGGAGCTTGCAGTGAGCCGAGATCCCGCCACTGCACTCCAGCCTGGGCGACAGAGCGAGACTCCGTCTCAAAAAAAAAAAAAAA
chr3	63283336	Alu	Alu-Yb8~31	324	GGCCGGGCGCGGTGGCTCACGCCTGTAATCCCAGCACTTTGGGAGGCCGAGGCGGGTGGATCATGAGGTCAAGAGATCGAGACCATCCTGGCTAACAAGGTGAAACCCCGTCTCTACTAAAAATACAAAAAATTAGCCGGGTGCGGTGGCGGGCGCCTGTAGTCCCAGCTACTCGGGAGGCTGAGGCAGGAGAATGGTGTGAACCCGGGAAGCGGAGCTTGCAGTGAGCCGAGATTGCGCCACTGCAGTCCGCAGTCCGGCCTGGGCGACAGAGCGAGACTCCGTCTCACAAAAAAAAAAAAAAAAAAAAAAAAAAAAAAAAAA
chr3	51983383	Alu	Alu-Ya5~330	310	GGCCGGGCGCGGTGGCTCACGCCTGTAATCCCAGCACTTTGGGAGGCCGAGGCGGGCGGATCACGAGGTCAGGAGATTGAGACCATCCCGGCTAAAAAACGGTGAAACCCCGTCTCTACTAAAAATACAAAAAATTAGCCGGGCGTAGTGGCGGGCGCCTGTAGTCCCAGCTACTTGGGAGGCTGAGGCAGGAGAATGGCGTGAACCCGGGAGGCGGAGCTTGCAGTGAGCCGAGATCCCGCCACTGCACTCCAGCCTGGGCGACAGAGCGAGACTCCGTCTCAAAAAAAAAAAAAAAAAAAAAAAAAAA
chr3	49536878	Alu	Alu-Yb8~32	306	GGCCGGGCGCGGTGGCTCACGCCTGTAATCCCAGCACTTTGGGAGGCCGAGGCGGGTGGATCATGAGGTCAGGAGATCGAGACCATCCTGGCTAACAAGGTGAAACCCTGTCTCTACTAAAAATACAAAAAATTAGCCGGGCGCGGTGGCGGGCGCCTGTAGTCCCAGCTACTCGGGAGGCTGAGGCAGGAGAATGGCGTGAACCCGGGAAGCGGAGCTTGCAGTGAGCCGAGATTGCGCCACTGCAGTCCGCAGTCCGACCTGGGCGACAGAGCGAGACTCCGTCTCAAAAAAAAAACAAAAAAA
chr3	45706220	Alu	Alu-Ye5~5	321	GGCCGGGCGCGGTGGCTCACGCCTGTAATCCCAGCACTTTGGGAGGCCGAGGCGGGCGGATCACGAGGTCAGGAGATCGAGACCATCCTGGGTAACACGGTGAAACCCCGTCTCTACTAAAAAAATACAAAAAATTAGCCGGGCGAGGTGGCGGGCGCCTGTAGTCCCAGCTACTCCGGAGGCTGAGGCAGGAGAATGGCGTGAACTCCAGGGGGCGGAGCCTGCAGTGAGCCGAGATTGCGCCACTGCACTCCAGCCTGGACGACAGCGAGACTCCGTCTCAAAAAAAAATAAAATAAAATAAAATAAAATAAAATAAAA
chr3	43967852	Alu	Alu-Yb8~38	319	GGCCGGGCGCGGTGGCTCACGCCTGTAATCCCAGCACTTTGGGAGGCCGAGGCGGGTGGATCATGAGGTCAGGAGATCGAGACCATCCTGGCTAACAAGGTGAAACCCCGTCTCTACTAAAAATACAAAAAATTAGCCGGGCGCGGTGGCGGGCGCCTGTAGTCCCAGCTACTCGGGAGGCTGAGGCAGCAGAATGGCGTGAACCCGGGAAGCGGAGCTTGCAGTGAGCCGAGATTGCGCCACTGCAGTCCGCAGTCCCGCCTGGGCGACAGAGCGAGACTCCGTCTCAAAAAAAAAAAAAAAAAAAAAAAAAAAAAAA
chr3	42418126	Alu	Alu-Y~5	306	GGCCGGGCGCGGTGGCTCACGCCTGTAATCCCAGCACTTTGGGAGGCCGAGGCGGGCGGATCATGAGGTCAGGAGATCGAGACCATCCTGGCTAACACGGTGAAACCCCGTCTCTACTACAAATACAAAAAATTAGCCGGGCGTAGTGGCGGGCGCCTGTAGTCCCAGCTACTCGGGAGGCTGAGGCAGGAGAATGGCGTGAACCCGGGAGGCGGAGCTTGCAGTGAGCCGAGATCGCGCCACTGCACTCCAGCCTGGGCGACAGAGCGAGACTCCGTCTCAAAAAAAAAAAAAAAAAAAAAATTT
chr3	36378253	Alu	Alu-Ya8~6	138	TAGTCCTTAGCTACTCGGGAGGCTGAGGCAGGAGAATGGCGTGAACCCGGGAGGCGGAGCTTGCAGTGAGCCGAGATCCCGCCACTGCACTCCAGCCTGGGCGACAGAGCGAGACTCCGTCTCAAAAAAAAAAAAAAA
chr3	35824226	Alu	Alu-Yb8~40	324	GGCCGGGCGCGGTGGCTCACGCCTGTAATCCCAGCACTTTGGGAGGCCGAGGCGGGTGGATCATGAGGTCAGGAGATCGAGACCATCCTGGCTAACAAGGTGAAACCCCGTCTCTACTAAAAATACAAAAAATTAGCCGGGCGCGGTGGCGGGCGCCTGTAGTCCCAGCTACTCGGGAGGCTGAGGCAGGAGAATGGCGTGAACCCGGGAAGCGGAGCTTGCAGTGAGTCGAGATTGCGCCACTGCAGTCCGCAGTCCGGCCTGGGCGACAGAGCGAGACTCCGTCTCAAAAAAAAAAAAAAAAAAAAAAAAAAAAAAAAAAAA
chr3	34835557	Alu	Alu-Ya5~338	312	GGCCGGGCGCGGTGGCTCACGCCTGTAATCCCAGCACTTTGGGAGGCCGAGGCGGGCGGATCACGAGGTCAAGAGATCGAGACCATCCCGGCTAAAACGGTGAAACCCCGTCTCTACTAAAAATACAAAAAAATTAGCCGGGCGTAGTGGCGGGCGCCTGTAGTCCCAGCTACTTGGGAGGCTGAGGCAGGAGAATGGCGTGAACCCGGGAGGCGGAGCTTGCAGTGAGCCGAGATCCCGCCACTGCACTCCAGCCTGGGCGACAGAGCGAGACTCCGTCTCAAAAAAAAAAAAAAAAAAAAAAAAAAAAAA
chr3	31122566	Alu	Alu-Yc2	295	GGCCGGGCGCGGTGGCTCACGCCTGTAATCCCAGCACTTTGGGAGGCCGAGGCGGGCGGATCACGAGGTCAGGAGATCGAGACCATCCTGGCTAACAAGGTGAAACCCCGTCTCTACTAAAAATACAAAAAATTAGCCGGGCGTGGCAGCGGGCGCCTGTAGTCCCAGCTACTCGGGAGGCTGAGGCAGGAGAATGGCGTGAACCCGGGAGGCGGAGCTTGCAGTGAGCCGAGATCGCGCCACTGCACTCCAGCCTGGGCGACAGAGCGAGACTCCGTCTCAAAAAAAAAAAAAA
chr3	29751711	Alu	Alu-Y~8	304	GGCCGGGCGCGGTGGCTCACGCCTGTAATCCCAGCACTTTGGGAGGCCGAGGCGGGCGGATCACGAGGTCAGGAGATCGAGACCATCCTGGCTAACACGGTGAAACCCCGTCTCTACTAAAAATACAAAAAATTAGCCGGGCGTAGTGGCGGGCGCCTGTAGTCCCAGCTACTCGGGAGGCTGAGGCAGGAGAATGGCGTGAACCCGGGAGGCGGAGCTTGCAGTGAGCCGAGATCGCGCCACTGCACTCCAGCCTGGGCGACAGAGCGAGACTCCGTCTCAAAAAAAAAAAAAAAAAAAAAAA
chr3	29517088	Alu	Alu-Ya5~340	296	GGCCGGGCGCGGTGGCTCACGCCTGTAATCCCAGCACTTTGGGAGGCCGAGGCGGGCGGATCACGAGGTCAGGAGATCGAGACCATCCCGGCTAAAACGGTGAAACCCCGTCTCTACTAAAAATACAAAAAATTAGCCGGGCGTAGTGGCAGGCGCCTGTAGTCCCAGCTACTTGGGAGGCTGAGGCAGGAGAATGGCGTGAACCCGGGAGGCGGAGCTTGCAGTGAGCCGAGATCCCGCCACTGCACTCCAGCCTGGGCGACAGAGCGAGACTCCGTCTCAAAAAAAAAAAAAAA
chr3	27519689	Alu	Alu-Sp	305	TGGCCGGGCGTAGTGGCTCACACCTGTAATCCCAGCGCTTTGGGAGGCCGAGGTGGGCGGATCATCTAAGGTTGGGAGTTTGAGACCAGCCTGACCAGCATGGTGAAACCCTGTCTCTACTAAAAATACAAAAATTAGCTGGGTGTGGTGGCGCATGCCTGTAATCCCAACTACTCGGGAGGCTGAGGCAGGAGAATCGCTAGAACCCAGGAGGCGGAGGTTGCAGTGAGCCCAGATCGTGCCATTGCACTCCAGCCTGGGCTGGAGCAAAACTCCATCTCAAAAAAAAAAAAAAACAAAAAAAA
chr3	26155405	Alu	Alu-Ya5~342	313	GGCCGGGCGCGGTGGCTCACGCCTGTAATCCCAGCACTTTGGGAGGCCGAGGCGGGCGGATCACGAGGTCAGGAGATCGAGACCATCCCGGCTAAAACGGTGAAACCCCGTCTCTACTAAAAATACAAAAAATTAGCCGGGCATAGTGGCGGGCGCCTGTAGTCCCAGCTACTTGGGAGGCTGAGGCAGGAGAATGGCGTGAACCCGGGAGGCGGAGCTTGCAGTGAGCCGAGATCCCGCCACTGCACTCCAGCCTGGGCGACAGAGCGAGACTCCGCCTCAAAAAAAAAAAAAAAAAAAAAAAAAAAAAAAA
chr3	18936373	Alu	Alu-Yb8~50	322	GGCCGGGCGCGGTGGCTCACGCCTGTAATCCCAGCACTTTGGGAGGCCGAGGCGGGTGGATCATGAGGTCAGGAGATCGAGACCATCCTGGCTAACAAGGTGAAACCCCGTCTCTACTAAAAATACAAAAAATTAGCCGGGCGCGGTGGCGGGCGCCTGTAGTCCCAGCTACTCGGGAGGCTGAGGCAGGAGAATGGCGTGAACCCGGGAAGCGGAGCTTGCAGTGAGCCGAGATTGCGCCACTGCAGTCCGCAGTCCGGCCTGGGCGACAGAGCGAGACTCCGTCTCAAAAAAAAAAAAAAAAAAAAAAAAAAAAAAAAAA
chr3	15572261	Alu	Alu-Ya4~3	311	GGCCGGGCGCGGTGGCTCACGCCTGTAATCCCAGCACTTTGGGAGGCCGAGGCGGGCGGATCACGAGGTCAGGAGATCGAGACCATCCCGGCTAAAACGGTGAAACCCCGTCTCTACTAAAAATACAAAAAATTAGCCGGGCGTAGTGGCGGGCGCCTGTAGTCCCAGCTACTTGGGAGGCTGAGGCAGGAGAATGGCGTGAACCCGGGAGGCGGAGCTTGCAGTGAGCCGAGATTGCGCCACTGCACTCCAGCCTGGGCGACAGAGCGAGACTCCGTCTCAAAAAAAAAAAAAAAAAAAAAAAAAAAAAA
chr3	12902649	Alu	Alu-Yd8~3	269	CCTGTAATCCCAGCACTTTGAGAGGCCGAGGCGGGCGGATCACGAGGTCAGGAGATCGAGACCACGGTGAAACCCCGTCTCTACTAAAAATACAAAAAATTAGCCGGGCGCAGTGGTGGGCGCCTGTAGTCCCAGCTACTCGGGAGGCTGAGGCAGGAGAATGGCGTGAACCCGGAAGGCGGAGCTTGCAGTGAGCGGAGATCGCGCCACAGCACTCCCGCCTGGGCGACAGAACGAGACTCCATCTCAAAAAAAAAAAAAAAAAAAAA
chr3	9708708	Alu	Alu-Yb8~57	297	CTTTGGGAGGCCGAGGCGGGTGGATCATGAGGTCAGGAGATCGAGACCATCCTGGCTAACAAGGTGAAACCCCGTCTCTACTAAAAATACAAAAAATTAGCCGGGCGCGGTGGCGGGCGCCTGTAGTCCCAGCTACTCGGGAGGCTGAGGCAGGAGAATGGTGTGAACCCGGGAAGCGGAGCTTGCAGTGAGCCGAGATTGCGCCACTGCAGTCCGCAGTCTGGCCTGGGCGACAGAGCGAGACTCCGTCTCAAAAAAAAAAAAAAAAAAAAAAAAAAAAAAAAAAAAAAAAAAAAA
chr3	9410385	Alu	Alu-Ya5~349	305	GGCCGGGCGCGGTGGCTCACGCCTGTAATCCCAGCACTTTGGGAGGCCGAGGCGGGCGGATCACGAGGTCAGGAGATCGAGACCATCCCGGCTAAAAAACGGTGAAACCCCGTCTCTACTAAAAATACAAAAAATTAGCCGGGCGTAGTGGCGGGCGCCTGTAGTCCCAGCTACTCGGGAGGCTGAGGCAGGAGAATGGCGTGAACCCGGGAGGCGGAGCTTGCAGTGAGCCGAGATCCCGCCACTGCACTCCAGCCTGGGCGACAGAGCGAGACTCCGTCTCAAAAAAAAAAAAAAAAATAAAT
chr3	8217483	Alu	Alu-Ya5~350	305	GGCCGGGCGCGGTGGCTCACGCCTGTAATCCCAGCACTTTGGGAGGCCGAGGCGGGCGGATTACGAGGTCAGGAGATCGAGACCATCCCGGCTAAAACGGTGAAACCCCGTCTCTACTAAAAATACAAAAAATTAGCCGGGCGTAGTGGCGGGCGCCTGTAGTCCCAGCTACTTGGGAGGCTGAGGCGGGAGAATGGCGTGAACCCGGGAGGCGGAGCTTGCAGTGAGCCGAGATCCCGCCACTGCACTCCAGCCTGGGCGACAGAGCGAGACTCGGTCTCAAAAAAAAAAAAAAAAAAAAAAAA
chr3	6514683	Alu	Alu-Ya5~351	319	GGCCGGGCGCGGTGGCTCACGCCTGTAATCCCAGCACTTTGGGAGGCCGAGGCGGGCGGATCACGAGGTCAGGAGATCGAGACCATCCCGGCTAAAAAAAACGGTGAAACCCCGTCTCTACTAAAAAATACAAAAAATTAGCCGGGCGTAGTGGCGGGCGCCTGTGGTCCCAGCTACTTGGGAGGCTGAGGCAGGAGAATGGCGTGAACCCGGGAGGCGGAGCTTGCAGTGAGCCGAGATCCCGCCACTGCACTCCAGCCTGGGCGACAGAGCGAGACTCCGTCTCAAAAAAAAAAAAAAAAAAAAAAAAAAAAAAAAA
chr3	4949231	Alu	Alu-Ya5~353	302	GGCCGGGCGCGGTGGCTCACGCCTGTAATCCCAGCACTTTGGGAGGCCGAGGCGGGCGGATCACGAGGTCAGGAGATCGAGACCATCCCGGCTAACACGGTAAAACCCCGTCTCTACTAAAAATACAAAAAATTAGCCGGGCGTAGTGGCGGGCGCCTGTAGTCCCAGCTACTTGGGAGGCTGAGGCAGGAGAATGGCGTGAACCCGGGAGGCGGAGCTTGCAGTGAGCCGAGATCCCGCCACTGCACTCCAGCCTGGGCGACAGAGCGAGACTCCGTCTCAAAAAAAAAAAAAAAAAAAAA
chr3	418253	Alu	Alu-Ya5~354	304	GGCCGGGCGCGGTGGCTCACGCCTGTAATCCCAGCACTTTGGGAGGCCGAGGCGGGCGGATCACGAGGTCAGGAGATCGAGACCATCCTGGCTAAAACAGTGAAACCCCGTCTCTACTAAAAATACAAAAAATTAGCCGGGCGTAGTGGCGGGCGCCTGTAGTCCCAGCTACTTGGGAGGCTGAGGCAGGAGAATGGCGTGAACCCGGGAGGCGGAGCTTGCAGTGAGCCGAGATCCCGCCACTGCACTCCAGCCTGGGCGACAGAGCGAGACTCCGTCTCAAAAAAAAAAAAAAAAAAAAAAA
chr4	189890991	Alu	Alu-Sx	310	GGCCGGGCGCGGTGGCTCACGCCTGTAATCTCAGCACTTTGGGAGGCTGAGGTGGGCGGATCACCTGAGGTCAGGAGTTCGAGACCAGCCTGACCAACATAGTGAAACCCCGTCTCTACTAAAATACAAAAATTAGCCGGGCGCAGTGGCGGGCGCCTGTAATCTCAGCTACTTGGGAGCCTGAGGCAGGAGAATCGCTTGAACCCAGGAGGCGGAGGTTGCAGTGACCCAAGATCGCGCCATTGCACTCCAGCCTGGCAACAGAGCGAGACTGCCTCAAAAAAAAAAAAAAAAAAAAAAAAAAAAAAAA
chr4	185611244	Alu	Alu-Yb9~8	234	TCGAGACCATCCTGGCTAACAAGGTGAAACCCCGTCTCTACTAAAAATACAAAAAATTAGCCGGGCGCGGTGGCAGGCGCCTGTAGTCCCAGCTACTGGGGAGGCTGAGGCAGGAGAATGGCGTGAACCCGGGAAGCGGAGCTTGCAGTGAGCCGAGATTGCGCCACTGCAGTCCGCAGTCCGGCCTGGGCGACAGAGCGAGACTCCGTCTCAAAAAAAAAAAAAAAAAAAAAA
chr4	184358966	Alu	Alu-Ya5~359	307	GGCCGGGCGCGGTGGCTCACGCCTGTAATCCCAGCACTTTGGGAGGCCGAGGCGGGCGGATCACGAGGTCAAGAGATCGAGACCATCCCGGCTAAAACGGTGAAACCCCGTCTCTACTAAAAATACAAAAAAATTAGCCGGGCGTAGTGGCGGGCGCCTGTAGTCCCAGCTACTTGGGAGGCTGAGGCAGGAGAATGGCGTGAACCCGGGAGGCGGAGCTTGCAGTGAGCCGAGATCCCGCCACTGCACTCCAGCCTGGGCGACAGAGCGAGACTCCGTCTCAAAAAAAAAAAAAAAAAAAAAAAAA
chr4	180503232	Alu	Alu-Ya5~361	309	GCCGGGCGCGGTGGCTCACGCCTGTAATCCCAGCACTTTGGGAGGCCGAGGCGGGCGGATCACGAGGTCAAGAGATCGAGACCATCCCGGCTAAAACGGTGAAACCCCGTCTCTACTAAAAATACAAAAAAATTAGCCGGGCGTAGAGGCGGGCGCCTGTAGTCCCAGCTACTTGGGAGGCTGAGGCAGGAGAATGGCGTGAACCCGGGAGGCGGAGCTTGCAGTGAGCCGAGATCCCGCCACTGCACTCCAGCCTGGGCGACAGAGCGAGACTCCGTCTCAAAAAAAAAAAAAAAAAAAAAAAAAAAA
chr4	174305659	Alu	Alu-Yd8~4	295	GGCCGGGCGCGGTGGCTCACGCCTGTAATCCCAGCACTTTGGGAGGCCGAGGCGGGCGGATCACGAGGTCAGGAGATCGAGACCACGGTGAAACCCCGTCTCTACTAAAAATACAAAAAATTAGCCGGGCGCAGTGGCGGGCGCCTGTAGTCCCAGCTACTCGAGAGGCTGAGGCAGGAGAACGGCGTGAACCCGGAAGGCGGAGCTTGCAGTGAGCGGAGATCGCGCCACAGCACTCCCGCCTGGGCGACAGAACGAGACTCCGTCTCAAAAAAAAAAAAAAAAAAAAAAAAAA
chr4	173341490	Alu	Alu-Yb8~68	313	GGCCGGGCGCGGTGGCTCACGCCTGTAATCCCAGCACTTTGGGAGGCCGAGGCGGGTGGATCATGAGGTCAGGAGATCGAGACCATCCTGGCTAACAAGGTGAAACCCCGTCTCTACTAAAAATACAAAAAATTAGCCGGGCGCGGTGGCGGGCGCCTGTAGTCCCAGCTACTCGGGAGGCTGAGGCAGGAGAATGGCGTGAACCCGGGAAGCGGAGCTTGCAGTGAGCCGAGATTGCGCCACTGCAGTCCGCAGTCCGACCTGGGCGACAGAGCGAGACTCCGTCTCAAAAAAAAAAAAAAAAAAAAAAAAA
chr4	171935162	Alu	Alu-Ya5~362	325	GGCCGGGCGCGGTGGCTCACGCCTGTAATCCCAGCACTTTGGGAGGCCGAGGCGGGCGGATCACGAGGTCAGGAGATCGAGACCATCCCGGCTAAAAAATGGTGAAACCCCGTCTCTACTAAAAATACAAAAAAATTAGCCGGGCGTAGTGGCGGGCGCCTGTAGTCCCAGCTACTTGGGAGGCTGAGGCAGGAGAATGGCGTGAACCCGGGAGGCGGAGCTTGCAGTGAGCCGAGATCCCGCCACTGCACTCCAGCCTGGGCGACAGAGCGAGACTCCGTCTCAAAAAAAAAAAAAAAAAAAAAAAAAAAAAAAAAAAAAAAAA
chr4	171640220	Alu	Alu-Yb8~69	322	GGCCGGGCGCGGTGGCTCACGCCTGTAATCCCAGCACTTTGGGAGGCCGAGGCGGGTGGATCACGAGGTCAGGAGATCGAGACCATCCTGGCTAACAAGGTGAAACCCCGTCTCTACTGAAAATACAAAAAATTAGCCGGGCGCGGTGGCGGGCGCCTGTAGTCCCAGCTACTCGGGAGGCTGAGGCAGGAGAATGGCGTGAACCCAGGAAGCGGAGCTTGCAGTGAGCCGAGATTGCGCCATTGCAGTCCGCAGTCCGGCCTGGGCAACAGAGCGAGACTCCGTCTCAAAAAAAAAAAAAAAAAAAAAAGAAAAAAAAAAA
chr4	168597839	Alu	Alu-Ya5/8~5	137	TGGGAGGCTGAGGCGGGAGAATGGCGTGAACCCGGGAGGCGGAGCTTGCAGTGAGCCGAGATCCCGCCACTGCACTCCAGCCTGGGCGACAGAGCGAGACTCCGTCTCAAAAAAAAAAAAAAAAAAAAAAAAAAAAA
chr4	165257994	Alu	Alu-Yb8~73	317	GGCCGGGCGCGGTGGCTCACGCCTGTAATCCCAGCACTTTGGGAGGCCGAGGCGGGTGGATCATGAGGTCAGGAGATCGAGACCATCCTGGCTAACAAGGTGAAACCCCGTCTCTACTAAAAATACAAAAAATTAGCCGGGCGCGGTGGCGGGCGCCTGTAGTCCCAGCTACTCGGGAGGCTGAGGCAGGAGAATGGCGTGAACCCAGGAAGTGGAGCTTGCAGTGAGCCGAGATTGCGCCACTGCAGTCCGCAGTCTGGCCTGGGCGACAGAGCGAGACTCCGTCTCAAAAAAAAAAAAAAAAAAAAAAAAAAAAA
chr4	164231686	Alu	Alu-Ya5~364	302	GGCCGGGCGCGGTGGCTCACGCCTGTAATCCCAGCACTTTGGGAGGCCGAGGCGGGCGGATCACGAGGTCAGGAGATCGAGACCATCCTGGCTAAAACGGTGAAACCTCGTCTCTACTAAAAATACAAAAAATTAGCCGGGCGTAGTGGCGGGCGCCTGTAGTCCCAGCTACTTGGGAGGCTGAGGCAGGAGAATGGCGTGAACCCGGGAGGCGGAGCTTGCAGTGAGCCGAGATCCCGCCACTGCACTCCAGCCTGGGCGACAGAGCGAGACTCCGTCTCAAAAAAAAAAAAAAAAAAAAA
chr4	163799559	Alu	Alu-Yb9~10	313	GGCCGGGCGCGGTGGCTCACGCCTGTAATCCCAGCACTTTGGGAGGCCGAGGCGGGTGGATCATGAGGTCAGGAGATCGAGACCATCCTGGCTAACAAGGTGAAACCCCGTCTCTACTAAAAATACAAAAAATTAGCCGGGCGCGGTGGCGGGCGCCTGTAGTCCCAGCTACTGGGGAGGCTGAGGCAGGAGAATGGCGTTGAACCCGGGAAGCGGAGCTTGCAGTGAGCCGAGATTGCGCCACTGCAGTCCGCAGTCCAGCCTGGGCGACAGAGCGAGACTCCGTCTCAAAAAAAAAAAAAAAAAAAAAAAA
chr4	163069770	Alu	Alu-Yc1~18	302	GGCCGGGCGCGGTGGCTCACGCCTGTAATCCCAGCACTTTGGGAGGCCGAGGCGGGCGGATCACGAGGTCAGGAGATCGAGACCATCTTGGCTAACACGGTGAAACCCCGTCTCTACTAAAAATACAAAAAATTAGCCGGGCGTGGTAGCGGGCGCCTGTAGTCCCAGCTACTCGGGAGGCTGAGGCAGGAGAATGGCGTGAACCCGGGAGGCGGAGCTTGCAGTGAGCCGAGATCGCGCCACTGCACTCCAGCCTGGGCGACAGAGCGAGACTCCGTCTCAAAAAAAAAAAAAAAAAAAAA
chr4	160473239	Alu	Alu-Yb8~76	308	GGCCGGGCGCGGTGGCTCACGCCTGTAATCCCAGCACTTTGGGAGGCCGAGGCGGGTGGATCATGAGGTCAGGAGATCGAGACCATCCTGGCTAACAAGGTGAAACCCCGTCTCTACTAAAAATACAAAAAATTAGCCGGGCGCGGTGGCGGGCGCCTGTAGTCCCAGCTACTCGGGAGGCTGAGGCAGGAGAATGGCGTGAACCCGGGAAGCGGAGCTTGCAGTGAGCCGAGATTGCGCCACTGCAGTCCGCAGTCCAGCCTGGGCGACAGAGCGAGACTCCGTCTCAAAAAAAAAAAAAAAAAAAA
chr4	157929348	Alu	Alu-Ya5a2~2	233	GACCATCCCGGCTAAAACGGTGAAACCCCGTCTCTACTAAAAATACAAAAAATTAGCCGGGCGTAGTGGCGGGCGCCTGTAGTCCCAGCTGCTTGGGAGGCTGAGGCAGGAGAATGGCGTGAACCCGGGAGGCGGAGCTTGCAGTGAGCCGAGGTCCCGCCACTGCACTCCAGCCTGGGCGACAGAGCGAGACTCCGTCTCAAAAAAAAAAAAAAAAAAAAAAAAAAAAAAAA
chr4	156378135	Alu	Alu-Yb8~77	328	GGCCGGGCGCGGTGGCTCACGCCTGTAATCCCAGCACTTTGGGAGGCCGAGGCGGGTGGATCATGAGGTCAGGAGATCGAGACCATCCTGGCTAACAAGGTGAAACCCCGTCTCTACTAAAAATACAAAAAATTAGCCGGGCGCGGTGGCGGGCGCCTGTAGTCCCAGCTACTCGGGAGGCTGAGGCAGGAGAATGGCGTGAACCCGGGAAGCGGAGCTTGCAGTGAGCCGAGATTGCGCCACTGCAGTCCGCAGTCCGGCCTGGGCGACAGAGCGAGACTCCGTCTCAAAAAAAAAAAAAAAAAAAAAAAAAAAAAAAAAAAAAAAA
chr4	153738422	Alu	Alu-Yb8~80	325	GGCCGGGCGCGGTGGCTCACGCCTGTAATCCCAGCACTTTGGGAGGCCGAGGCGGGTGGATCATGAGGTCAGGAGATCGAGACCATCCTGGCTAACAAGGTGAAACCCCGTCTCTACTAAAAATACAAAAAATTAGCCGGGCGCGGTGGCGGGCGCCTGTAGTCCCAGCTACTCGGGAGGCTGAGGCAGGAGAATGGCGTGAACCCGGGAAGCGGAGCTTGCAGTGAGCCGAGATTGCGCCACTGCAGTCCGCAGTCCGGCCTGGGCGACAGAGCGAGACTCCGTCTCAAAAAAAAAAAAAAAAAAAAAAAAAAAAAAAAAAAAA
chr4	150692662	Alu	Alu-Yb8~81	314	GGCCGGGCGCGGTGGCTCACGCCTGTAATCCCAGCACTTTGGGAGGCCGAGGCGGGTGGATCATGAGGTCAAGAGATCGAGACCATCCTGGCTAACAAGGTGAAACCCCGTCTCTACTAAAAATACAAAAAATTAGCCGGGCGCGGTGGCGGGCGCCTGTAGTCCCAGCTACTCGGGAGGCTGAGGCAGGAGAATGGCGCGAACCCGGGAAGCGGAGCTTGCAGTGAGCCGAGATTGCGCCACTGCAGTCCGCAGTCCGGCCCGGGCGACAGAGCGAGACTCCGTCTCAAAAAAAAAAAAAAAAAAAAAAAAAA
chr4	150383440	Alu	Alu-Ye5~13	309	GGCCGGGTGCGGTGGCTTACGCCTGTAATCCCAGCACTTTGGGAGGCCGAGGCGGGCGGATCACGAGGTCAGGAGATCGAGACCATCCTGGCTAACACGGTGAAACCCCGTCTCTACTAAAAATACAAAAAATTAGCCGGGCGAGGTGGCGGGCGCCTGTAGTCCTAGCTACTCGGGAGGCTGAGGCAGGAGAATGGCGTGAACCCCAGGGGGCGGAGCCTGCAGTGAGCCGAGATTGCGCCACTGCACTCCAGCCTGGGCAACAGCGAGACTCCGTCTCAAAAAAAAAAAAAAAAAAAGAAAATTAAA
chr4	145190037	Alu	Alu-Ya4~6	314	GGCCGGGCGCGGTGGCTCACGCCTGTAATCCCAGCACTTTGGGAGGCCGAGGCGGGCGGATCACGAGGTCAGGAGATCGAGACCATCCCGGCTAAAACGGTGAAACCCCGTCTCTACTAAAAATACAAAAAATTAGCCGGGCGTAGTGGCGGGCGCCTGTAGTCCCAGCTACTTGGGAGGCTGAGGCAGGAGAATGGCGTGAACCCGGGAGGCGGAGCTTGCAGTGAGCCGAGATTGCGCCACTGCACTCCAGCCTGGGCGACAGAGCGAGACTCCGTCTCAAAAAAAAAAAAAAAAAAAAAAAAAAAAAAAAA
chr4	141554402	Alu	Alu-Yc2~2	298	GGCCGGGCGCGGTGGCTCACGCCTGTAATCCCAGCACTTTGGGAGGCCGAGGCGGGCGGATCACGAGGTCAGGAGATCGAGACCATCCTGGCTAACAAGGTGAAACCCCGTCTCTACTAAAAATACAAAAAATTAGCCGGGCGTGGTAGCGGGTGCCTGTAGTCCCAGCTACTCGGGAGGCTGAGGCAGGAGAATGGCGTGAACCCAGGAGGCGGAGCTTGCAGTGAGCCGAGATCGCGCCACTGCACTCCAGCCTGGGCGACAGAGCGAGACTCCGTCTCAAAAAAAAAAAAAAAAA
chr4	140793770	Alu	Alu-Ye2~2	310	GGCCGGGCGTGGTGGCTCACGCCTGTAATCCCAGCACTTTGGGAGGCCGAGGCGGGCGGATCACGAGGTCAGGAGATCGAGACCATCCTGGCTAACACGGTGAAACCCCGTCTCTACTAAAAATACAAAAAAAAATTAGCCGGGCGAGGTGGCGGGCGCCTGTAGTCCCAGCTACTCGGGAGGCTGAGGCAGGAGAATGGCGTGAACCCGGGAGGCGGAGCTTGCAGTGAGCCGAGATTGCGCCACTGCACTCCAGCCTGGGCGACAGCGAGACTCCGTCTCAAAAAAAAAAAAAAAAAAAAAAAAAAAA
chr4	131853233	Alu	Alu-Y~18	314	GGCCGGGCGCGGTGGCTCACGCCTGTAATCCCAGCACTTTGGGAGGCCGAGGCGGGTGGATCATGAGGTCAGGAGATCGAGACCATCCTGGCTAACAAGGTGAAACCCCGTCTCTACTAAAAATACAAAAAAAAAAAATTAGCCGGGCGCGGTGGCGGGCGCCTGTAGTCCCAGCTACTCGGGAGGCTGAGGCAGGAGAATGGCGTGAACCCGGGAAGCAGAGCTTGCAGTGAGCCGAGATTGCGCCACTGCACTCCAGCCTGGGCGACAGAGTGAGACTCCGTCTCAAAAAAAAAAAAAAAAAAAAAAAAAAA
chr4	131075483	Alu	Alu-Yb8~85	307	GGCTGGGCGCGGTGGCTCACGCCTGTAATCCCAGCACTTTGGGAGGCCGAGGCGGGTGGATCATGAGGTCAGGAGATCGAGACCATCCTGGCTAACAAGGTGAAACCCCGTCTCTACTAAAAATACAAAAAAAAAATTAGCCGGGCGCGGTGGCGGGCGCCTGTAGTCCCAGCTACTCGGGAGGCTGAGGCAGGAGAATGGCGTGAACCCGGGAAGCGGAGCTTGCAGTGAGCCGAGATTGCGCCACTGCAGTCCGCAGTCCGGCCTGGGCGACAGAGCGAGACTCCGTCTCAAAAAAAAAAAAAAA
chr4	127291194	Alu	Alu-Yb8~90	312	GCCGGGCGCGGTGGCTCACGCCTGTAATCCCAGCACTTTGGGAGGCCGAGGCGGGTGGATCACGAGGTCAGGAGATCGAGACCATCCTGGCTAACAAGGTGAAACCCCGTCTCTACTGAAAATACAAAAAAAAAATTAGCCAGGCGCGGTGGCGGGCGCCTGTAGTCCCAGCTACTCGGGAGGCTGAGGCAGGAGAATGGCGTGAACCCAGGAAGCGGAGCTTGCAGTGAGCCGAGATTGCGCCATTGCAGTCCGCAGTCCGGCCTGGGCAACAGAGCGAGACTCCGTCTCANAAAAAAAAAAAAAAAAAAA
chr4	119359968	Alu	Alu-Yb8~94	313	GGCCAGGCGCGGTGGCTCACGCCTGTAATCCCAGCACTTTGGGAGGCCGAGGCGGGTGGATCATGAGGTCAGGAGATCGAGACCATCCTGGCTAACAAGGTGAAACCCCGTCTCTACTAAAAATACAAAAAAAAGTTAGCCGGGCGCGGTGGCGGGCGCCTGTGGTCCCAGCTACTCGGGAGGCTGAGGCGGGAGAATGGCGTGAACCCGGGAGGCGGAGCTTGCAGTGAGCCGAGATTGCGCCACTGCAGTCCGCAGTCCGACCTGGGCGACAGAGCGAGACTCCGTCTCAAAAAAAAAAAAAAAAAAAAAA
chr4	115833406	Alu	Alu-Yb8~95	314	GGCCGGGCGCGGTGGCTCACGCCTGTAATCCCAGCACTTTGGGAGGCCGAGGCGGGTGGATCATGAGGTCAGGAGATCGAGACCATCCTGGCTAACAAGGTGAAACCCCGTCTCTACTAAAAATACAAAAAAAATTAGCCGGGCGCGGTGGCGGGCGCCTGTAGTCCCAGCTACTCGGGAGGCTGAGGCAGGAGAATGGCGTGAACCCGGGAAGCGGAGCTTGCAGTGAGCCGAGATTGCGCCACTGCAGTCCGCAGTCCCACCTGGGCGACAGAGCGAGACTCCGTCTCAAAAAAAAAAAAAAAAAAAAAAAA
chr4	114151508	Alu	Alu-Ya5~376	314	GGCCGGGCGCGGTGGCTCACGCCTGTAATCCCAGCACTTTGGGAGGCCGAGGCGGGCGGATCATGAGGTCAGGAGATCGAGACCATCCCGGCTAAAACGGTGAAACCCCGTCTCTACTAAAAATACAAAAAATTAGCCGGGCGTAGTGGCGGGCGCCTGTAGTCCCAGCTACTTGGGAGGCTGAGGCAGGAGAATGGCGTGAACCCGGGAGGCGGAGCTTGCAGTGAGCTGAGATCCCGCCACTGCACTCCAGCCTGGGCGACAGAGCGAGACTCCGTCTCAAAAAAAAAAAAAAAAAAAAAAAAAAAAAAGAG
chr4	111867218	Alu	Alu-Ya5~377	299	GGCCGGGCGCGGTGGCTCACGCCTGTAATCCCAGCACTTTGGGAGGCCGAGGCGGGCGGATCACGAGGTCAGGAGATCGAGACCATCCCGGCTAAAACGGTGAAACCCCGTCTCTACTAAAAATACAAAAAATTAGCCGGGCGTAGTGGCGGGCGCCTGTAGTCCCAGCTACTTGGGAGGCTGAGGCAGGAGAATGGCGTGAACCCGGGAGGCGGAGCTTGCAGTGAGCCGAGATCCCGCCACTGCACTCCAGCCTGGGCGACAGAGCGAGACTCCGTCTCAAAAAAAAAAAAAAAAAA
chr4	109059251	Alu	Alu-Yb8~96	327	GGCCGGGCGCGGTGGCTCACGCCTGTAATCCCAGCACTTTGGGAGGCCGAGGCGGGTGGATCATGAGGTCAGGAGATCGAGACCATCCTGGCTAACAAGGTGAAACCCCGTCTCTACTAAAAATACAAAAAATTAGCCGGGCGCGGTGGCGGGCGCCTGTAGTCCCAGCTACTCGGGAGGCTGAGGCAGGAGAATGGCGTGAACCCGGGAAGCGGAGCTTGCAGTGAGCCGAGATCGTGCCACTGCAGTCCGCAGTCCGGCCTGGGCGACAGAGCGAGACTCCGTCTCAAAAAAAAAAAAAAAAAAAAAAAAAAAAAAAAAAAAAAG
chr4	99984898	Alu	Alu-Yb8~98	290	CGCCTGTAATCCCAGCACTTTGGGAGGCCGAGGCGGGTGGATCACGAGGTCAGGAGATCGAGACCATCCTGGCTAACAAGGTGAAACCCCGTCTCTACTAAAAATACAAAAAATTAGCCGGGCGCGGTGGCGGGCGCCTGTAGTCCCAGCTACTCGGGAGGCTGAGGCAGGAGAATGGCGTGAACCCAGGAAGCGGAGCTTGCAGTGAGCCGAGATTGCGCCATTGCAGTCCGCAGTCCGGCCTGGGCAACAGAGCGAGACTCCGTCTCAAAAAAAAAAAAAAAAAAAAA
chr4	94756619	Alu	Alu-Yb8~101	312	GGCCGGGCGCGGTGGCTCACGCCTGTAATCCCAGCACTTTGGGAGGCCGAGGCGGGTGGATCATGAGGTCAGGAGATCGAGACCATCCTGGCTAACAAGGTGAAACCCCGTCTCTACTAAAAATACAAAAAATTAGCCGGGCGCGGTGGCGGGCGCCTGTAGTCCCAGCTACTCGGGAGGCTGAGGCAGGAGAATGGCGTGAACCCGGGAAGCGGAGCTTGCAGTGAGCCGAGATTGCGCCACTGCAGTCCGCAGTCCGGCCTGGGCGACAGAGCGAGACTCCGTCTCANAAAAAAAAAAAAAAAAAAATAT
chr4	86654172	Alu	Alu-Yb8~102	325	GGCCGGGCGCGGTGGCTCACGCCTGTAATCCCAGCACTTTGGGAGGCCGAGGCGGGTGGATCATGAGGTCAGGAGATCGAGACCATCCTGGCTAACAAGGTGAAACCCCGTCTCTACTAAAAATACAAAAAAAAAATTACCCGGGCGCGGTGGCGGGCGCCTGTAGTCCCAGCTACTCGGGAGGCTGAGGCAGGAGAATGGCGTGAACCTGGGAAGCGGAGCTTGCAGTGAGCCGAGATTGCGCCACTGCAGTCCGCAGTCCGACCTGGGCGACAGAGCGAGACTCCGTCTCAAAAAAAAAAAAAAAAAAAAAAAAAAAAAAAAA
chr4	84627117	Alu	Alu-Y~22	309	GGCCGGGCGCGGTGGCTCACGCCTGTAATCCCAGCACTTTGGGAGGCCGAGGCGGGCGGATCACGAGGTCAGGAGATCGAGACCATCCTGGCTAACACGGTGAAACCCCGTCTCTACTAAAAATGCAAAAAATTAGCCGGGCGTGGTGGCGGGCGCCTGTAGTCCCAGCTGCTCGGGAGGCTGAGGCAGGAGAATGGCGTGAACCCGGGAGGCGGAGCTTGCAGTGAGCCGAGATCGTGCCACTGCACTCCAGCCTGGGCGACAGAGCGAGACTCCGTCTCAAAAAAAAAAAAAAAAAAAAAAAACAAA
chr4	82522632	Alu	Alu-Ya5~378	300	GGCCGGGCGCGGTGGCTCACGCCTGTAATCCCAGCACTTTGGGAGGCCGAGGCGGGCGGATCACGAGGTCAGGAGATGGAGACCATCCCGGCTAAAACGGTGAAACCCTGTCTCTACTAAAAATACAAAAAATTAGCCGGGCGTAGTGGCGGGCGCCTGTAGTCCCAGCTACTTGGGAGGCTGAGGCAGGAGAATGGCGTGAACCCGGGAGGCGGAGCTTGCAGTGAGCCGAGATCCCGCCACTGCACTCCAGCCTGGGCGACAGAGCGAGACTCCGTCTCAAAAAAAAAAAAAAAAAAA
chr4	61368140	Alu	Alu-Yb8~103	326	GGCCGGGCGCGGTGGCTCACGCCTGTAATCCCAGCACTTTGGGAGGCCGAGGCGGGTGGATCATGAGGTCAGGAGATCGAGACCATCCTGGCTAACAAGGTGAAACCCCGTCTCTACTAAAAATACAAAAAATTAGCCGGGCGCGGTGGCGGGCGCCTGTAGTCCCAGCTACTCGGGAGGCTGAGGCAGGAGAATGGCGTGAACCCGGGAAGCGGAGCTTGCAGTGAGCCGAGATTGCGCCACTGCAGTCCGCAGTCCGACCTGGGCGACAGAGCGAGACTCCGTCTCAAAAAAAAAAAAAAAAAAAAAAAAAAAAAAAAAAAAAA
chr4	59054890	Alu	Alu-Yg6~10	304	GGCCGGGCGCGGTGGCTCACGCCTGTAATCCCAGCACTTTGGGAGGCCGAGGCGGGCGGATCACGAGGTCAGGAGATCGAGACCATCCTGGCTAACACGGTGAAAACCCGTCTCTACTAAAAATACAAAAATTAGCCGGGCATGGTGGCGGGCGCCTGTAGTCCCAGCTACACGGGAGGCTGAGGCAGGAGAATGGCGTGAACCCGGGAGGCGGAGCTTACAGTGAGTCGAGATCGCGCCACTGCACTCCAGCCTGGGCGACAGAGCGAAACTCCGTCTCAAAAAAAAAAAAAAAAAAAAAAAA
chr4	56931134	Alu	Alu-Ya4~9	304	GGCCGGGCGCGGTGGCTCACGCCTGTAATCCCAGCACTTTGGGAGGCCGAGGCGGGCGGATCACGAGGTCAGGAGATCGAGACCATCCCGGCTAAAACGGTGAAACCCCGTCTCTACTAAAAATACAAAAATTAGCCGGGCGCAGTGACAGGCGCCTGTGGTCCCAGCTACTCGGGTCTGAGGCAGGAGAATGGCGTGAACCCGGGAGGCGGAGCTCGCAGTGAGCCGAGATCGCGCCCCTGCACTCCAGCCTGGGCGACAGAGCGAGACTCCGTCTCAAAAAAAAAAAAAAGAAAAAAAAAAA
chr4	41250991	Alu	Alu-Ya5~381	301	GGCCGGGCGCGGTGGCTCACGCCTGTAATCCCAGCACTTTGGGAGGCCGAGGCGGGTGGATCACGAGGTCAGGAGATCGAGACCATCCCGGCTAAAACGGTGAAACCCCGTCTCTACTAAAAATACAAAAAATTAGCCGGGCGTAGTGGCGGGCGCCTGTAGTCCCAGCTACTTGGGAGGCTGAGGCAGGAGAATGGCGTGAACCCGGGAGGCGGAGCTTGCAGTGAGCCGAGATCCCGCCACTGCACTCCAGCCTGGGCGACAGAGCGAGACTCCGTCTCAAAAAAAAAAAAAAAAAAAA
chr4	40637991	Alu	Alu-Y~23	101	CGGAGCTTGCAGTGAGCCGAGATTGCGCCACTGCAGTCCGCAGTCCGGCCTGGGCGACAGAGTGAGACTCTGTCTCAAAAAAAAAAAAAAAAAAAAAAAAT
chr4	40251452	Alu	Alu-Yb8~108	332	GGCCGGGCGCGGTGGCTCACGCCTGTAATCCCAGCACTTTGGGAGGCCGAGGCGGGTGGATCATGAGGTCAGGAGATCGAGACCATCCTGGCTAACAAGGTGAAACCCCGTCTCTACTAAAAATACAAAAAATTAGCCGGGCGCGGTGGCGGGCGCCTGTAGTCCCAGCTACTCGGGAGGCTGAGGCAGGAGAATGGCGTGAACCCGGGAAGCGGAGCTTGCAGTGAGCCGAGATTGCGCCACTGCAGTCCGCAGTCCGACCTGGGCGACAGAGCGAGACTCCGTCTCAAAAAAAAAAAAAAAAAAAAAAAAAAAAAAAAAAAAAAAAAAAA
chr4	40061576	Alu	Alu-Yc1~30	291	GGCCGGGCGCGGTGGCTCACGCCTGTAATCCCAGCACTTTGGGAGGCCGAGGCGGGCGGATCACGAGGTCAGGAGATCGAGACCATCCTGGCTAACACGGTGAAACCCCGTCTCTACTAAAAATACAAAAAATTAGCCGGGCGTGGTAGCGGGCGCCTGTAGTCCCAGCTACTCGGGAGGCTGAGGCAGGAGAATGGCGTGAACCCGGGAGGCGGAGCTTGCAGTGAGCCGAGATGGCGCCACTGCACTCCAGCCTGGGCGACAGAGCGAGACTCCGTCTCAAAAAAAAAA
chr4	37371877	Alu	Alu-Ya4~12	303	TGGCCGGGCGCGGTGGCTCACGCCTGTAATCCCAGCACTGTGGGAGGCCGAGGCGGGCGGATCACGAGGTCAGGAGATCGAGACCATCCCGGCTAAAACGGTGAAACCCCGTCTCTATTAAAAATACAAAAAATTAGCCGGGCGTAGTGGCGGGCGCCTGTAGTCCCAGCTACTTGGGAGGCTGAGGCAGGAGAATGGCGTGAACCCGGGAGGCGGAGCTTGCAGTGAGCCGAGATTGCGCCACTGCACTCCAGCCTGGGCGACAGAGCGAGACTCCGTCTCAAAAAAAAAAAAAAAAAAAAA
chr4	34936661	Alu	Alu-Ya5~387	302	GGCCGGGCGCGGTGGCTCACGCCTGTAATCCCAGCACTTTGGGAGGCCGAGGCGGGCGGATCACGAGGTCAGGAGATCGAGACCATCCCAGCTAAAACGGTGAAACCCCGTCTCTACTAAAAATACAAAAAATTAGCCGGGCGTAGTGGCGGGCGCCTGTAGTCCCAGCTACTTGGGAGGCTGAGGCGGGAGAATGGCGTGAACCCGGGAGGCGGAGCTTGCAGTGAGCCGAGATCCCGCCACTGCACTCCAGCCTGGGCGACAGAGCGAGACTCCGTCTCAAAAAAAAAAAAAAAAAAAAA
chr4	33129499	Alu	Alu-Ya5~391	303	GGCCGGGCGCGGTGGCTCACGCCTGTAATCCCAGCACTTTGGGAGGCCGAGGCGGGCGGATCACGAGGTCAAGAGATCGAGACCATCCCGGCTAAAACGGTGAAACCCCGTCTCTACTAAAAATACAAAAAAATTAGCCGGGCGTGGTGGCGGGCGCCTGTAGTCCCAGCTACTTGGGAGGCTGAGGCAGGAGAATGGCGTGAACCCGGGAGGCGGAGCTTGCAGTGAGCCGAGATCCCGCCACTGCACTCCAGCCTGGGCGACAGAGCGAGACTCCGTCTAAAAAAAAAAAAAAAAAAAAAA
chr4	26993790	Alu	Alu-Yc1~33	301	CCTGTAATCCCAGCACTTTGGGAGGCCGAGGCGGGCGGATCACGAGGTCAGGAGATCGAGACCATCCTGGCTAACACGGTGAAACCCCGTCTCTACTAAAAATACAAAAAATTAGCCGGGCGTGGTAGCGGGCGCCTGTAGTCCCAGCTACTCGGGAGGCTGAGGCAGGAGAATGGCGTGAACCCGGGAGGCGGAGCTTGCAGTGAGCCGAGATCGCGCCACTGCACTCCAGCCTGGGCGACAGAGCGAGACTCAGTCTCAAAAAAAAAAAAAAAAAAAAAAAAAAAAACAAAAAAAAACA
chr4	23033879	Alu	Alu-Yb8~118	330	GGCCGGGCGCGGTGGCTCACGCCTGTAATCCCAGCACTTTGGGAGGCCGAGGCGGGTGGATCATGAGGTCAAGAGATCGAGACCATCCTGGCTAACAAGGTGAAACCCCGTCTCTACTAAAAATACAAAAAATTAGCCGGGCGCGGTGGCGGGCGCCTGTAGTCCCAGCTACTCGGGAGGCTGAGGCAGGAGAATGGCGTGAACCCGGGAAGCGGAGCTTGCAGTGAGCCGAGATGGCGCCACTGCAGTCCGCAGTCCGGCCTGGGCGACAGAGCGAGACTCCGTCTCAAAAAAAAAAAAAAAAAAAAAAAAAAAAAAAAAAAAAAAAAA
chr4	19035488	Alu	Alu-Yb9~14	309	GGCCGGGCGCGGTGGCTCACGCCTGTAATCCCAGCACTTTGGGAGGCCGAGGCGGGTGGATCATGAGGTCAGGAGATCGAGACCATCCTGGCTAACAAGGTGAAACCCCGTCTCTACTAAAAATACAAAAAATTAGCCGGGCGCGGTGGCGGGCGCCTGTAGTCCCAGCTACTGGGGAGGCTGAGGCAGGAGAATGGCGTTGAACCCGGGAAGCGGAGCTTGCAGTGAGCCGAGATTGCGCCACTGCAGTCCGCAGTCCAGCCTGGGCGACAGAGCGAGACTCCGTCTCAAAAAAAAAAAAAAAAAAAA
chr4	18749410	Alu	Alu-Ya4~14	304	GGCCGGGCGCGGTGGCTCACGCCTGTAATCCCAGCACTTTGGGAGGCTGAGGCGGGCGGATCACGAGGTCAGGAGATCGAGACCATCCCGGCTAAAACGGTGAAACCCCGTCTCTACTAAAAATACAAAAAATTAGCCGGGCGTAGTGGCGGGCGCCTGTAGTCCCAGCTACTTGGGAGGCTGAGGCAGGAGAATGGCGTGAACCCGGGAGGCGGAGCTTGCAGTGAGCCGAGATTGCGCCACTGCACTCCAGCCTGGGCGACAGAGCGAGACTCCGTCTCAAAAAAAAAAAAAAAAAAAAAAA
chr4	14811094	Alu	Alu-Ya5~397	294	GGCCGGGCGCGGTGGCTCACGCCTGTAATCCCAGCACTTTGGGAGGCCGAGGCGGGCGGATCACGAGGTCAGGAGATCGAGACCATCCCGGCTAAACCGGTGAAACCCCGTCTCTACTAAAAATACAAAAAAATTAGCCGGGCGTAGTGGCGGGCGCCTGTAGTCCCAGCTACTTGGGAGGCTGAGGCAGGAGAATGGCGTGAACCCGGGAGGCGGAGCTTGCAGTGAGCCGAGATCCCGCCACTGCACTCCAGCCTGGGTGATAGAGCGAGACTCCGTCTCAAAAAAAAAAAA
chr4	13532855	Alu	Alu-Y~28	323	AGGCCGGGCGCGGTGGCTCACGCCTGTAATCCCAGCACTTTGGGAGGCCGAGGCGGGCGGATCACGAGGTCAGGAGATCGAGACCATCCTGGCTAACACGGTGAAACCCCGTCTCTACTAAAAATACAAAAAATTAGCCGGGCGTAGTGGCGGGCGCCTGTAGTCCCAGCTACTCGGGAGGCTGAGGCAGGAGAATGGCGTGAACCCAAGAGGCGGAGCTTGCAGTGAGCCGAGATTGCGCCACTGCACTCCAGCCTGGGCGACAGAGCGAGACTCCGTCTCAAAAAAAAAAAAAAAAAAAAAAAAAAAAAAAAAAAAAAAAA
chr4	7561851	Alu	Alu-Ya5~399	298	GGCCGGGCGCGGTGGCTCACGCCTGTAATCCCAGCACTTTGGGAGGCCGAGGCGGGCGGATCACGAGGTCAGGAGATCGAGACCATCCCGGCTAAAACGGTGAAACCCCGTCTCTACTAAAAATACAAAAAAAATTAGCCGGGCTTAGTGGCGGGCGCCTGTAGTCCCAGCTACTTGGGAGGCTGAGGCAGGAGAATGGCGTGAACCCGGGAGGCGGAGCTTGCAGTGAGCCAAGATCCCGCCACTGCACTCCAGCCTGGGCGTCAGAGCGAGACTCCGTCTCAAAAAAAAAAAAAAA
chr4	5456368	Alu	Alu-Ya5~401	294	GGCCGGGCGCGGTGGCTCACGCCTGTAATCCCAGCACTTTGGGAGGCCGAGGCGGGCGGATCACGAGGTCAGGAGATCGAGACCATCCCGGCTAAAACGGTGAAACCCCGTCTCTACTAAAAATACAAAAAATTAGCCGGGCGTAGTGGCGGGCGCCTGTAGTCCCAGCTACTTGGGAGGCTGAGGCAGGAGAATGGCGTGAACCCGGGAGGCGGAGCTTGCAGTGAGCCGAGATCCCGCCACTGCACTCCAGCCTGGGCGACAGAGCGAGACTCCGTCTCAAAAAAAAAAAAA
chr5	179637802	Alu	Alu-Yb3a2~5	303	GGCTGGGCGCGGTGGCTCACGCCTGTAATCCCAGCACTTTGGGAGGCCGAGGCGGGCGGATCACAAGGTCAGGAGATCGAGACCATCTTGGCTAACACGGTGAAACCCCGTCTCTACTAAAAATACAAAAAATTAGCCGGGCGCGGTGGCGGGCGCCTGTAGTCCCAGCTACTCGGGAGGCTGAGGCAGGAGAATGGCGTGAACCTGGGAGGCGGAGCTTGCAGTGAGCCGAGATTGCGCCACTGCAATCCGGCCTGGGCTAAACAGCGGGACTCCGTCTCAAAAAAAAAAAAAAAAAAAAAA
chr5	179547245	Alu	Alu-Ya5~402	302	GGCCGGGCGCGGTGGCTCACGCCTGTAATCCCAGCACTTTGGGAGGCCGAGGCGGGCGGATCACGAGGTCAGGAGATCGAGACCATCCCGGCTAAAACGGTGAAACCCCGTCTCTACTAAAAATACAAAAAATTAGCCGGGCGTAGTGGCGGGCGCCTGTAGTCCCAGCTACTTGGGAGGCTGAGGCAGGAGAATGGCGTGAACCCGGGAGGCGGAGCTTGCAGTAAGCCGAGATCCCGCCACTGCACTCCAGCCTGGGCGACAGAGCGAGACTCCGTCTCAAAAAAAAAAAAAAAAAAAAA
chr5	178548621	Alu	Alu-Yb8~124	291	ACTTTGGGAGGCCGAGGCGGGTGGATCATGAGGTCAGGAGATCGAGACCATCCTGGCTAACAAGGTGAAACCCCGTCTCTACTAAAAAAAAATACAAAAAATTAGCCGGGCGCGGTGGCGGGCGCCTGTAGTCCCAGCTACTCGGGAGGCTGAGGCAGGAGAATGGCGTGAACCCGGGAAGCGGAGCTTGCAGTGAGCCGAGATTGCGCCACTGCAGTCCGCAGTCCGGCCTGGGCGACAGAGCGAGACTCCGTCTCAAAAAAAAAAAAAAAAAAAAAAAAAAAAAAAAAA
chr5	172978285	Alu	Alu-Yb8~126	321	GGCCGGGCGCGGTGGCTCACGCCTGTAATCCCAGCACTTTGGGAGGCCGAGGCGGGTGGATCATGAGGTCAGGAGATCGAGACCATCCTGGCTAACAAGGTGAAACCCCGTCTCTACTAAAAATACAAAAAAAATTAGCCGGGCGCGGTGGCGGGCGCCTGTAGTCCCAGCTACTCGGGAGGCTGAGGCAGGAGAATGGCGTGAACCCGGGAAGCGGAGCTTGCAGTGAGCCGAGATTGCGCCACTGCAGTCCGCAGTCCCACCTGGGCGACAGAGCGAGACTCCGTCTCAAAAAAAAAAAATAAATAAATAAAATAAAAA
chr5	170706215	Alu	Alu-Ya5~408	311	GGCCGGGCGCGGTGGCTCACGCCTGTAATCCCAGCACTTTGGGAGGCCGAGGCGGGCGGATCACGAGGTCAGGAGATCGAGACCATCCCGGCTAAAATGGTGAAACCCCGTCTCTACTAAAAATACAAAAAATTAGCCGGGCGTAGTGGCGGGCGCCTGTAGTCCCAGCTACTCGGGAGGCTGAGGCGGGAGAATGGCGTGAACCCGGGAGGCGGAGCTTGCAGTGAGCCGAGATCCCGCCACTGCACTCCAGCCTGGGTGACAGAGCGAGACTCCGTCTCAAAAAAAAAAAAAAAAAAAAAAAAAAAAAA
chr5	161107321	Alu	Alu-Yb8~132	312	GGCCGGGCGCGGTGGCTCACGCCTGTAATCCCAGCACTTTGGGAGGCCGAGGCGGGTGGATCATGAGGTCAGGAGATCGAGACCATCCTGGCTAACAAGGTGAAACCCCGTCTCTACTAAAAATACAAAAAATTAGCCGGGCGTGGTGGCGGGCGCCTGTAGTCCCAGCTACTCGGGAGGCTGAGGCAGGAGAATGGCGTGAACCCGGGAAGCGGAGCTTGCAGTGAGCCGAGATTGCGCCACTGCAGTCCGCAGTCCGGCCTGGGCGACAGAGCGAGACTCCGTCTCAAAAAAAAAAAAAAAAAAAAAAAA
chr5	160674028	Alu	Alu-Ya5~412	277	GCACTTTGGGAGGCCGAGGCGGGCGGATCACGAGGTCGGGAGATCGAGGCCATCCCGGCTAAAACGGTGAAACCCCGTCTCTACTAAAAATACAAAAAAATTAGCCGGGCGTAGTGGCGGGCGCCTGTAGTCCCAGCTACTTGGGAGGCTGAGGCAGGAGAATGGCGTGAACCCGGGAGGCGGAGCTTGCAGTGAGCCGAGATCCCGCCACTGCACTCCAGCCTGGGCGACAGAGCGAGACTCCGTCTCAAAAAAAAAAAAAAAAAAAAAAAAAAAA
chr5	158215410	Alu	Alu-Yb8~134	272	TTGGGAGGCCGAGGCGGGTGGATCACGAGGTCAGGAGATCGAGACCATCCTGGCTAACAAGGTGAAACCCCGTCTCTACTAAAAATACAAAAAATTAGCCGGGCGCGGTGGCAGGCGCCTGTAGTCCCAGCTACTCGGGAGGCTGAGGCAGGAGAATGGCGTGAACCCGGGAAGCAGAGCTTGCAGTGAGCCGAGATTGCGCCACTGCAGTCCGCAGTCCGGCCTGGGCGACAGAGCGAGACTCCGTCTCAAAAAAAAAAAAAAAAAAAAAA
chr5	157681135	Alu	Alu-Ya4~17	298	GGCCGGGCGCGGTGGCTCACGCCTGTAATCCCAGCACTTTGGGAGGCCGAGGCGGGTGGATCACGAGGTCAGGAGATCGAGACCATCCCGGCTAAAAAACGGTGAAACCCCATCTCTACTAAAAATACAAAAAATTAGCCGGGCGTAGTGGCGGGCGCCTGTAGTCCCAGCTACTTGGGAGGCTGAGGCAGGAGAATGGCGTGAACCCGGGAGGCGGAGCTTGCAGTGAGCCGAGATTGCGCCACTGCACTCCAGCCTGGGCGACAGAGCGAGACTCCGTCTCAAAAAAAAAAAAAAA
chr5	155338615	Alu	Alu-Yi6~8	331	GGCCGGGCGCGGTGGCTCACGCTTGTAATCCCAGCACTTTGGGAGGCCGAGGCGGGCGGATCACGAGGTCAGGAGATCGAGACCATCCTGGCTAACACGGTGAAACCCCGTCTCTACTAAAAATACAAAAAAATTAGCCGGGCGTGGTGGCGGGCGCCTGTAGTCCCAGCTACTCGGGAGGCTGAGGCAGGAGAATGGCGTGAACCCGGGAGGCGGAGCTTGCAGTGAGCCGAGATTGCGCCACTGCACTCCCACCTGGGCCACAGAGCAAGACTCCGTCTCAAAAAAAAAAAAAAAAAAAAAAAAAAAAAAAAAAAAAAAAAAAAAAAAA
chr5	153647040	Alu	Alu-Ya5a2~8	273	CCTGTAATCCCAGCACTTTGGGAGGCCGAGGCGGGCGGATCACGAGGTCAGGAGATCGAGACCATCCCGGCTAAAATGGTGAAACCCCGTCTCTACTAAAAATACAAAAAATTAGCCGGGCGTGGTGGCGGGCGCCTGTAGTCCCAGCTACTTGGGAGGCTGAGGCAGGAGAATGGCGTGAACCTGGGAGGCGGAGCTTGCAGTGAGCCGAGATCCCGCCACTGCACTCCAGCCTGGGCGACAGAGCGAGACTCCGTCTCAAAAAAAAAAAAA
chr5	140960149	Alu	Alu-Ya4~18	306	GGCCGGGCGCGGTGGCTCACGCCTGTAATCCCAGCACTTTGGGAGGCCGAGGCGGGCGGATCACGAGGTCAGGAGATCGAGACCATCCCGGCTAAAACGGTGAAACCCCGTCTCTACTAAAAATACAAAAAATTAGCCGGGTGTAGTGGCGGGCGCCTGTAGTCCCAGCTACTTGGGAGGCTGAGGCAGGAGAATGGCGTGAACCCGGGAGGCGGAGCTTGCAGTGAGCCGAGATTGCGCCACTGCACTCCAGCCTGGGCGACAGAGCGAGACTCCGTCTCAAAAAAAAAAAAAAAAAAAAAAAAA
chr5	139425742	Alu	Alu-Ya4~19	288	GGCCGGGCGCGGTGGCTCACGCCTGTAATCCCAGCACTTTGGGAGGCCGAGGCGGGCGGATCACGAGGTCAGGAGATCGAGACCATCCTGGCTAAAACGGTGAAACCCCGTCTCTACTAAAAATACAAAAAATTAGCCGGGCGTAGTGGCGGGCGCCTGTAGTCCCAGCTACTTGGGAGGCTGAGGCAGGAGAATGGCGTGAACCCGGGAGGCGGAGCTTGCAGTGAGCCGAGATTGCGCCACTGCACTCCAGCCTGGGCGACAGAGCGAGACTCCGTCTCAAAAAAA
chr5	131773720	Alu	Alu-Yb8~156	306	GGCCGGGCGCGGTGGCTCACGCCTGTAATCCCAGCACTTTGGGAGGCCGAGGCGGGTGGATCATGAGGTCAGGAGATCGAGACCATCCTGGCTAACAAGGTGAAACCCCGTCTCTACTAAAAATACAAAAAATTAGCCGGGCGCGGTGGCGGGTGCCTGTAGTCCCAGCTACTCGGGAGGCTGAGGCAGGAGAATGGCGTGAACCCGGGAAGCGGAGCTTGCAGTGAGCCGAGATTGCGCCACTGCAGTCCGCAGTCCGGCCTGGGCGACAGAGCGAGACTCCGTCTCCAAAAAAAAAAAAAAAAA
chr5	121157275	Alu	Alu-Yb8~159	281	GCACTTTGGGAGGCCGAGGCGGGTGGATCATGAGGTCAGGAGATTGAGACCATCCTGGCTAACAAGGTGAAACCCCGTCTCTACTAAAAATACAAAAAATTAGCCGGGCGCGGTGGCGGGCGCCTGTAGTCCCAGCTACTCGGGAGGCTGAGGCAGGAGAATGGCGTGAACCCGGGAAGTGGAGCTTGCAGTGAGCCGAGATTGCGCCACTGCAGTCCGCAGTCCGGCCTGGGCGACAGAGCGAGACTCCGTCTCAAAAAAAAAAAAAAAAAAAAAAAAAA
chr5	115338024	Alu	Alu-Yb8~161	307	GGCCGGGCGCGGTGGCTCACGCCTGTAATCCCAGCACTTTGGGAGGCCGAGGCGGGTGGATCATGAGGTCAGGAGATCGAGACCATCCTGGCTAACAAGATGAAACCCCGTCTCTACTAAAAATACAAAAAATTAGCCGGGCGCGGTGGCGGGCGCCTGTAGTCCCAGCTACTCGGGAGGCTGAGGCAGGAGAATGGCGTGAACCCGGGAGGCGGAGCTTGCAGTGAGCCGAGATTGCGCCACTGCAGTCCGCAGTCCGGCCTGGGCGACAGAGCGAGACTCCGTCTCAAAAAAAAAAAAAATAAAA
chr5	113473955	Alu	Alu-Ya5~419	296	GGCCGGGCGCGGTGGCTCACGCCTGTAATCCCAGCACTTTGGGAGGCCGAGGCGGGCGGATCACGAGGTCAGGAGATCGAGACCATCCCGGCTAAAACGGTGAAACCCCGTCTCTACTAAAAATACAAAAAATTAGCCGGGCGTAGTGGCGGGCGCCTGTAGTCCCAGCTACTTGGGAGGCTGAGGCAGGAGAATGGCGTGAACCCGGGAGGCGGAGCTTGCAGTGAGCCGAGATCCCGCCACTGCACTCCAGCCTGGGCGACAGAGCGAGACTCCGTCTCAAAAAAAAAAAAAAA
chr5	109435478	Alu	Alu-Yb8~165	339	GGCCGGGCGCGGTGGCTCACGCCTGTAGTCCCAGCACTTTGGGAGGCCGAGGCGGGTGGATCACGAGGTCAGGAGATCGAGACCATCCTGGCTAACAAGGTGAAACCCCGTATCTACTAAAAATGCAAAAAATTAGCCGGGCGCGGTGGTGGGCGCCTGTAGTCCCAGCTACTCGGGAGGCTGAGGCAGGAGAATGGCGTGAACCCGGGAAGCAGAGCTTGCAGTGAGCCGAGATTGCGCCACTGCAGTCCGCAGTCCGGCCTGGGCGACAGAGCGAGACTCCGTCTCAAAAAAAAAAACAAACAAACAAAAAAAAAACAAACAAAAAAAAAAACACAT
chr5	106356259	Alu	Alu-Yb8~166	308	GGCCGGGCGCGGTGGCTCACGCCTGTAATCCCAGCACTTTGGGAGGCCGAGGCGGGTGGATCATGAGGTCAGGAGATCGAGACCATCCTGGCTAACAAGGTGAAACCCCGTCTCTACTAAAAATACAAAAAATTAGCCGGGCGCGGTGGCGGGCGCCTGTAGTCCCAGCTACTCGGGAGGCTGAGGCAGGAGAATGGCGTGAACCCGGGAAGCGGAGCTTGCAGTGAGCCGAGATTGCGCCACTGCAGTCCGCAGTCCGGCCTGGGCGACAGAGCGAGACTCCGTCTCAAAAAAAAAAAAAAAAGAAA
chr5	106152467	Alu	Alu-Yb8~167	343	AGGCCGGGCGCGGTGGCTCACGCCTGTAATCCCAGCACTTTGGGAGGCCGAGGCGGGTGGATCATGAGGTCAGGAGATCGAGACCATCCTGGCTAACAAGGTGAAACCCCGTCTCTACTAAAAATACAAAAAATTAGCCGGGCGTGGTGGCGGGCGCCTGTGGTCCCAGCTACTCGGGAGGCTGAGGCAGGAGAATGGCGTGAACCCGGGAAGCGGAGCTTGCAGTGAGCCGAGATTGCGCCACTGCAGTCCGCAGTCCGGCCTGGGCGACAGAGCGAGACTCCGTCTCAAAAAAAAAAAATAAAATAAAATAAAATAAATAAATAAATAAATAAATAAATAA
chr5	96105162	Alu	Alu-Yb8~169	322	GGCCGGGCGCGGTGGCTCACGCCTGTAATCCCAGCACTTTGGGAGGCCGAGGCGGGTGGATCATGAGGTCAGGAGATCGAGACCATCCTGGCTAACAAGGTGAAACCCCGTCTCTACTAAAAATACAAAAAATTAGCCGGGCGCGGTGGCGGGCGCCTGTAGTCCCAGCTACTCGGGAGGCTGAGGCAGGAGAATGGCGTGAACCCGGGAAGCGGAGCTTGCAGTGAGCCGAGATTGCGCCACTGCAGTCCGCAGTCCGGCCTGGGCGACAGAGCGAGACTCCGTCTCAAAAAAAAAAAAAAAAAAAAAAAAAAAAAAAAAA
chr5	96010811	Alu	Alu-Yb8~171	127	AGAATGGCGTGAACCCGGGAAGCGGAGCTTGCCGTGAGCCGAGATTGCGCCACTGCAGTCCGCAGTCCGGCCTGGGCGACAGAGCGAGACTCCGTCTCCAAAAAAAAAAAAAAAAAAAAAAAAAAAA
chr5	92759210	Alu	Alu-Yb8~173	277	GGGAGGCCGAGGCGGGTGGATCATGAGGTCAGGAGATCGAGACCATCCTGGCTAACAAGGTGAAACCCCGTCTCTACTAAAAAATACAAAAAATTAGCCGGGCGCGGTGGCGGGCGCCTGTAGTCCCAGCTACTCGGGAGGCTGAGGCAGGAGAATGGCGTGAACCCGGGAAGCGGAGCTTGCAGTGAGCCGAGATTGCGCCACTGCAGTCCGCAGTCCGGCCTGGGCAACAGAGCGAGACTCCGTCTCAAAAAAAAAAAAAAAAAAAAAAAAAAAA
chr5	92368675	Alu	Alu-Ya5~421	227	GATCGAGACCATCCCGGCTAAAACGGTGAAACCCCGTCTCTACTAAAAATACAAAAAACTAGCCGGGCGTAGTGGCGGGCGCCTGTAGTCCCAGCTACTTGGGAGGCTGAGGCAGGAGAATGGCGTGAACCCGGGAAGCGGAGCTTGCAGTGAGCCGAGATGCCGCCACTGCACTCCAGCCTGGGCGACAGAGTGAGACTCCGACTCAAAACAAAAAAAAAAAAAAC
chr5	84410606	Alu	Alu-Yb8~185	305	GGCTGGGCGCGGTGGCTCACGCCTGTAATCCCAGCACTTTGGGAGGCCGAGGTGGGTGGATCATGAGGTCAGGAGATCGAGACCATCCTGGCTAACAAGGTGAAACCCCGTCTCCACTAAAAATACAAAAAATTAGCCGGGCGCGGTGGCGGGCGCCTGTAGTCCCAGCTACTCGGGAGGCTGAGGCAGGAGAATGGCGTGAACCCGGGAAGCGGAGCTTGCAGTGAGCCGAGATTGCGCCACTGCAGTCCGCAGTCTGGCCTGGGCGACAGAGCGAGACTCCGTCTCAAAAAAAAAAAAAAAAA
chr5	83671184	Alu	Alu-Ya5~424	307	GGCCGGGCGCGGTGGCTCACGCCTGTAATCCCAGCACTTTGGGAGGCCGAGGCGGGCGGATCACGAGGTCAGGAGATCGAGACCATCCCGGCTAAAACGGTGAAACCCCGTCTCTACTAAAAAAAAATACAAAAAATTAGCCGGGCGTAGTGGCGGGCGCCTGTAGTCCCAGCTACTTGGGAGGCTGAGGCAGGAGAATGGCATGAACCCGGGAGGCGGAGCTTGCAGTGAGCCGAGATCCCGCCACTGCACTCCAGCCTGGGCGACAGAGCGAGACTCCGTCTCAAAAAAAAAAAGAAAAAAAAAA
chr5	82107350	Alu	Alu-Yb8~188	297	GGCCGGGCGCGGTGGCTCACGCCTGTAATCCCAGCACTTTGGGAGGCCGAGGCGGGTGGATCATGAGGTCAGGAGATCGAGACCATCCTGGCTAACAAGGTGAAACCCCGTCTCTACTAAAAATACAAAAAATTAGCTGGGCACGGTGGCGGGCGCCTGTAGTCCCAGCTACTCAGGAGGCTGAGGCAGGAGAATGGCGTGAACCCAGGAAGCGGAGCTTGCAGTGAGCCAAGATTGCGCCACTGCAGTCCGCAGTCCGGCCTGGGCGACAGAGCGAGACTCCGTCTCAAAAAAAAA
chr5	79072777	Alu	Alu-Yb8~191	316	GGCCGGGCGCGGTGGCTCACGCCTGTAATCCCAGCACTTTGGGAGGCCGAGGCGGGTGGATCATGAGGTCAGGAGATCGAGACCATCCTGGCTAACAAGGTGAAACCCCGTCTCTACTAAAAATACAAAAAATTAGCCGGGCGCGGTGGCGGGCGCCTGTAGTCCCAGCTACTCGGGAGGCTGAGGCAGGAGAATGGCGTGAACCCGGGAAGCGGAGCTTGCAGTGAGCCGAGATTGCGCCACTGCAGTCCGCAGTCCGGCCTGGGCGACAGAGCGAGACTCCGTCTCAAAAAAAAAAAAAAAAAAAAAAAAAAAA
chr5	76816586	Alu	Alu-Yb8~199	312	GGCCGGGCGCGGTGGCTCACGCCTGTAATCCCAGCACTTTGGGAGGCCGAGGCGGGTGGATCATGAGGTCAGGAGATCGAGACCATCCTGACTAACAAGGTGAAACCCCGTCTCTACTAAAAATACAAAAAAAAAATTAGCCGGGCGCGGTGGTGGGCGCCTGTAGTCCCAGCTACTCGGGAGGCTGAGGCAGGAGAATGGCGTGAACCCGGGAAGCGGAGCTTGCAGTGAGCCGAGATTGCGCCACTGCAGTCCGCAGTCCGGCCTGGGCGACAGAGCGAGACTCCGTCTCAAAAAAAAAAAAAAAAAAAA
chr5	76393630	Alu	Alu-Yb8~201	315	GGCCGGGCGCGGTGGCTCACGCCTGTAATCCCAGCACTTTGGGAGGCCGAGGCGGGTGGATCATGAGGTCAGGAGATCGAGACCATCCTGGCTAACAAGGTGAAACCCCGTCTCTACTAAAAATACAAAAAATTAGCCGGGCGCGGTGGCGGGCGCCTGTAGTCCCAGCTACTGGGGAGGCTGAGGCAGGAGAATGGCGTGAACCCGGGAAGCGGAGCTTGCAGTGAGCCGAGATTGCACCACTGCAGTCCGCAGTCCGGCCTGGGCGACAGAGCGAGACTCCGTCTCAAAAAAAAAAAAAAAAAAAAAAAAAAA
chr5	66083871	Alu	Alu-Yb8~202	318	GGCCGGGCGCGGTGGCTCACGCCTGTAGTCCCAGCACTTTGGGAGGCCGAGGCGGGTGGATCATGAGGTCAGGAGATCGAGACCATCCTGGCTAACACGGTGAAACCCCGTCTCTACTAAAAATACAAAAAATTAGCCGGGCGCAGTGGCGGGCGCCTGTAGTCCCAGCTACTGGGGAGGCTGAGGCAGGAGAATGGCGTGAACCCGGGAAGCGGAGCTTGCAGTGAGCCGAGATTGCGCCACTGCAGTCCGCAGTCCGGCCTGGGCGACAGAGCGAGACTCCGTCTCAAAAAAAAAAAAAAAAAAAAAAAAAAAAAA
chr5	63802746	Alu	Alu-Yb8~203	319	GCCGGGCGCGGTGGCTCACGCCTGTAATCCCAGCACTTTGGGAGGCCGAGGCGGGTGGATCATGAGGTCAAGAGATCGAGACCATCCTGGCTAACAAGGTGAAACCCCGTCTCTACTAAAAATACAAAAAATTAGCCGGGCGCGGTGGCGGGCGCCTGTAGTCCCAGCTACTCGGGAGGCTGAGGCAGGAGAATGGCGTGAACCCGGGAAGCGGAGCTTGCAGTGAGCCGAGATTGCGCCACTGCAGTCCGCAGTCCGGCCTGGGCGACAGAGCGAGACTCCGTCTCAAAAAAAAAAAAAAAAAAAAAAAAAAAAAAAA
chr5	61794344	Alu	Alu-Yb8~204	316	GGCCGGGCGCGGTGGCTCACGCCTGTAATCCCAGCACTTTGGGAGGCCGAGGCGGGTGGATCATGAGGTCAGGAGATCGAGACCATCCTGGCTAACAAGGTGAAACCCCGTCTCTACTAAAAAAATACAAAAAATTAGCCGGGCGCGGTGGCGGGCGCCTGTAGTCCCAGCTACTCGGGAGGCTGAGGCAGGAGAATGGCGTGAACCCGGGAAGCGGAGCTTGCAGTGAGCTGAGATTGCGCCACTGCAGTCCGCAGTCCGGCCTGGGCGACAGAGCGAGACTCCGTCTCAAAAAAAAAAAAAAAAAAAAAAAAAA
chr5	61065105	Alu	Alu-Yb8~205	449	TACCACACTTTGGGAGGCCAAGGTGGGTGGATCACCTGAGGTTGGGAGTTCGAGACCAGCCTGGCTAACAAGGTGAAACCCCGTCTCTACTAAAAATACAAAAAATTAGCCGGGCGCGGTGGCAGGCGCCTGTAGTCCCAGCTACTCGGGAGGCTGAGGCAGGAGAATGGCGTGAACCCGGGAAGCGGAGCTTGCAGTGAGCCGAGATTGCGCCACTGCAGTCCGCAGTCCGGCCTGGGCGACAGAGCGAGACTCCGTCTCAAAAAAAAAAAAAAAAAAAAAAAAAAAAAAAAAAAAAATTAGCCGGGCGTGGTGGCACATGCCTGTAATCCCAGCCACTCAGGAGGCTGAGGCAGGAGAATAACTTAAACCCAGAAGGCGGAAGTTGCGGTGAGCTGA…
chr5	58098668	Alu	Alu-Yb8~211	290	GCCTGTAATCCCAGCACTTTGGGAGGCGGAGGCGGGTGGATCATGAGGTCAGGAGATCGAGACCATCCTGGCTAACAAGGTGAAACCCCGTCTCTACTAAAAATACAAAAAATTAGCCGGGCGCGGTGGCGGGCGCCTGTAGTCCCAGCTACTCGGGAGGCTGAGGCAGGAGAATGGCGTGAACCCGGGAAGCGGAGCTTGCAGTGAGCCGAGATTGCGCCACTGCAGTCCGCAGTCCGGCCTGGGCGACAGAGCGAGACTCCGTCTCAAAAAAAAAAAAAAAAAAAAAA
chr5	55230679	Alu	Alu-Yb8~212	302	GGCCGGGCGCGGTGGCTCACGCCTGTAATCCCAGCACTTTGGGAGGCCGAGGCGGGTGGATCATGAGGTCAGGAGATCGAGACCATCCTGGCTAACAAGGTGAAACCCCGTCTCTACTAAAAATACAAAAAATTAGCCGGGCGCGGTGGCGGGCGCCTGTAGTCCCAGCTACTGGGGAGGCTGAGGCAGGAGAATGGCGTGAACCCGGGAAGCGGAGCTTGCAGTGAGCCGAGATTGCGCCACTGCAGTCCGCAGTCCGGCCTGGGCGACAGAGCGAGACTCCGTCTCAAAAAATAAATAAA
chr5	54466597	Alu	Alu-Yb8~221	305	GGCCGGGCGCGGTGGCTCACGCCTGTAATCCCAGCACTTTGGGAGGCCGAGGCGGGTGGATCATGAGGTCAGGAGATCGAGACCATCCTGGCTAACAAGGTGAAACCCCGTCTCTACTAAAAATACAAAAAATTAGCCGGGCGCGGTGGCGGGCGCCTGTAGTCCCAGCTACTCGGGAGGCTGAGGCAGGAGAATGGCGTGAACCCGGGAAGCGGAGCTTGCAGTGAGCCGAGATTGCGCCACTGCAGTCCGCAGTCCGGCCTGGGCAACAGAGCGAGACTCCGTCTCAAAAAAAAAAAAAAAAA
chr5	51963225	Alu	Alu-Yb8~225	313	GGCCGGGCGCGGTGGCTCACGCCTGTAATCCCAGCACTTTGGGAGGCCGAGGCGGGTGGATCATGAGGTCAGGAGATCGAGACCATCCTGGCTAACAAGGTGAAACCCCGTCTCTACTAAAAATACAAAAAATTAGCCGGGCGCGGTGGCGGGCGCCTGTAGTCCCAGCTACTCGGGAGGCTGAGGCAGGAGAATGGCGTGAACCCGGGAAGCGGAGCTTGCAGTGAGCCGAGATTGCGCCACTGCAGTCCGCAGTCCGGCCTGGGCGACAGAGCGAGACTCCGTCTCAAAAAAAAAAAAATAAAATAAAAAT
chr5	40102991	Alu	Alu-Yb8~227	306	GGCCGGGCGCGGTGGCTCACGCCTGTAATCCCAGCACTTTGGGAGGCCGAGGCGGGTGGATCATGAGGTCAGGAGATCGAGACCATCCTGGCTAACAAGGTGAAACCCCGTCTCTACTAAAAATACAAAAAATTAGCTGGGCGCGGTGGCGGGCGCCTGTAGTCCCAGCTACTCGGGAGGCTGAGGCAGGAGAATGGCGTGAACCCGGGAAGCGGAGCTTGCAGTGAGCCGAGATTGCGCCACTGCAGTCCGCAGTCCGGCCTGGGCGACAGAGCGAGACTCCGTCTCAAAAAAAAAAAAAAAAAA
chr5	34160549	Alu	Alu-Yb8~232	312	GGCCGGGCGCGGTGGCTCACGCCTGTAATCCCAGCACTTTGGGAGGCCGAGGCGGGTGGATCATGAGGTCAGGAGATCGAGACCATCCTGGCTAACAAGGTGAAACCCCGTCTCTACTAAAAATACAAAAAATTAGCCGGGCGCGGTGGCGGGCGCCTGTAGTCCCAGCTACTCGGGAGGCTGAGGCAGGAGAATGGCGTGAACCCGGGAAGCGGAGCTTGCAGTGAGCCGAGATTGCGCCACTGCAGTCCGCAGTCCGGCCTGGGCGACAGAGCGAGACTCCGTCTCAAAAAAAAAAAAAAAAAAAAAAAA
chr5	31346914	Alu	Alu-Yb8~239	314	GGCCGGGCGCGGTGGCTCACGCCTGTAATCCCAGCACTTTGGGAGGCCGAGGCGGGTGGATCATGAGGTCAGGAGATCGAGACCATCCTGGCTAACAAGGTGAAACCCCGTCTCTACTAAAAAAATACAAAAAAAATTAGCCGGGCGCGGTGGCGGGCGCCTGTAGTCCCAGCTACTCGGGAGGCTGAGGCAGGAGAATGGCGTGAACCCGGGAAGCGGAGCTTGCAGTGAGCCGAGATTGCGCCACTGCAGTCCGCAGTCCGGCCTGGGCGACAGAGCGAGACTCCGTCTCAAAAAAAAAAAAAAAAAAAAAA
chr5	29894199	Alu	Alu-Yb8~240	328	TGGCCGGGCGCGGTGGCTCACGCCTGTAATCCCAGCACTTTGGGAGGCCGAGGCGGGTGGATCATGAGGTCAGGAGATCGAGACCATCCTGGCTAACAAGGTGAAACCCCGTCTCTACTAAAAATACAAAAAATTAGCCGGGCGCGGTGGCGGGCGCCTGTAATCCCAGCTACTCGGGAGGCTGAGGCAGGAGAATGGCGTGAACCCGGGAAGCAGAGAGCTTGCAGTGAGCCGAGATTGCGCCACTGCAGTCCGCAGTCCGGCCTGGGCGACAGAGCAAGACTCCGTCTCAAAAAAAAAAAAAAAAAAAAAAAAAAAAAAAAAAAAA
chr5	23002000	Alu	Alu-Yb8~245	316	GGGCCGGGCGCGGTGGCTCACGCCTGTAATCCCAGCACTTTGGGAGGCCGAGGCGGGTGGATCATGAGGTCAGGAGATCGAGACCATCCTGGCTAACAAGGTGAAACCCCGTCTCTACTAAAAATACAAAAAATTAGCCGGGCGCGGTGGCGGGCGCCTGTAGTCCCAGCTACTCGGGAGGCTGAGGCAGGAGAATGGCGTGAACCCGGGAAGCGGAGCTTGCAGTGAGCCGAGATTGCGCCACTGCAGTCCGCAGTCCGACCTGGGCGACAGAGCAAGACTCCGTCTCAAAAAAAAAAAAAAAAAAAAAAAAAAA
chr5	22868061	Alu	Alu-Yb8~246	176	AAAATTAGCCGGGCGCGGTGGCGGGCGCCTGTAGTCCCAGCTACTCGGGAGGCTGAGGCAGGAGAATGGCGTGAACCCGGGAAGCGGAGCTTGCAGTGAGCCGAGATTGCGCCACTGCAGTCCGCAGTCCGGCCTGGGCGACAGAGCGAGACTCCGTCTCAAAAAAAAAAAAAAAA
chr5	20486542	Alu	Alu-Yb8~250	311	GGCCGGGCGCGGTGGCTCACGCCTGTAATCCCAGCACTTTGGGAGGCGAGGCGGGTGGATCATGAGGTCAGGAGATCGAGACCATCCTGGCTAACAAGGTGAAACCCCGTCTCTACTAAAAAAAATACAAAAAATTAGCCGGGCGCGGTGGCGGGCGCCTGTAGTCCCAGCTACTCGGGAGGCTGAGGCAGGAGAATGGCGTGAACCCGGGAAGCGGAGCTTGCAGTGAGCCGAGATTGCGCCACTGCAGTCCGCAGTCCGGCCTGGGCGACAGAGCGAGACTCCGTCTTAAAAAAAAAAAAAAAAAAAAA
chr5	18812512	Alu	Alu-Yb8~260	259	AGGCGGGTGGATCATGAGGTCAGGAGATCGAGACCATCCTGGCTAACAAGGTGAAACCCCGTCTCTACTAAAAATACAAAAAAAAAAAATTAGCCGGGCGCGGTGGCGGGCGCCTGTAGTCCCAGCTACTCAGGAGGCTGAGGCAGGAGAATGGCGTGAACCCGGGAAGCGGAGCTTGCAGTGAGCCGAGATTGCGCCACTGCAGTCCGCAGTCCGGCCTGGGCGACAGAGCGAGACTCCGTCTCAAAAAAAAAAAAAA
chr5	18702027	Alu	Alu-Yb8~262	332	TTTTGGCCGGGCGCGGTGGCTCACGCCTGTAATCCCAGCACTTTGGGAGGCCGAGGCGGGTGGATCATGAGGTCAGGAGATCGAGACCATCCTGGCTAACAAGGTGAAACCCGTCTCTACTAAAAATACAAAAAATTAGCCGGGCGCGGTGGCGGGCGCCTGTAGTCCCAGCTACTCGGGAGGCTGAGGCAGGAGAATGGCGTGAACCCGGGAAGCGGAGCTTGCAGTGAGCCGAGATTGCGCCACTGCAGTCCGCAGTCCGGCCTGGGCGACAGAGCGAGACTCCGTCTCAAAAAAAAAAAAAAAAAAAAAAAAAAAAAAAAAAAAAAAAA
chr5	15970211	Alu	Alu-Yb8~264	301	GGGCCGGGCGCGGTGGCTCACGCCTGTAATCCCAGCACTTTGGGAGGCCGAGGCGGGTGGATCACGAGGTCAGGAGATCGAGACCATCCTGGCTAACACGGTGAAACCCCGTCTCTACTAAAAATACAAAAAATTAGCCGGGCGTGGTGGCGGGCGCCTGTAGTCCCAGCTACTCGGGAGGCTGAGGCAGGCGAATGGCGTGAACCCGGGAAGCGGAGCTTGCAGTGAGCCGAGATTGCGCCACTGCAGTCCGCAGTCCGGCCTGGGCGACAGAGCGAGACTCCGTCTCAAAAAAAAAAAA
chr5	14115005	Alu	Alu-Yb8~266	308	GGCCGGGCGCGGTGGCTCACGCCTGTAATCCCAGCACTTTGGGAGGCCAAGGCGGGTGGATCATGAGGTCAGGAGATCGAGACCATCCTGGCTAACAAGGTGAAACCCCGTCTCTACTAAAAATACAAAAAATTAGCCGGGCGCGGTGGCGGGCGCCTGTAGTCCCAGCTACTGGGGAGGCTGAGGCAGGAGAATGGCGTGAACCCGGGAAGCGGAGCTTGCAGTGAGCCGAGATTGCGCCACTGCAGTCCGCAGTCCGGCCTGGGCGACAGAGCGAGACTCCGTCTCAAAAAAAAAAAAAAAAAAAA
chr5	5552084	Alu	Alu-Yb8~269	310	GGCCGGGCGCGGTGGCTCACGCCTGTAATCCCAGCACTTTGGGAGGCCGAGGCGGGTGGATCATGAGGTCAGGAGATCGAGACCATCCTGGCTAACAAGGTGAAACCCCGTCTCTACTAAAAATACAAAAAATTAGCCGGGCGCGGTGGCGGGCGCCTGTAGTCCCAGCTACTCGGGAGGCTGAGGCAGGAGAATGGCGTGAACCCGGGAAGCGGAGCTTGCAGTGAGCCGAGATTGCGCCACTGCAGTCCGCAGTCCGGCCTGGGCGACAGAGCAAGACTCCGTCTCAAAAAAAAAAAAAAAAAAAAAA
chr6	169827841	Alu	Alu-Yb8~270	114	GAAGCAGAGCTTGCAGTGAGCCGAGATTGCGCCACTGCAGTCCGCAGTCCGGCCTGGGCGACAGAGCGAGACTCCGTCTCAAAAAAAAAAAAAAAAAAAAAAAAAAAAAAAAAA
chr6	169123533	Alu	Alu-Yb8~280	255	GGGAGGCCGAGGCGGGTGGATCATGAGGTCAGGAGATCGAGACCATCCTGGCTAACAAGGTGAAACCCCGTCTCTACTAAAAATACAAAAAATTAGCCGGGCGCGGTGGCGGGCGCCTGTAGTCCCAGCTACTCGGGAGCCTGAGGCAGGAGAATGGCGTGAACCCGGGAAGCGGAGCTTGCAGTGAGCCGAGATTGCGCCACTGCAGTCCGCAGTCCGGCCTGGGCGACAGAGCGAGACTCCGTCTCAAAAAAA
chr6	167794730	Alu	Alu-Yb8~288	311	CTCACGCCTGTAATCCCAGCACTTTGGGAGGCCGAGGCGGGTGGATCACGAGGTCAGGAGATCGAGACCATCCTGGCTAACAAGGTGAAACCCCGTCTCTACTAAAAGTACAAAAAATTAGCCGGGCGCGGTGGCGGGCGCCTGTAGTCCCAGCTACTCGGGAGGCTGAGGCAGGAGAATGGCGTGAACCCGGGAAGCGGAGCTTGCAGTGAGCCGAGATTGCGCCACTGCAGTCCGCAGTCCGGCCTGGGCGACAGAGCGAGACTCCGTCTCAAAAAAAAAAAAAAAAAAAAAAAAAAAAAAAAAAAAAA
chr6	164951962	Alu	Alu-Yb8~292	290	CCTGTAATCCCAGCACTTTGGGAGGCCGAGGCGGGTGGATCATGAGGTCAGGAGATCGAGACCATCCTGGCTAACAAGGTGAAACCCCGTCTCTACTAAAAATACAAAAAATTAGCCGGGCGCGGTGGCGGGCGCCTGTAGTCCCAGCTACTCGGGAGGCTGAGGCAGGAGAATGGCGTGAACCCGGGAAGCGGAGCTTGCAGTGAGCCGAGATTGCGCCACTGCAGTCCGCAGTCCGGCCTGGGCAACAGAGCGAGACTCCGTCTCAAAAAAAAAAAAAAAAAAAAAAA
chr6	158625607	Alu	Alu-Yb8~297	283	TTGGGAGGCCGAGGCGGGTGGATCATGAGGTCAGGAGATTGAGACCATCCTGGCTAACAAGGTGAAACCCCGTCTCTACTAAAAATACAAAAAATTAGCCGGGCGCGGTGGCGGGCGCCTGTAGTTCCAGCTACTCGGGAGGCTGAGGCAGGAGAATGGCGTGAACCCGGGAAGCGGAGCTTGCGGTGAGCCGAGATTGCGCCACTGCAGTCCGCAGTCCGGCCTGGGCGACAGAGCGAGACTCCGTCTCAAAAAAAAAAAAAAAAAAAAAAAAAAAAAAAAA
chr6	158105854	Alu	Alu-Yb8~301	314	GGCTGGGTGCGGTGGCTCACGCCTGTAATCCCAGCACTTTGGGAGGCCGAGGCGGGTGGATCATGAGGTCAGGAGATCGAGACCATCCTGGCTAACAAGGTGAAACCCCGTCTCTACTAAAAATACAAAAAATTAGCCGGGCGCGGTGGCGGGCGCCTGTAGTCCCAGCTACTCGGGAGGCTGAGGCAGGAGAATGGCGTGAACCCGGGAAGCGGAGCTTGCAGTGAGCCGAGATTGCGCCACTGCAGTCCGCAGTCCGGCCTGGGCGACAGAGCGAGACTCCGTCTCAAAAAAAAAAAAAAAAAAAAAAAAAA
chr6	156235934	Alu	Alu-Yc1~42	298	GGCCGGGCGCGGTGGCTCACGCCTGTAATCCCAGCACTTTGGGAGGCCGAGGCGGGCGGATCACGAGGTCAGGAGATCGAGACCATCCTGGCTAACACGGTGAAACCCCGTTTCTACTAAAAATACAAAAAATTAGCCGGGCGTGGTAGCGGGCGCCTGTAGTCCCAGCTACTCGGGAGGCTGAGGCAGGAGAATGGCGTGAACCCGGGAGGCGGAGCTTGCAGTGAGCAGAGATTGTGCCACTGCACTCCAGCCTGGGCGACAGAGCGAGACTCCGTCTCAAAAAAAAAAAAAAGAA
chr6	152829897	Alu	Alu-Yc1~46	296	GGCCGGGCGCGGTGGCTCACGCCTGTAATCCCAGCACTTTGGGAGGCCGAGGCGGGTGGATCACGAGGTCAGGAGATCGAGACCATCCTGGCTAACACGGTGAAACCCCGTCTCTACTAAAAATACAAAAAATTAGCCGGGCGTGGTAGCGGGCGCCTGTAGTCCCAGCTACTCGGGAGGCTGAGGCAGGAGAATGGCGTGAACCCGGGAGGCGGAGCTTGCAGTGAGCCGAGATCGCACCACTGCACTCCAGCCTGGGCGACAGAGCGAGACTCCGTCTCAAAAAAAAAAAAAAA
chr6	145049296	Alu	Alu-Yc1~52	286	TTTTTTTTGAGATGGAATCTCTCTCTGTCGCCAGGCTGGGGTGCAGTGGTGTGATCTCGGCTCACTGCAACCTCCACCTCCTGGGTTCAAGTGATTCTCTTGCCTCAGCCTCCCAAGTAGCTGGCACTACAACTGCATGTCACCATGCCCAGCTAATTTTTGTATTTTTAGTAGAGACAGGCTTTCACCATGTTGGCCAGGAAGGTCTCAATCTTTTGACCTCATGATCTGCCTGCCTCAGCCTCCCAAAGTGCTGGGATACAGGTGTAAGCCACTGTGCCCGGCC
chr6	141564178	Alu	Alu-Yc1~56	309	GGCCGGGCGCGGTGGCTCACGCCTGTAATCCCAGCACTTTGGGAGGCCGAGGCGGGCGGATCACGAGGTCAGGAGATCGAGACCATTCTGGCTAACACGGTGAAACCCCGTCTCTACTAAAAATACAAAAAATTAGCCGGGCGTGGTAGCGGGCGCCTGTAGTCCCAGCTACTCGGGAGGCTGAGGCAGGAGAATGGCGTGAACCCGGGAGGCGGAGCTTGCAGTGAGCCGAGATCGCGCCACTGCACTCCAGCCTGGGCGACAGAGCGAGACTCCGTCTCAAAAAAAAAAAAAAAAAAGAAAAAAAAA
chr6	138101396	Alu	Alu-Yc1~57	306	GGCCGGGCGCGGTGGCTCACGCCTGTAATCCCAGCACTTTGGGAGGCCGAGGCGGGCGGATCACGAGGTCAGGAGATCGAGACCATTCTGGCTAACACGGTGAAACCCCGTCTCTACTAAAAATACAAAAAATTAGCCGGGCGTGGTAGCGGGCGCCTGTAGTCCCAGCTACTCGGGAGGCTGAGGCAGGAGAATGGCGTGAACCCGGGAGGCGGAGCTTGCAGTGAGCCGAGATCGCGCCACTGCACTCCAGCCTGGGCGACAGAGCGAGACTCCGTCTCAAAAAAAAAAAAAAAAAAAAAAAAA
chr6	133567708	Alu	Alu-Yc1~60	300	GGCCGGGCGCGGTGGCTCACGCCTGTAATCCCAGCACTTTGGGAGGCCGAGGCGGGCGGATCACGAGGTCAGGAGATCGAGACCATCCTGGCTAACACGGTGAAACCCCGTCTCTACTAAAAATACAAAAAATTAGCCGGGCGTGGTAGCGGGCGCCTGTAGTCCCAGCTACTCGGGAGGCTGAGGCAGGAGAATGGCGTGAACCCGGGAGGCGGAGCTTGCAGTGAGCCGAGATCTCGCCACTGCACTCCAGCCTGGGCGACAGAGCGAGACTCCGTCTCAAAAAAAAAAAAAAAAAAA
chr6	129330042	Alu	Alu-Yc1~62	312	GGCCGGGCGCGGTGGCTCACGCCTGTAATCCCAGCACTTTGGGAGGCCGAGGCGGGCGGATCACGAGGTCAGGAGATCGAGACCATCCTGGCTAACACGGTGAAACCCCGTCTCTACTAAAAATACAAAAAAATTAGCCGGGCGTGGTAGCGGGCGCCTGTAGTCCCAGCTACTCGGGAGGCTGAGGCAGGAGAATGGCGTGAACCCGGGAGGCGGAGCTTGCAGTGAGCCGAGATCGCGCCACTGCACTCCAGCCTGGGCGACAGAGCGAGACTCCGTCTCAAAAAAAAAAAAAAAAAAAAAAAAAAAAAA
chr6	126948758	Alu	Alu-Yc1~65	310	GGCCGGGCGCGGTGGCTCACGCCTGTAATCCCAGCACTTTGGGAGGCCGAGGCGGGCGGATCACGAGGTCAGGAGATCGAGACCATCCTGGCTAACACGGTGAAACCCCGTCTCTACTAAAAATACAAAACATTAGCCGGGCGTGGTAGCGGGCGCCTGTGTAGCTACTCGGGAGGCTGAGGCAGGAGAATGGCGTGAACCCGGGAGGCGGAGCTTGCAGTGAGCCGAGATCGCGCCACTGCACTCCAGCCTGGGCGACAGAGCGAGACTCCGTCTCAAAAAAAAAAAAAAAAAAAAAAAAAAAAAAGAA
chr6	125978106	Alu	Alu-Yc1~67	176	AATTAGCCGGGCGTGGTAGCGGGCGCCTGTAGTCCCAGCTACTCGGGAGGCTGAGGCAGGAGAATGGCGTGAACCCGGGAGGCGAAGCTTGCAGTGAGCCGAGATCGCGCCACTGCACTCCAGCCTGGGCGACAGAGCGAGACTCCGTCTCAAAAAAAAAAAAAAAAAAAAAAAAA
chr6	124704940	Alu	Alu-Yc1~71	316	GGCCGGGCGCGGTGGCTCACGCCTGTAATCCCAGCACTTTGGGAGGCCGAGGCGGGCGGATCACGAGGTCAGGAGATCGAGACCATCCTGGCTAACACGGTGAAACCCCGTCTCTACTAAAAATACAAAAAATTAGCCGGGCGTGGTAGCGGGCGCCTGTAGTCCCAGCTACTCGGGAGGCTGAGGCAGGAGAATGGCGTGAACCCGGGAGGCGGAGCTTGCAGTGAGCCGAGATCGCGCCACTGCACTCCAGCCTGGGCGACAGAGCGAGACTCCGTCTCAAAAAAAAAAAAAAAAAAACAAAACAAAAAAAAAA
chr6	122668105	Alu	Alu-Yc1~72	310	ATGGCCGGGCGCGGTGGCTCACGCCTGTAATCCCAGCACTTTGGGAGGCCGAGGCGGGCGGATCACGAGGTCAGGAGATCGAGACCATTCTGGCTAACACGGTGAAACCCCGTCTCTACTAAAAATACAAAAAATTAGCCGGGCGTGGTAGCGGGCGCCTGTAGTCCCAGCTACTCGGGAGGCTGAGGCAGGAGAATGGCGTGAACCCGGGAGGCGGAGCTTGCAGTGAGCCGAGATCGCGCCACTGCACTCCAGCCTGGGCGACAGAGCGAGACTCCGTCTCAAAAAAAAAAAAAAAAAAAAAAAAAAA
chr6	118987891	Alu	Alu-Yc1~74	297	AGGGCCGGGCGCGGTGGCTCACGCCTGTAATCCCAGCACTTTGGGAGGCCGAGGCGGGCGGATCACGAGGTCAGGAGATCGAGACCATCCTGGCTAACACGGTGAAACCCCGTCTCTACTAAAAATACAAAAAATTAGCCGGGCGTGGTAGCGGGCGCCTGTAGTCCCAGCTACTCGGGAGGCTGAGGCAGGAGAATGGCGTGAACCCGGGAGGCGGAGCTTGCAGTGAGCCGAGATCGCGCCACTGCACTCCAGCCTGGGCGACAGAGCGAGACTCCATCTCAAAAAAAAAAAAAA
chr6	116197663	Alu	Alu-Yc1~75	306	GGCCGGGCGCGGTGGCTCACGCCTGTAATCCCAGCACTTTGGGAGGCCGAGGCGGGCGGATCACGAGGTCAGGAGATCGAGACCATCCTGGCTAACACGGTGAAACCCCGTCTCTACTAAAAATACAAAAAATTAGCCGGGCGTGGTAGCGGGCGCCTGTAGTCCCAGCTACTCGGGAGGCTGAGGCAGGAGAATGGCGTGAACCCGGGAGGCGGAGCTTGCAGTGAGCCGAGATCGCGCCACTGCACTCCAGCCTGGGCGACAGAGCGAGACTCCGTCTCAAAAAAAAAAAAAAAAAAAAAAAAA
chr6	113125274	Alu	Alu-Yc1~77	314	GGCCGGGCGCGGTGGCTCACGCCTGTAATCCCAGCACTTTGGGAGGCCGAGGCGGGCGGATCACGAGGTCAGGAGATCGAGACCATCCTGGCTAACACGGTGAAACCCCGTCTCTACTAAAAATACAAAAAATTAGCCGGGCGTGGTAGCGGGCGCCTGTAGTCCCAGCTACTCGGGAGGCTGAGGCAGGAGAATGGCGTGAACCCGGGAGGCGGAGCTTGCAGTGAGCCGAGATCGCACCACTGCACTCCAGCCTGGGCGACAGAGCGAGACTCCGTCTCAAAAAAAAAAAAAAAAAAAAAAAAAAAAAAAAA
chr6	105841246	Alu	Alu-Yc1~80	316	GGCCGGGCGCGGTGGCTCACGCCTGTAATCCCAGCACTTTGGGAGGCCGAGGCGGGCGGATCACGAGGTCAGGAGATCGAGACCATCCTGGCTAACACGGTGAAACCCCGTCTCTACTAAAAATACAAAAAATTAGCCGGGCGTGGTAGCGGGCGCCTGTAGTCCCAGCTACTCGGGAGGCTGAGGCAGGAGAATGGCGTGAACCCGGGAGGCGGAGCTTGCAGTGAGCCGAGATCGCGCCACTGCACTCCAGCCTGGGCGACAGAGCAAGACTCCGTCTCAAAAAAAAAAAAACAAAAACAACAACAACAAAAAA
chr6	100280478	Alu	Alu-Yb8~318	327	AACAAGGCCGGGCGCGGTGGCTCACGCCTGTAATCCCAGCACTTTGGGAGGCCGAGGCGGGTGGATCATGAGGTCAGGAGATCGAGACCATCCTGGCTAACAAGGTGAAACCCCGTCTCTACTAAAAATACAAAAAATTAGCCGGGCGCGGTGGCGGGCGCCTGTAGTCCCAGCTACTGGGGAGGCTGAGGCAGGAGAATGGCGTGAACCCGGGAAGCGGAGCTTGCAGTGAGCCGAGATTGCGCCACTGCAGTCCGCAGTCCGGCCTGGGCGACAGAGCGAGACTCCGTCTCAAAAAAAAAAAAAAAAAAAAAAAAAAAAAAAAAA
chr6	92698903	Alu	Alu-Ya5~435	304	GGCCGGGCGCGGTGGCTCACGCCTGTAATCCCAGCACTTTGGGAGGCCGAGGCGGGCGGATCACGAGGTCAGGAGATCGAGACCATCCCGGCTAAAACGGTGAAACCCCGTCTCTACTAAAAATACAAAAAAATTAGCCGGGCGTAGTGGCGGGCGCCTGTAGTCCCAGCTACTTGGGAGGCTGAGGCAGGAGAATGGCGTGAACCCGGGAGGCGGAGCTTGCAGTGAGCCGAGATCCCGCCACTGCACTCCAGCCTGGGCGACAGAGCGAGACTCCGTCTCAAAAAAAAAAAAAAAAAAAAAA
chr6	85149332	Alu	Alu-Ya5~436	320	GCCGGGCGCGGTGGCTCACGCCTGTAATCCCAGCACTTTGGGAGGCCGAGGCGGGCGGATCACGAGGTCAAGAGATCGAGACCATCCCGGCTAAAACGGTGAAACCCCGTCTCTACTAAAAATACAAAAAAATTAGCCGGGCGTAGTGGCGGGCGCCTGTAGTCCCAGCTACTTGGGAGGCTGAGGCAGGAGAATGGCGTGAACCCGGGAGGCGGAGCTTGCAGTGAGCCGAGATCCCGCCACTGCACTCCAGCCTGGGCGACAGAGCGAGACTCCGTCTCAAAAAAAAAAAAAAAAAAAAAAAAAAAAAAAAAAAAAAA
chr6	83976314	Alu	Alu-Ya5~439	301	GGGCCGGGCGCGGTGGCTCACGCCTGTAATCCCAGCACTTTGGGAGGCCGAGGCGGGCGGATCACGAGGTCAGGAGATCGAGACCATCCCGGCCTAAAACGGTGAAACCCCGTCTCTACTAAAAATACAAAAAATTAGCCGGGCGTAGTGGCGGGCGCCTGTAGTCCCAGCTACTTGGGAGGCTGAGGCAGGAGAATGGCGTGAACCCGGGAGGCGGAGCTTGCAGTGAGCCGAGATCCCGCCACTGCACTCCAGCCTGGGCGACAGAGCGAGACTCCGTCTCAAAAAAAAAAAAAAAAAA
chr6	82767072	Alu	Alu-Ya5~441	329	GCCGGGCGCGGTGGCTCACGCCTGTAATCCCAGCACTTTGGGAGGCCGAGGCGGGCAGATCACGAGGTCAGGAGATCGAGACCATCTCGGCTAAAACGGTGAAACCCCGTCTCTACTAAAAATACAAAAAATTAGCCGGGCGTAGTGGCGGGCGCCTGTAGTCCCAGCTACTTGGGAGGCTGAGGCAGGAGAATGGCGTGAACCCGGGAGGCGGAGCTTGCAGTGAGCCGAGGTCCCGCCACTGCACTCCAGCCTGGGCGACAGAGCGAGACTCCGTCTCAAAAAAAAAAAAAAAAAAAAAGAAAAAAAAAAAAAAAAAAACAAAACAA
chr6	80312600	Alu	Alu-Ya5~448	311	AGGCCGGGCGCGGTGGCTCACGCCTGTAATCCCAGCACTTTGGGAGGCCGAGGCGGGCGGATCACGAGGTCAGGAGATCGAGACCATCCCGGCTAAAACGGTGAAACCCCGTCTCTACTAAAAATACAAAAAATTAGCCGGGCGTAGTGGCAGGCGCCTGTAGTCCCAGCTACTTGGGAGGCTGAGGCAGGAGAATGGCGTGAACCCGGGAGGCGGAGCTTGCAGTGAGCCGAGATCCCGCCACTGCACTCCAGCCTGGGCGACAGAGCGAGACTCCGTCTCAAAAAAAAAAAAAAAAAAAAAAAAAAAAA
chr6	76655563	Alu	Alu-Ya5~449	316	GGCCGGGCGCGGTGGCTCACGCCTGTAATCCCAGCACTTTGGGAGGCCGAGGCGGGCGGATCACGAGGTCAAGAGATCGAGACCATCCCGGCTAAAACGGTGAAACCCCGTCTCTACTAAAAATGCAAAAAAATTAGCCGGGCGTAGTGGCGGGCGCCTGTAGTCCCAGCTACTTGGGAGGCTGAGGCAGGAGAATGGCGTGAACCCGGGAGGCGGAGCTTGCAGTGAGCCGAGATCCCGCCACTGCACTCCAGCCTGGGCGACAGAGCGAGACTCCGTCTCAAAAAAAAAAAAAAAAAAAAAAAAAAAAATACGT
chr6	76602474	Alu	Alu-Ya5~452	297	GGCCGGGCGCGGTGGCTCACGCCTGTAATCCCAGCACTTTGGGAGGCCGAGGCGGGCGGATCACGAGGTCAGGAGATCGAGACCATCCCGGCTAAAACGGTGAAACCCCGCCTCTACTAAAAATACAAAAAATTAGCCGGGCGTAGTGGCGGGCGCCTGTAGTCCCAGCTACTCGGGAGGCTGAGGCAGGAGAATGGCGTGAACCCGGGAGGCGGAGCTTGCAGTGAGCCGAGATCCCGCCACTGCACTCCAGCCTGGGCGACAGAGCGAGACTCCGTCTCAAAAAAAAAAAAAAAA
chr6	75290506	Alu	Alu-Ya5~456	307	GGCCGGGCGCGGTGGCTCACGCCTGTAATCCCAGCACTTTGGGAGGCCGAGGCGGGCGGATCACGAGGTCAGGAGATCGAGACCATCCCGGCTAAAACGGTGAAACCCCGTCTCTACTAAAAATACAAAAAATTAGCCGGGCGTAGTGGCGGGCGCCTGTAGTCCCAGCTACTCGGGAGGCTGAGGCAGGAGAATGGCGTGAACCCGGGAGGCGGAGCTTGCAGTGAGCCGAGATCCCGCCACTGCACTCCAGCCTGGGCGACAGAGCGAGACTCCGTCTCAAAAAAAAAAAAAAAAAAAAAAAAAA
chr6	57782874	Alu	Alu-Ya5~462	306	GGCCGGGCGCGGTGGCTCACGCCTGTAATCCCAGCACTTTGGGAGGCCGAGGCGGGCGGATCACGAGGTCAGGAGATCGAGACCATCCCGGCTAAAACGGTGAAACCCCGTCTCTACTAAAAATACAAAAAATTAGCCGGGCGTAGTGGCGGGCGCCTGTAGTCCCAGCTACTTGGGAGGCTGAGGCAGGAGAATGGCGTGAACCCGGGAGGCGGAGCTTGCAGTGAGCCGAGATCCCGCCACTGCACTCCAGCCTGGGTGACAGAGCGAGACTCCGTCTCAAAAAAAAAAAAAAAAAAAAAAGAC
chr6	57183402	Alu	Alu-Ya5~464	304	GGCCGGGCGCGGTGGCTCACGCCTGTAATCCCAGCACTTTGGGAGGCCGAGGCGGGCGGATCACGAGGTCAGGCGATCGAGACCATCCCGGCTAAAACGGTGAAACCCCGTCTCTACTAAAAATACAAAAAAATTAGCCGGGCGTAGTGGCGGGCGCCTGTAGTCCCAGCTACTTGGGAGGCTGAGGCAGGAGAATGGCGTGAACCCGGGAGGCGGAGCTTGCAGTGAGCCGAGATCCCGCCACTGCACTCTAGCCTGGGCGACAGAGCGAGACTCCGTCTCAAAAAAAAAAAAAAAAAAAAAA
chr6	56085349	Alu	Alu-Yb9~18	311	GGCCGGGCGCGGTGGCTCACGCCTGTAATCCCAGCACTTTGGGAGGCCGAGGCGGGTGGATCATGAGGTCAGGAGATCGAGACCATCCTGGCTAACAAGGTGAAACCCCGTCTCTACTAAAAATACAAAAAATTAGCCGGGCGCGGTGGCCGGGCGCCTGTAGTCCCAGCTACTGGGGAGGCTGAGGCAGGAGAATGGCGTGAACCCGGGAAGCGGAGCTTGCAGTGAGCCGAGATTGCGCCACTGCAGTCCGCAGTCCGGCCTGGGCGACAGAGCGAGACTCCGTCTCAAAAAAAAAAAAAAAAAAAAAA
chr6	45552206	Alu	Alu-Yc1~82	308	GGCCGGGCGCGGTGGCTCACGCCTGTAATCCCAGCACTTTGGGAGGCCGAGGCGGGCGGATCACGAGGTCAGGAGATCGAGACCATCCTGGCTAACACGGTGAAACCCCGTCTCTACTAAAAATACAAAAAATTAGCCGGGCGTGGTAGCGGGCGCCTGTAGTCCCAGCTACTCGGGAGGCTGAGGCAGGAGAATGGCGTGAACCCGGGAGGCGGAGCTTGCAGTGAGCCGAGATCGCGCCACTGCACTCCAGCCTGGGCGACAGAGCGAGACTCCGTCTCACAAAAAAAAAAAAAAAAAAAAAAAAA
chr6	39335051	Alu	Alu-Yc1~84	300	GGCCGGGCGCGGTGGCTCACGCCTGTAATCCCAGCACTTTGGGAGGCCGAGGCGGGCGGATCACGAGGTCAGGAGATCGAGACCATCCTGGCTAACAAGGTGAAACCCCGTCTCTACTAAAAATACAAAAAATTAGCCGGGCGTGGTAGCGGGCGCCTGTAGTCCCAGCTACTCGGGAGGCTGAGGCAGGAGAATGGCGTGAACCCGGGAGGCGGAGCTTGCAGTGAGCCAAGATCGCGCCACTGCACTCCAGCCTGGGCGACAGAGCGAGACTCCGTCTCAAAAAAAAAAAAAAAAAAA
chr6	37690605	Alu	Alu-Yg6~13	299	GCCGGGCGCGGTGGCTCACGCCTGTAATCCCAGCACTTTGGGAGGCCGAGACGGGCGGATCACGAGGTCAGGAGATCGAGACCATCCTGGCTAACACGGTGAAACCCCATCTCTACTAAAAATACAAAAATTAGCCGGGCATGGTGGCGCGCGCCTGTAGTCCCAGCTACACGGGAGGCTGAGGCAGGAGAATGGCGTGAACCCGGGAGGCGGAGCTTGCAGTGAGTCGAGATCGCGCCACTGCACTCCAGCCTGGGCGACAGAGCGAAACTCCGCCTCAAAAAAAAAAAAAAAAAAAA
chr6	30135680	Alu	Alu-Yi6~9	302	GGCCGGGCGCGGTGGCTCACGCTTGTAATCCCAGCACTTTGGGAGGCCGAGGCGGGCGGATCACGAGGTCAGGAGATCGAGACCATCCTGGCTAACACGGTGAAACCCCGTCTCTACTAAAAATACAAAAAAAATTAGCCGGGCGTGATGGTGGGCGCCTGTAGTCCCAGCTACTCGGGAGGCTGAGGCAGGAGAATGGCGTGAACCCGGGAGGCGGAGCTTGCAGTGAGCCGAGATTGCGCCACTGCACTCCCGCCTGGGCCACAGAGCGAGACTCCGTCTCAAAAAAAAAAAAAAAAAAA
chr6	23468106	Alu	Alu-Yi6~10	263	GAGGCCGAGGCGGGCGAATCACGAGGTCAGGAGATCGAGACCATCCTGGCTAACACGGTGAAACCCCGTCTCTACTAAAAATACAAAAAAAATTAGCCGGGCGTGATGGTGGGCGCCTGTAGTCCCAGCTACTCGGGAGGCTGAGGCAGGAGAATGGCGTGAACCCGGGAGGCGGAGTTTGCAGTGAGCCGAGATTGCGCCACTGCACTCCCGCCTGGGCCACAGAGCGAGACTCCGTCTCAAAAAAAAAAAAAAAAAAAAAA
chr6	21220862	Alu	Alu-Yg6~15	324	GGCCGGGCGCGGTGGCTCACGCCTGTAATCCCAGCACTTTGGGAGGCCGAGACGGGCAGATCACGAGGTCAGGAGATCGAGACCATCCTGGCTAACACGGTGAAACCCCGTCTCTACTAAAAATACAAAAATTAGCCGGGCATGGTGGCGCGCGCCTGTAGTCCCAGCTACACGGGAGGCTGAGGCAGGAGAATGGCGTGAACCCGGGAGGTGGAGCTTGCAGTGAGTCGAGATCGCGCCACTGCACTCCAGCCTGGGCGACAGAGCGAAACTCCGTCTCAAAAAAAAAAAAAAAAAAAAAAAAAAAAAAAAAAAAAAAAAAAA
chr6	18574249	Alu	Alu-Yg6~20	309	GGCCGGGCGCGGTGGCTCACGCCTGTAATCCCAGCACTTTGGGAGGCCGAGACGGGCGGATCACGAGGTCAGGAGATCGAGACCATCCTGGCTAACACGGTGAAACCCCGTCTCTACTAAAAATAAAAAAAAATTAGCCGGGCATGGTGGCGCGCGCCTGTAGTCCCAGCTACACGGGAGGCTGAGGCAGGAGAATGGCGTGAACCCGGGAGGCGGAGCTTGCAGTGAGTCGAGATCGCGCCACTGCACTCCAGCCTGGGCGACAGAGCGAAACTCCGTCTCAAAAAAAAAAAAAAAAAAAAAAAAAAA
chr6	17868562	Alu	Alu-Ye5~19	278	CCAGCACTTTGGGAGGCCGAGGCAGGTGGATCACGAGGTCAGGAGATCGAGACCATCCTGGCTAACACAGTAAAACCCCGTCTCTACTAAAAATACAAAAAATTAGCCGGGCGAGGTAGCGGGCGCCTGTAGTCCCAGCTACTCGGGAGGCTGAGGCAGGAGAATGGCGTGAACCCCGGGGGGCGGAGCCTGCAGTGAGCCGAGATCGCGCCACTGCACTCCAGCCTGGGAGACAGAGCGAGACTCCGTCTCAAAAAAAAAAAAAAAAGAAAAGAAAA
chr6	15673189	Alu	Alu-Yd6~3	294	GCCGGGCGCGGTGGCTCACGCCTGTAATCCCAGCACTTTGGGAGGCCGAGGCGGGCGGATCACGAGGTCAGGAGATCGAGACCACGGTGAAACCCCGTCTCTACTAAAAATACAAAAAATTAGCCGGGCGCAGTGGCGGGCGCCTGTGGTCCCAGCTACTCGGGAGGCTGAGGCAGGAGAATGGCGTGAACCCGGAAGGCGGAGCTTGCAGTGAGCGGAGATCGCGCCACAGCACTCCCGCCTGGGCGACAGAACGAGACTCCGTCTCAAAAAAAAAAAAAAATAAATAAATAA
chr6	8737084	Alu	Alu-Ya5~469	293	GGCCGGGCGCGGTGGCTCACGCCTGTAATCCCAGCACTTTGGGAGGCCGAGGCGGGCAGATCACGAGGTCAGGAGATCGAGGCCATCCCGGCTAAAACGGTGAAACCCCGTCTCTACTAAAAATACAAAAAATTAGCCGGGCGTAGTGGCGGGCGCCTGTAGTCCCAGCTACTTGGGAGGCTGAGGCAGGAGAATGGCGTGAACCCGGGAGGCGGAGCTTGCAGTGAGCCGAGATCCCGCCACTGCACTCCAGCCTGGGCGACAGAGCGAGACTCCGTCTCAAAAAAAAAAAA
chr6	7901567	Alu	Alu-Yb7~3	312	TGGCCGGGCGCGGTGGCTCACGCCTGTAATCCCAGCACTTTGGGAGGCCGAGGCGGGTGGATCATGAGGTCAGGAGATCGAGACCATCCTGGCTAACAAGGTGAAACCCCGTCTCTACTAAAAATACAAAAAATTAGCCGGGCGCGGTGGCGGGCGCCTGTAGTCCCAGCTACTCGGGAGGCTGAGGCAGGAGAATGGCGTGAACCCGGGAAGCGGAGCTTGCAGTGAGCCGAGATTGCGCCACTGCAGTCCGCAGTCCGGCCTGGGCGACAGAGCGAGACTCCGTCTCAAAAAAAAAAAAAAAAAAAAAAA
chr6	7590752	Alu	Alu-Ya5~470	310	GGCCGGGCGTGGTGGCTCACGCCTGTAATCCCAGCACTTTGGGAGGCCGAGGCGGGCGGATCACGAGGTCAGGAGATCGAGACCATCCCGGCTAAAAAACGGTGAAACCCCGTCTCTACTAAAAATACAAAAAATTAGCCGGGCGTAGTGGCGGGCGCCTGTAGTCCCAGCTACTTGGGAGGCTGAGGCAGGAGAATGGCGTGAACCCGGGAGGCGGAGCTTGCAGTGAGCCGAGATCCCGCCACTGCACTCCAGCCTGGGCGACAGAGCGAGACTCCGTCTCAAAAAAAAAAAAAAAAAAAAAAAAAAA
chr6	7419485	Alu	Alu-Ya5~471	306	GGCCGGGCGCGATGGCTCACGCCTGTAATCCCAGCACTTTGGGAGGCCGAGGCGGGCGGATCACGAGGTCAGGAGATCGAGACCATCCCGGCTAAAAACGGTGAAACCCCGTCTCTACTAAAAAATACAAAAAATTAGCCGGGCGTAGTGGCGGGCGCCTGTAGTCCCAGCTACTTGGGGGGCTGAGGCAGGAGAATGGCGTGAACCCGGGAGGCGGAGCTTGCAGTGAGCCGAGATCCCGCCACTGCACTCCAGCCTGGGCGACAGAGCGAGACTCCGTCTCAAAAAAAAAAAAAAAAAAAAAAA
chr6	2088429	Alu	Alu-Yb7~5	322	GGAGGCCGGGCGCGGTGGCTCACGCCTGTAATCCCAGCACTTTGGGAGGCCGAGGCGGGTGGATCATGAGGTCAGGAGATCGAGACCATCCTGGCTAACAAGGTGAAACCCCGTCTCTACTAAAAATACAAAAAATTAGCCGGGCGCGGTGGCGGGCGCCTGTAGTCCCAGCTACTCGGGAGGCTGAGGCAGGAGAATGGCGTGAACCCGGGAAGCGGAGCTTGCAGTGAGCCGAGATTGCGCCACTGCAGTCCGCAGTCCGACCTGGGCAACAGAGCGAGACTCCGTCTCGAAGAAAAAAAAAGAAAAAAAAAAAAAAAAA
chr6	405426	Alu	Alu-Yf1~2	311	GGCCGGGCGCGGTGGCTCACGCCTGTAATCCCAGCACTTTGGGAGGCCGAGGCAGGCGGATCACGAGGTCAGGAGATCGAGACCATCCTGGCTAACACAGTGAAACCCCGTCTCTACTAAAAAACACAAAAAAAATTAGCCGGGCGTGGTGGCGGGCGCCTGTAGTCCCAGCTACGCGGGAGGCTGAGGCAGGAGAATGGCGTGAACCCAGGAGGCGGAGCTTGCAGTGAGCCGAGATCGCGCCACTGCACTCCAGCCTGGGCGACAGAGCGAGACTCCGTCTCAAAAAAAAAAAAAAAAAAAAAAAAAAA
chr7	154375805	Alu	Alu-Yg6~26	305	GGCCGGGCGCGGTGGCTCACGCCTGTAATCCCAGCACTTTGGGAGGCTGAGACGGGCGGATCACGAGGTCAGGAGATCGAGACCATCCTGGCTAACACGGTGAAACCCCGTCTCTACTAAAAATACAAAAATTAGCCGGGCATGGTGGCGGGCGCCTGTAGTCCCAGCTACACGGGAGGCTGAGGCAGGAGAATGGCGTGAACCCGGGAGGCGGAGCTTGCAGTGAGTCGAGATCGCGCCACTGCACTCCAGCCTGGGCGACAGAGCGAAACTCCGTCTCAAAAAAAAAAAAAAAAAAAAAAAAA
chr7	150317177	Alu	Alu-Ya5~473	295	GGCCGGGCGCGGTGGCTCACGCCTGTAATCCCAGCACTTTGGGAGGCCGAGGCGGGCGGATCACGAGGTCAGGAGATCGAGACCATCCTGGCTAAAACGGTGAAACCCCGTCTCTACTAAAAATACAAAAAATTAGCCGGGCGTAGTGGCGGGCGCCTGTAGTCCCAGCTACTTGGGAGGCTGAGGCAGGAGAATGGCGTGAACCCGGGAGGCGGAGCTTGCAGTGAGCCAAGATCCCGCCACTGCACTCCAGCCTGGGCGACAGAGCGAGACTCCGTCTCAAAAAAAAAAAAAA
chr7	147415350	Alu	Alu-Ya3	317	GGCCAGGTGTGGTGGCTCACACCTGTAATCCCAGCACTTTGGGAGGCTGAGGCGGGCAGATCACAAGGTCAGGAGATCCAGACCATCCTGGCCAACATGGTGAAACCCCGTCTCTACTAAAAAAAATACAAAAAATTAGCAGGGCATGGTGGCGGGTGTCTGTAGTCCCAGCTACTTGGGTGGCTGAGGCAGGAGAATGGCGTGAACCCAGGAGGCGGAGCTTGCAGTGAGCTGAGATCACGCCACTGCACTCCAGCCTGGGCGACAGAGCGACACTCTGTCTAAAAAAAAAAAAAGAAAGAAAGAAAAAGAAAAAA
chr7	146143483	Alu	Alu-Ya5~474	332	GGCCGGGCGCGGTGGCTCACGCCTGTAATCCCAGCACTTTGGGAGGCCGAGGCGGGCGGATCACGAGGTCAGGAGATCGAGACCATCCCGGCTAAAATGGTGAAACCCCGTCTCTACTAAAAATACAAAAAATTAGCCGGGCGTAGTGGCGGGCGCCTGTAGTCCCAGCTACTTGGGAGGCTGAGGCAGGAGAATGGCGTGAACCCGGGAGGCGGAGCTTGCAGTGAGCCGAGATCCCGCCACTGCACTCCAGCCTGGGCGACAGAGCGAGACTCCGTCTCAAAAAAAAAGAAAAAAAAAAAAAGAAAAAAAAAAAAAAGAAAAAAAAAAAA
chr7	143411310	Alu	Alu-Yb7~8	316	GGCCGGGCGCGGTGGCTCACGCCTGTAATCCCAGCACTTTGGGAGGCCGAGGCGGGTGGATCATGAGGTCAGGAGATCGAGACCATCCTGGCTAACAAGGTGAAACCCCGTCTCTACTAAAAATACAAAAAAAAATTAGCCGGGCGCGGTGGCGGGCGCCTGTAGTCCCAGCTACTGGGGAGGCTGAGGCAGGAGAATGGCGTGAACCCGGGAGGCGGAGCTTGCAGTGAGCCGAGATTGCGCCACTGCAGTCCGCAGTCCGGCCTGGGCGACAGAGCGAGACTCCGTCTCAAAAAAAAAAAAAAAAAAAAAAAAA
chr7	138428593	Alu	Alu-Yb7~16	335	GGCCGGGCGCGGTGGCTCACGCCTGTAATCCCAGCACTTTGGGAGGCCGAGGCGGGTGGATCATGAGGTCAGGAGATCGAGACCATCCTGGCTAACAAGGTGAAACCCCGTCTCTACTAAAAATACAAAAAATTAGCCGGGCGCGGTGGCGGGCGCCTGTAGTCCCAGCTACTTGGGAGGCTGAGGCAGGAGAATGGCGTGAACCCGGGAAGCGGAGCTTGCAGTGAGCCGAGATTGCGCCACTGCAGTCCGCAGTCCGGCCTGGGCGACAGAGCGAGACTCCGTCTCAAAAAAAAAAAAAAAAAAAAAAAAAAAAAAAAAAAAAAAAAAAAAAA
chr7	134652491	Alu	Alu-Ye5~21	303	GGCCGGGCGCGGTGGCTCACGCCTGTAATCCCAGCACTTTGGGAGGCCGAGGCGGGCGGATCACGAGGTCAGGAGATCGAGACCATCCTGGCTAACACGGTGAAACCCCGTCTCTACTAAAAATACAAAAAATTAGCCGGGCGAGGTGGCGGGCGCCTGTAGTCCCAGCTTCTCGGGAGGCTGAGGCAGGAGAATGGCGTGAACCCCAGGGGGCGGAGCCTGCAGTGAGCCGAGATTGCGCCACTGCACTCCAGCCTGGGCGACGGCGAGACTCCGTCTCAAAAAAAAAAAAAAAAAAAAAAA
chr7	130839157	Alu	Alu-Yb7~17	327	CTGGCCGGGCGCGGTGGCTCACGCCTGTAATCCCAGCACTTTGGGAGGCCGAGGCGGGTGGATCATGAGGTCAGGAGATCGAGACCATCCTGGCTAACAAGGTGAAACCCCGTCTCTACTAAAAATACAAAAAATTAGCCGGGCGCGGTGGCGGGCGCCTGTAGTCCCGGCTACTCGGGAGGCTGAGGCAGGAGAATGGCGTGAACCCGGGAAGCGGAGCTTGCAGTGAGCCGAGATTGCGCCACTGCAGTCCGCAGTCCGGCCTGGGCAACAGAGCGAGACTCCGTCTCAAAAAAAAAAAAAAAAAAAAAAAAAAAAAAAAAAAAA
chr7	124451331	Alu	Alu-Yb3a1~2	307	GGCCGGGCGCGGTGGCTCACGCCTGTAATCCCAGCACTTTGGGAGGCCGAGGCAGGTGGATCATGAGGTCAGGAGATCGAGACCATCCTGGCTAACAAGGTGAAACCCCGTCTCTACTAAAAATACAAAAAATTAGCCGGGCGCAGTGGCGGGCGCCTGTAGTCCCAGCTACTCGGGAGGCTGAGGCAGGAGAATGGCGTGAACCCGGGAGGCAGAGCTTGCAGTGAGCTGAGATTGCGCCACTGCACTCCAGCCTGGGCGACAGAGCGAGACTCCGTCTCAAAAAAAAAAAAAAAAAAAAAAAAAA
chr7	121379862	Alu	Alu-Ya5a2~9	288	CGCCTGTAATCCCAGCACTTTGGGAGGCCGAGGCGGGCGGATCACGAGGTCAGGAGATCGAGACCATCCCGGCTAAAACGGTGAAACCCCGTCTCTACTAAAAATACAAAAAATTAGCCGGGCGTAGTGGTGGGCGCCTGTAGTCCCAGCTACTTGGGAGGCTGAGGCAGGAGAATGGCGTGAACCCGGGAGGCGGAGCTTGCAGTGAGCCGAGATCCCGCCACTGCACTCCAGCCTGGGCGACAGAGCGAGACTCCGTCTCAAAAAAAAAAAAAAAAAAAAAAAAAA
chr7	118314140	Alu	Alu-Ya5~478	310	GGCCGGGCGCGGTGGCTCACGCCTGTAATCCCAGCACTTTGGGAGGCCGAGGCGGGCGGATCACGAGGTCAGGAGATCGAGACCATCCCGGCTAAAACGGTGAAACCCCGTCTCTACTAAAAATACAAAAAAATTAGCCGGGCGTAGTGGCGGGCGCCTGTAGTCCCAGCTACTTGGGAGGCTGAGGCAGGAGAATGGCGTGAACCCGGGAGGCGGAGCTTGCAGTGAGCCGAGATCCCGCCACTGCACTCCAGCCTGGGCAACAGAGCGAGACTCTGTCTCAAAAAAAAAAAAAAAAAAAAAAAAAAAA
chr7	118288817	Alu	Alu-Yb3a1~3	314	GGCCAGGCACAGTGGGTCACACCTGTAATCCCAGGACTTTCGGAGGCCAAGGCGGGTGGATCACAAGGTCAGGAGATAGAGATCATCCTGGCTAACACAGTGAAACCCCCTCTCTACTAAAAATACAAAAAATTAGCTGGGCGTGGTGGGGGGCATCTGTAGTCCCAGCTACTCGGGAGGCTGAGGCAGGAGAATGGTGTGAACCCAGGAGGTGGAGCTGGCAGTGAGCCAAGATTGCGCCACTGCACTCTAGCCTGGGCGACAGAGTGAGACTCCTTCTTAAAAAAAACAAAAACAAAAACAAAAACAAAAAA
chr7	117383102	Alu	Alu-Y~39	283	GGCCGAGGTGGGCAAATCATGAGGTCAGGAGATCAAGAACATCCTGGCTAACACAGTGAAATCCCATCTCTACTAAAGATACAAAAAAAAAAAAAATAGCCGGTTGTGATGGTGGGCACCTGTAGTCCCAGCTACTTGGAATGCTGAGGCCAGAGAATGATGTGAACCCAGGAGGCGGAGCTTGCAGTGAACCGAGATTGCGCCACTGTACTCCAGCTGGGGCGACAGAGCGAGACTCTGTCTCAAAAATAAATAAATAAATAAATAAATAAATAAATAAAAA
chr7	111731790	Alu	Alu-Y~40	310	GGCCGGGCGCGGTGGCTCACGCCTGTAATCCCAGCACTTTGGGAGGCCGAGGCGGGCGGATCACGAGGTCAGGAGATCGAGACCATCCTGGCTAACACGGTGAAACCCCACCTCTACTAAAAATACAAAAAATTAGCTGGGCGTGGTGGCGGGCGCCTGTAGTCCCAGCTACTGGGGAGGCTGAGGCAGGAGAATGGCGTGAACCCGGGAGGTGGAGCTTGCAGTGAGCCCAGATCGCGCCACTGCACTCCAGCCTGGGTGACAGCGAGACTCCGTCTCAAAAAAAAAAAAAAAAAAAAAAAAAAAAAAA
chr7	110172108	Alu	Alu-Ye5~22	319	GGCCGGGCGCGGTGGCTCACGCCTGTAATCCCAGCACTTTGGGAGGCCGAGGCGGGCGGATCACGAGGTCAGGAGATCGAGACCATCCTGGCTAACACGGTGAAACCCCGTCTCTACTAAAAATACAAAAAATTAGCCGGGCGAGGTGGCGGGCGCCTGTAGTCCCAGCTACTCGGGAGGCTGAGGCAGGAGAATGGCGTGAACCCCAGGGGGCGGAGCCTGCAGTGAGCCGAGATTGCGCCACTGCACTCCAGCCTGGGCGACAGCGAGACTCCGTCTCAAAAAAAAAAAAAAAAAAAAAAAAAAAAAAAAAAAAAAA
chr7	110109172	Alu	Alu-Sg~2	286	GCCGGGTGCAGTGGCTCATGCCTGTAATCCCAGCACTTTAGGAGGCTGAGGTGGGTGGATCACGAGGTCAGGAGTTCAAGACCAGCCTGGTCAATATGGTGAAACCCCGTCTCTACTAAAAATAAAAAATTAGTCAGGCATGGTGGCGTGTGCCTGTAGTCCCAGCTACTCGGGAGAGGCAGAAGATTCGCTTCAACCGGGGAAGCAGAGGTTGCAGTGAGCCAAGATCGTGCTACTGCACTCCAGCCTGGGTGACAGAGCGAGACTCCGTCTCAAAAAAAAAAAA
chr7	107925858	Alu	Alu-Ya5~486	311	GCCGGGCGCGGTGGCTCACGCCTGTAATCCCAGCACTTTGGGAGGCCGAGGCGGGCGGATCACGAGGTCAGGAGATCGAGACCATCCCGGCTAAAACGGTGAAACCCCGTCTCTACTAAAAATACAAAAAATTAGCCGGGCGTAGTGGCGGGCGCCTGTAGTCCCAGCTACTTGGGAGACTGAGGCGGGAGAATGGCGTGAACCCGGGAGGCGGAGCTTGCAGTGAGCCGAGATCCCGCCACTGCACTCCAGCCTGGGCGACAGAGCGAGACTCCGTCTCAAAAAAAAAAAAAAAAAAAAAAAAAAAAAAA
chr7	98881685	Alu	Alu-Yb7~24	320	GGCCGGGCGCGGTGGCTCATGCCTGTAATCCCAGCACTTTGGGAGGCTGAGGCGGGTGGATCATGAGGTCAGGAGATCGAGACCATCCTGGCTAACAAGGTGAAACCCCGTCTCTACTAAAAATACAAAAAATTAGCCGGGCGCGGTGGCGGGCGCCTGTAGTCCCAGCTACTCGGGAGGCTGAGGCAGGAGAATGGCGTGAACCCGGGAAGCGGAGCTTGCAGTGAGCCGAGATTGCGCCACTGCAGTCCGCAGTCCGGCCTGGGCGACAGAGCGAGACTCCGTCTCAAAAAAAAAAAAAAAAAAAAAAAAAAAAAAAA
chr7	97306645	Alu	Alu-Ya5~487	299	GGCCGGGCGCGGTGGCTCACGCCTGTAATCCCAGCACTTTGGGAGGCCGAGGCGGGCGGATCACGAGGTCAGGAGATCGAGACCATCCCGGCTAAAACGGTGAAACCCCGTCTCTACTAAAAATAGAAAAAATTAGCCGGGCGTAGTGGCGGGCGCCTGTAGTCCCAGCTACTTGGGAGGCTGAGGCAGGAGAATGGCGTGAACCCGGGAGGCGGAGCTTGCAGTGAGCCGAGATCCCGCCACTGCACTCCAGCCTGGGCGACAGAGCGAGACTCCGTCTCAAAAAAAAAAAAAAAAAA
chr7	92765979	Alu	Alu-Yb3a2~7	309	TAAACAACAGGCCGGGTGCGGTGGCTCACGCCTGTAATCTCAGCACTGTGGGAGGCTGAGGCGTGTGGATCACGAGGTCAGGAGATCAAGACCATCCTGGCTAACACGGTGAAACTTCGTCTCTACTAAAAATACAAAAAATTAGCCAGGCGCGGTGGCAGGTGCCTGTAGTCCCAGCTACTCAGGAGGCTGAGACAGGAGAATGGCGTGAACCCAGGAGGCGGAGCTTGCAGTGAGCTGAGATAGCGCCACTGCAGTCCAGCCTGGGCAAAAGAGCAAGACTCCGTCTCAAAAAAAAAAAAAAAAAAA
chr7	83793486	Alu	Alu-Ya5~488	319	AGGCCGGGCGCGGTGGCTCACGCCTGTAATCCCAGCACTTTGGGAGGCCGAGGCGGGCGGATCACGAGGTCAGGAGATCGAGACCATCCCGGCTAAAACGGTGAAACCCCGTCTCTACTAAAAATACAAAAAATTAGCCGGGCGTAGTGGCGGGCGCCTGTAGTCCCAGCTACTTGGGAGGCTGAGGCAGGAGAATGGCGTGAACCCGGGAGGCGGAGCTTGCAGTGAGCCGAGATCCCGCCACTGCACTCCAGCCTGGGCGACAGAGCGAGACTCCGTCTCAAAAAAAAAAAAAAAAAAAAAAAAAAAAAAAAAAAAA
chr7	83170793	Alu	Alu-Y~44	306	GGTTGAAAGAGGCCGGGCGCGGTGGCTCACACCTGTAATCCCAGCACTTTGGGAGGCCGAGGCGGGCAGATCACGAGGTCAGGAGATCGAGACCATCCTGGCTAACACGATGAAACCCCGTCTCTACTAAAAATACAAAAAATTAGCCGGGCTTGGTGGCGGGCGCCTGTAGTCCCAGCTACTCAGGAGGCTGAGGCAGGAGAATGACGTGAACCCGGGAGGCAGGGCTTGCAGTGAGCCGAGATGGCGCCACTGCACTCCAGCCTGGGCGACAGAGCGAAACTCTTGTCTCAGAAAAAAAAAAAA
chr7	82041117	Alu	Alu-Sg~3	293	GGGCCGGGCATGGTGGCTCACACCTGTAATCCCAGCACTTTGGGAGGCTGAGGCAGGCGGATCACGAGGTCAGGGGTTCGAGAACTGACTGGCTAACATAGTGAAACCCCGTCTCTTCTAAAAATACAAAAATCAGCGGGGCGTGGTGGCGGGTGCCTGTAGTCCCAGCTACTTGGGAGGCTGAGGCAGGAGAATCGCTTGAACCCAGGAGGTGGAGGTTGCAGTGAGCCGAGATTGTGCCACTGCACTCCAGCCTAGGTGACAGAGCAAGACTCCATCTCAAAAAAAAAAAA
chr7	81217290	Alu	Alu-Sp~2	307	GCCAGGTGCGGCGGCTCACGCCCGTAATCCCAGCACTTTGGGAGGCCGAGGTGGGTGGATCACCTGAGGTCGGGAGTTGGAGACCAGCCTGATCAACACAGAGAAACCCCCATCTCTACTAAAAATACAAAACTAGCCGGGCATGGTGGTGTATGCCTGTAATCCCAGCTACTCGGGAGGCTGAGGCAGGAGAATCGCTTGAACCTGGGAGGCAGAGGTTGCGGTGAGCCGAGATCATGCCACTGCACTCCAGGCTGGGGAACAAGAGTAAACTCCGTCGAAAAAAAGAAAGAAAGAAAGAAAAAAG
chr7	74155982	Alu	Alu-Ya5~490	308	GGCCGGGCGCGGTGGCTCACGCCTGTAATCCCAGCACTTTGGGAGGCCGAGGCGGGCGGATCACGAGGTCAAGAGATCGAGACCATCCCGGCTAAAACGGTGAAACCCCGTCTCTACTAAAAATACAAAAAAATTAGCCGGGCGTAGTGGCGGGCGCCTGTAGTCCCAGCTACTTGGGAGGCTGAGGCAGGAGAATGGCGTGAACCCGGGAGGCGGAGCTTGCAGTGAGCCGAGATCCCGCCACTGCACTCCAGCCTGGGCGACAGAGCGAGACTCCGTCTCAAAAAAAAAAAAAGAAAAAAAAAAAA
chr7	72993193	Alu	Alu-Yb7~29	323	GGCCGGGCGCGGTGGCTCACGCCTGTAATCCCAGCACTTTGGGAGGCCGAGGCGGGTGGATCATGAGGTCAGGAGATCGAGACCATCCTGGCTAACAAGGTGAAACCCCGTCTCTACTAAAAAATACAAAAAATTAGCCGGGCGCGGTGGCAGGCGCCTGTAGTCCCAGCTACTGGGGAGGCTGAGGCAGGAGAATGGCGTGAACCCGGGAAGCGGAGCTTGCAGTGAGCCGAGATTGTGCCACTGCAGTCCGCAGTCCGGCCTGGGCGACAGAGCGAGACTCCGTCTCAAAAAAAAAAAAAAAAAAAAAAAAAAAAAAAAAA
chr7	68903962	Alu	Alu-Ya3~3	215	TGTCCTGGCTAACATGGTGAAACCCTGTCTCTACTAAAAATACAAAAAAAATTAGCCAGGCATGGTGGCGGGTGCCTGTAGTCCCAGCTACTTGGGAGGCTGAGGCAGGAGAATCGCATAAACCCGGGAGGCAGAGGTTGCAGTGAACCGAGATCACACCATTGCACTCCAGCCCAGGCGATAGTTCGAGATTCTATCTCAAAAAAAAAAAAAAA
chr7	57653472	Alu	Alu-Ya5~493	293	GGCCGGGCGCGGTGGCTCACGCCTGTAATCCCAGCACTTTGGGAGGCCGAGGCGGGCGGATCACGAGGTCAGGAGATCGAGACCATCCCGGCTAAAACGGTGAAACCCCGTCTCTACTAAAAATACAAAAAATTAGCCGGGCGTAGTGGCGGGCGCCTGTAGTCCCAGCTACTTGGGAGGCTGAGGCAGGAGAATGGCGTGAACCCGGGAGGCGGAGCTTGCAGCGAGCCGAGATCCCGCCACTGCACTCCAGCCTGGGCGACAGAGCGAGACTCCGTCTCAAAAAAAAAAAA
chr7	55136896	Alu	Alu-Y~48	302	GGCTGGGCGCGGTGGCTCACGCCTGTAATCCCAGCACTTTGGGAGGCCAAGACGGGCGGATCACGAGGTCAGGAGATGGAGACCATCCTGGCTAATATGGTGAAACCCCGTCTCTACTAAAAATACAAAAAATTAGCCAGGCCAGGCATGGTGGCAGGCACCTGTAGTCCCAGCTACTCGGGAGGCTGAGGCAGGAGAATGGCATGAACCCAGGAGGCGGAGCTTGGAGTGAGCTGAGATTGCGCCACTGCACTCCAGCCTGGGCGACAGAGGAAGACTCCGTCTCAAAAAAAAAAAAAAAA
chr7	44430546	Alu	Alu-Yd8~5	303	GCCGGGCGCGGTGGCTCACGCCTGTAATCCCAGCACTTTGGGAGGCCGAGGCGGGCGGATCACGAGGTCAGGAGATCGAGACCACGGTGAAACCCCGTCTCTACTAAAAATACAAAAAATTAGCCGGGCGCAGTGGCTGGCGCCTGTAGTCCCAGCTACTCGGGAGGCTGAGGCAGGAGAATGGCGTGAACCCAGAAGGCGGAGCTTGCAGTGAGCGGAGATCGCGCCACAGCACTCCCGCCTGGGCGACAGAACGAGACTCCGTCTCAAAAAAACAAACAAACAAACAAACAAACAAACAAA
chr7	42010467	Alu	Alu-Ya5~495	321	GCCGGGCGCGGTGGCTCACGCCTGTAATCCCAGCACTTTGGGAGGCCGAGGCGGGCGGATCACGAGGTCAGGAGATCGAGACCATCCCGGCTAAAACGGTGAAACCCCGTCTCTACTAAAAAATACAAAAAATTAGCCGGGCGTAGTGGCGGGCGCCTGTGGTCCCAGCTACTTGGGAGGCTGAGGCAGGAGAATGGCGGGAACCCGGGAGGCGGAGCTTGCAGTGAGCCGAGATCCCGCCACTGCACTCCAGCCTGGGCGACAGAGCGAGACTCCGTCTCAAAAACAAAAAAAAAAAAAAAAAAAAAAAAAAAAAAAAAA
chr7	36198032	Alu	Alu-Yc2~8	315	AGGGCCGGGTGCAGTGGTTCACGCCTGTAATCTCAGCACTTTGGGAGGCTGTGGTGGGTGGATCACGAGGTCAGGAGATTGAGACCATCCTGGCTAACATGGTGAAACCCCGTCTCTACTAAAAATACAAAAAAATTTAGCCGGGCTTGGTAGCGGGTGCCTGTAGTCCCAGCTACTCGGAAGGCTGAGGCAGGAGAATGGTGTGAACCCAGGAGGCAGAGCTTGCTGTGAGCCGAGATCGCGCCACTGCACTCCAGCCTGGGCGAGAGCGAGAGTCCGTCTCAAAAAAAAAAAAAAAAAAAAAAAAAAAAAAGA
chr7	31260680	Alu	Alu-Ya5a2~10	269	CTTTGGGAGGCCGAGGCGGGCGGATCACGAGGTCAGGAGATCGAGACCATCCCGGCTAAAACGGTGAAACCCCGTCTCTACTAAAAATACGAAAAATTAGCCGGGCGTAGTGGCGGGCGCCTGTAGTCCCAGCTACTTGGGAGGCTGAGGCAGGAGAATGGCGTGAACCCGGGAGGCGGAGCTTGCAGTGAGCCGAGATCCCGCCACTGCACTCCAGCCTGGGCGACAGAGCGAGACTCCGTCTCAAAAAAAAAAAAAAAAAAAAAAAA
chr7	30567846	Alu	Alu-Ya4~22	303	GGCCGGGCGCGGTGGCTCACGCCTGTAATCCCAGCACTTTGGGAGGCCGAGGTGGGCGGATCACGAGGTCAGGAGATCGAGACCATCCCGGCTAAAACGGTGAAACCCCGTCTCTACTAAAAATACAAAAAATTAGCCGGGCGTAGTGGCGGGCGCCTGTAGTCCCAGCTACTTGGGAGGCTGAGGCAGGAGAATGGCGTGAACCCGGGAGGCGGAGCTTGCAGTGAGCCGAGATCGCGCCACTGCACTCCAGCCTGGGCGACAGAGCGAGACTCCGTCTCAAAAAAAAAAAAAAAAAAAAAA
chr7	28087664	Alu	Alu-Yc1~92	306	AAAAAAAGGCCGGGCGCGGTGGCTCACGCCTGTAATCCCAGCACTTTGGGAGGCCGAGGCGGGCGGATCACGAGGTCAGGAGATCGAGACCATCCTGGGTAACACAGTGAAACCCCGTCTCTACTAAAAATACAAAAAATTAGCCGGGCGTGGTAGCGGGCGCCTGTAGTCCCAGCTACTCGGGAGGCTGAGGCAGGAGAATGGCGTGAACCCGGGAGGCGGAGCTTGCAGTGAGCCGAGATCGCGCCACTGCACTCCAGCCTGGGCGACAGAGCGAGACTCCGTCTCAAAAAAAAAAAAAAAAAA
chr7	20361633	Alu	Alu-Ya5~497	316	GCCGGGCGCGGTGGCTCACGCCTGTAATCCCAGCACTTTGGGAGGCCGAGGCGGGCGGATCACGAGGTCAGGAGATCGAGACCATCCCAGCTAAAACGGTGAAACCCCGTCTCTACTAAAAATACAAAAAATTAGCCGGGCGTAGTGGCGGGCGCCTGTAGTCCCAGCTACTTGGGAGGCTGAGGCAGGAGAATGGCGTGAACCCGGGAGGCGGAGCTTGCAGTGAGCCGAGATCCCGCCACTGCACTCCAGCCTGGGCGACAGAGCGAGACTCCGTCTCAAAAAAAAAAAAAAAAAAAAAAAAAAAAAAAAAAAA
chr7	17184363	Alu	Alu-Ya4b~5	327	GGCCGGGCGCGGTGGCTCACGCCTGTAATCCCAGCACTTTGGGAGGCCGAGGCGGGCGGATCACGAGGTCAGGAGATCGAGACCATCCCGGCTAAAACGGTGAAACCCCGTCTCTACTAAAAATACAAAAAATTAGCCGGGCGTAGTGGCGGGCGCCTGTAGTCCCAGCTACTCGGGAGGCTGAGGCAGGAGAATGGCGTGAACCCGGGAGGCGGAGCTTGCAGTGAGCCGAGATCCCGCCACTGCACTCCAGCCTGGGCGACAGAGCGAGACTCCGTCTCAAAAAAAAAAAAAAAAAAAAAAAAAAAAAAAAAAAAAAAAAAAAAA
chr7	13239725	Alu	Alu-Y~49	305	GGCCGGGCGCGGTGGCTCACGCCTGTAATCCCAGCACTTTGGGAGGCCGAGGCGGGCGGATCACGAGGTCAGGAGATCGAGACCATCCTGGCTAACACGGTGAAACCCCGTCTCCACTAAAAATACAAAAAATTAGCCGGGCGTGGTGGCGGGCGCCTGTAGTCCCAGCTACTCGGGAGGCTGAGGCAGGAGAATGGCGTGAACCCGGGAGGCGGAGCTTGCAGTGAGCCGAGATCGCGCCACTGCACTCCAGCCTGGGCGACAGAGCGAGACTCCGTCTCAAAAAAAAAAAAAAAAAAAAAAAA
chr7	12132097	Alu	Alu-Sc~3	314	GCCAGGCAAAGTGGTTCATGCCTGTAATCCCAGCACTTTGAGAGGCCAAGGCGGGCAGATCACAAGGTCAGGAGATTGAGACCATCGTGGTCAACATGGTGAAACCCCATCTCTGCTAAAAATACAAAAAATTTAGCTAGGCGTGGTGGCACATGCCTGCGTCCCAGCTGCTCAGGAGGCTGAGGCAGGAGAATTGCTTGAACCAGGGAGGTAAAGATTGCAGTGAGCCGAGATCACACCACTGCACTCCAGCCTGGTGACAGAGCAAGGCTCTGTCTCAAAAAAAAAAAAAAAAAGAGAAAGAAAAAAAGAAA
chr7	7319068	Alu	Alu-Yb3a1~5	296	TGGCCGGGTATGGTGGCTCACGCCTGTAATCCCAGCACTTTGGGAGGCTGAGGCGGGTGGATCACGAGGTCAGGAGATGAGACCATCCTGGCTAACATGGTGAAACCCTGTCTGTACTAAAAATACAAAAATTAGCCGGGCTTGGTGGTGGGTGCCTGTAGTCCCAGCTACTCCGGAGGCTGAGGCAGGAGAATGGCGTGAACCCGGGAGGCGGACCTTGCAGTGAGCTGAGATTGCACCACTACACTCCAGCCTGGGCGACAGAGCCAGACTCCATCTCAAAAAAAAAAAAAAAA
chr7	6432639	Alu	Alu-Ya4~23	324	GGCCGGGCGCGGTGGCTCACGCCTGTAATCCCAGCACTTTGGGAGGCCGAGGCGGGCGGATCACGAGGTCAGGAGATCGAGACCATCCCGGCTAAAACGGTGAAACCCCGTCTCTACTAAAAATACAAAAAATTAGCCGGGCGTAGTGGCGGGCGCCTGTAGTCCCAGCTACTTGGGAGGCTGAGGCGGGAGAATGGCGTGAACCCGGGAGGCGGAGCTTGCAGTGAGCCGAGATCGTGCCACTGCACTCCAGCCTGGGCGACAGAGCGAGACTCCGTCTCAAAAAAAAAAAAAAAAAAAAAAAAAAAAAAAAAAAAAAAAAAA
chr7	3693766	Alu	Alu-Ya5~504	322	TGGCCGGGCGCGGTGGCTCACGCCTGTAATCCCAGCACTTTGGGAGGCCGAGGCGGGCGGATCACGAGGTCAGGAGATCGAGACCATCCCGGCTAAAACGGTGAAACCCCGTCTCTACTAAAAATACAAAAAATTAGCCGGGCGTAGTGGCGGGCGCCTGTAGTCCCAGCTACTTGGGAGGCTGAGGCAGGAGAATGGCGTGAACCCGGGAGGCGGAGCTTGCAGTGAGCCGAGATCCCGCCACTGCACTCCAGCCTGGGCGACAGAGCGAGACTCCGTCTCAAAAAAAAAAAAAAAAAAAAAAAAAAAAAAAAAAAAAAGA
chr7	936295	Alu	Alu-Yb7~36	326	GGCCGGGCGCGGTGGCTCACGCCTGTAATCCCAGCACTTTGGGAGGCCGAGGCGGGTGGATCATGAGGTCAAGAGATCGAGACCATCCTGGCTAACAAGGTGAAACCCCGTCTCTACTAAAAATACAAAAAATTAGCCGGGCGCGGTGGCGGGCGCCTGTAGTCCCAGCTACTCAGGAGGCTGAGGCAGGAGAATGGCGTGAACCCGGGAAGCGGAGCTTGCAGTGAGCCGAGATTGCGCCACTGCAGTCCGCAGTCCGGCCTGGGCGACAGAGCGAGACTCCGTCTCAAAAAAAAAAAAAAATAAAATAAAAAAAAAAAAAAAAA
chr7	877424	Alu	Alu-Yg6~30	314	GGCCGGGCGCGGTGGCTCACGCCTGTAATCCCAGCACTTTGGGAGGCCGAGACGGGCGGATCACGAGGTCAGGAGATCGAGACCATCCTGGCTAACACGGTGAAACCCCGTCTCTACTAAAAATACAAAAATTAGCCGGGCATGGTGGCGCGTGCCTGTAGTCCCAGCTACACAGGAGGCTGAGGCAGGAGAATGGCGTGAACCCGGGAGGCGGAGCTTGCAGTGAGTCGAGATCGCGCCACTGCACTCCAGCCTGGGCGACAGAGCGAGACTCCGTCTCAAAAAAAAAAAAAAAAAAAAAAAAAAAAAAAAAA
chr8	144695509	Alu	Alu-Yb7~42	333	GGCCGGGCGCGGTGGCTCACGCCTGTAATCCCAGCACTTTGGGAGGCCGAGGCGGGTGGATCACGAGGTCAGGAGATCGAGACCATCCTGGCTAACAAGGTGAAACCCCGTCTCTACTAAAAATACAAAAAATTAGCCGGGCGCGGTGGCGGGCGCCTGTAGTCCCAGCTACTCGGGAGGCTGAGGCAGGAGAATGGCGTGAACCCGGGAAGCAGAGCTTGCAGTGAGCCGAGATTGCGCCACTGCAGTCCGCAGTCCGGCCTGGGCGACAGAGCGAGACTCCGCCTCAAAAAAAAAAAAAAAAAAAAAAAAAAAAAAAAAAAAAAAAAAAAA
chr8	142825429	Alu	Alu-Ya5~510	304	GGCCGGGCGCGGTGGCTCACGCCTGTAATCCCAGCACTTTGGGAGGCCGAGGCGGGCGGATCACGAGGTCGGGAGATCGAGACCATCCCGGCTAAAACGGTGAAACCCCGTCTCTACTAAAAATACAAAAAAATTAGCCGGGCGTAGTGGCGGGCGCCTGTAGTCCCAGCTACTTGGGAGGCTGAGGCAGGAGAATGGCGTGAACCCGGGAGGCGGAGCTTGCAGTGAGCCGGGATCCCGCCACTGCACTCCAGCCTGGGCGACAGAGCGAGACTCCGTCTCAAAAAAAAAAAAAAAAAAAAAA
chr8	142610494	Alu	Alu-Yc1~96	314	GGCCGGGCGCGGTGGCTCACGCCTGTAATCCCAGCACTTTGGGAGGCCGAGGCGGGCGGATCACGAGGTCAGGAGATCGAGACCATCCTGGCTAACACGGTGAAACCCCGTCTCTACTAAAAATACAAAAAATTAGCCAGGCGTGGTAGCGGGCGCCTGTAGTCCCAGCTACTCGGGAGGCTGAGGCAGGAGAATGGCGTGAACCCGGGAGGCGGAGCTTGCAGTGAGCTGAGATCGCGCCACTGCACTCCAGCCTGGGCGACAGAGCGAGACTCCGTCTCAAAAAAAAAAAAAAAAAAAAAAAAAAAAAAAAA
chr8	138307147	Alu	Alu-Yb9~23	269	GCACTTTGGGAGGCCGAGGCGGGTGGATCATGAGGTCAGGAGATCGAGACCATCCTGGCTAACAAGGTGAAACCCCGTCTCTACTAAAAATACAAAAAATTAGCCGGGCGCGGTGGCGGGCGCCTGTAGTCCCAGCTACTGGGGAGGCTGAGGCAGGAGAATGGCTTGAACCCGGGAAGCGGAGCTTGCAGTGAGCCGAGATTGCGCCACTGCAGTCCGCAGTCCGGCCTGGGCGACAGAGCGAGACTCCGTCTCAAAAAAAAAAAGAA
chr8	137294306	Alu	Alu-Yb7~46	318	GGCCGGGCGCGGTGGCTCACGCCTGTAATCCCAGCACTTTGGGAGGCCGAGGCGGGTGGATCACGAGGTCAGGAGATCGAGACCATCCTGGCTAACAAGGTGAAACCCCGTCTCTACTAAAAATACAAAAAATTAGCCAGGCGCGGTGGCAGGCGCCTGTAGTCCCAGCTACTCGGGAGGCTGAGGCAGGAGAATGGCGTGAACCCGGGAAGCAGAGCTTGCAGTGAGCCGAGATTGCGCCACTGCAGTCCGCAGTCCGGCCTGGGCGACAGAGCGAGACTCCGTCTCAAAAAAAAAAAAAAAAAAAAAAAAAAAAAA
chr8	123265920	Alu	Alu-Yc1~98	310	AGGCCGGGCGCGGTGGCTCACGCCTGTAATCCCAGCACTTTGGGAGGCCGAGGCGGGCGGATCACGAGGTCAGGAGATCGAGACCATCCTGGCTAACACGGTGAAACCCCGTCTCTACTAAAAATACAAAAAATTAGCCGGGCGTGGTAGCGGGCGCCTGTAGTCCCAGCTACTCGGGAGGCTGAGGCAGGAGAATGGCGTGAACCCGGGAGGCGGAGCTTGCAGTGAGCCGAGATCGCGCCACTGCACTCCAGCCTGGGCAACAGAGCAAGACTCCGTCTCAAAAAAAAAAAAAAATAAAATAAAAAAA
chr8	114020568	Alu	Alu-Ya8~9	304	GGCCGGGCGCGGTGGCTCACGCCTGTAATCCCAGCACTTTGGGAGGCCGAGGCGGGCGGATCACAAGGTCAGGAGATCGAGACCATCCCGGCTAAAACGGTGAAACCCCGTCTCTACTAAAACTACAAAAAATAGCCGGGCGTAGTGGCGGGCGCCTGTAGTCCTAGCTACTTGGGAGGCTGAGGCAGGAGAATGGCGTGAACCCGGGAGGCGGAGCTTGCAGTGAGCCGAGATCCCGCCACTGCACTCCAGCCTGGGCGACAGAGCGAGACTCCGTCTCAAAAAAAAAAAAAAAAAAAAAAAA
chr8	113975987	Alu	Alu-Ya5~512	317	GGCCGGGCGCGGTGGCTCACGCCTGTAATCCCAGCACTTTGGGAGGCCGAGGCGGGCGGATCACGAGGTCAGGAGATCGAGACCATCCCGGCTAAAAAACGGTGAAACCCCGTCTCTACTAAAAATACAAAAAATTAGCCGGGCGTAGTGGCGGGCGCCTGTAGTCCCAGCTACTTGGGAGGCTGAGGCAGGAGAATGGCGTGAACCCGGGAGGCGGAGCTTGCAGTGAGCCGAGATCCCGCCACTGCACTCCAGCCTGGGCGACAGAGCGAAACTCCGTCTCAAAAAAAAAAAAAAAAAAAAAAAAAAAAAAAAAA
chr8	113938966	Alu	Alu-Yb7~48	329	GGCCGGGCGCGGTGGCTCACGCCTGTAATCCCAGCACTTTGGGAGGCCGAGGCGGGTGGATCATGAGGTCAGGAGATCGAGACCATCCTGGCTAACAAGGTGAAACCCCGTCTCTACTAAAAATACAAAAAATTAGCCGGGCGCGGTGGCGGGCGCCTGTAGTCCCAGCTACTCGGGAGGCTGAGGCAGGAGAATGGCGTGAACCCGGGAAGCGGAGCTTGCAGTGAGCCGAGATTGCGCCACTGCAGTCCGCAGTCCGACCTGGGCGACAGAGCGAGACTCCGTCTCAAAAAAAAAAAAAAAAAAAAAAAAAAAAAAAAAAAAAAAAA
chr8	113769664	Alu	Alu-Ya1~9	291	GCTGGGTGCAGTGGCTCATGCCTGTAATCCCAGCACTTTCGGATGCTGAGGCAGGCAGATCACGAGGTCAGGAGATCAAGACCATCCTGGCTAACACGGCGAAACCCCGTCTCTACTAAAGTACAAAAAATTAGCCAGGCATGGTGGCGGGCACCTCTAGTCCCAGCTCCTCAGGAGGCTGAGGCAGGAGAGTGGCGTGAACCCAGGAGGTGGCGCTTGCAGTGAGCCGAGATCATACCACTGCACTCCAGGCTGGGCAACAGAGCGAGACTCTGTCTCAAAAAAAAAAAA
chr8	111504668	Alu	Alu-Yb10~2	307	GGCCGGGCGCGGTGGCTCACGCCTGTAATCCCAGCACTTTGGGAGGCCGAGGCGGGTGGATCATGAGGTCAGGAGATCGAGACCATCCTGGCTAACAAGGTGAAACCCCGTCTCTACTAAAAATACAAAAAATTAGCCGGGCGCGGTGGCGGGCGCCTGTAGTCCCAGCTACTGGGGAGGCTGAGGCAGGAGAATGGCGTTGAACCCGGGAAGCGGAGCTTGCAGTGAGCCGAGATTGTGCCACTGCAGTCCGCAGTCCAGCCTGGGCGACAGAGCGAGACTCCGTCTCAAAAAAAAAAAAAAAAAC
chr8	110994954	Alu	Alu-Ya5a2~12	179	ATTAGCCGGGCGTAGTGGCGGGCGCCTGTAGTCCCAGCTACTTGGGAGGCTGAGGCAGGAGAATGGCGTGAACCCGGGAGGCGGAGCTTGCAGTGAGCCGAGATCCCGCCACTGCACTCCAGCCTGGGCGACAGAGCGAGACTCCGTCTCAAAAAAAAAAAAAAAAAAAAAAAAAAAAA
chr8	109584386	Alu	Alu-Ya5~515	301	GGCCGGGCGCGGTGGCTCACGCCTGTAATCCCAGCACTTTGGGAGGCCGAGGCGGGCGGATCACGAGGTCAGGAGATCGAGACCATCCCGGCTAAAACGGTGAAACCCCGTCTCTACTAAAAATACAAAAAATTAGCCGGGCGTAGTGGCGGGCGCCTGTAGTCCCAGCTACTTGGGAGGCTGAGGCAGGAGAATGGCGTGAACCCGGGAGGCGGAGCTTGCAGTGAGCCGAGATCCCGCCACTGCACTCCAGCCTGGGCGACAGAGCGAGACTCCGTCTCAAAAAAAAAAAAAAAAAAAA
chr8	97999503	Alu	Alu-Ya5~518	312	GGCCGGGCGCGGTGGCTCACGCCTGTAATCCCAGCACTTTGGGAGGCCGAGGCGGGCGGATCACGAGGTCAGGAGATCGAGACCATCCTGGCTAAAACGGTGAAACCCCGTCTCTACTAAAAATACAAAAAATTAGCCGGGCGTAGTGGCGGGCGCCTGTAGTCCCAGCTACTTGGGAGGCTGAGGCAGGAGAATGGCGTGAACCCGGGAGGCAGAGCTTGCAGTGAGCCGAGATCCCGCCACTGCACTCCAGTCTGGGCGACAGAGCGAGACTCCGTCTCAAAAAAAAAAAAAAAAAAAAAAAAAAAAAAA
chr8	96959566	Alu	Alu-Y~56	307	GGCCGGGCGCAGTGGCTCACGCCTGTAATCCCGGCACTTTGGGAGGCCGAGGCGGGCGGATCACGAGGTCAGGAGATCGAGACCATCCTGGCTAGCACGGTGAAACCCCGTCTCTACTAAAAATACAAAAAATTAGCCGGGCGTGGTGGCGGGCGCCTGTGGTCCCAGCTGCTTGGGAGGCTGAGGCAGGAGAATGGCGTGAACCCCGGAGGCGGAGCTTGCAGTGAGCCGAGATTGCGCCACTGCACTCCAGCCTGGGCGACAGAGCGAGACTCCGTCTTAAAAAAAAAAAAAAAAAAAAAAAAAA
chr8	95938515	Alu	Alu-Ya5~519	316	GGCCGGGCGCGGTGGCTCACGCCTGTAATCCCAGCACTTTGGGAGGCCGAGGCGGGCGGATCACGAGGTCAGGAGATCGAGACCATCCCGGCTAAAACGGTGAAACCCCGTCTCTACTAAAAAATACAAAAAATTAGCCGGGCGTAGTGGCGGGCGCCTGTGGTCCCAGCTACTTGGGAGGCTGAGGCAGGAGAATGGCGGGAACCCGGGAGGCGGAGCTTGCAGTGAGCCGAGATCCCGCCACTGCACTCCAGCCTGGGCGACAGAGCGAGACTCCGTCTCAAAAAAAAAAAAAAAAAAAAAAAAAAAAAAAAAA
chr8	90410447	Alu	Alu-Ye5~27	318	GGGCCGGGCGCGGTGGCTCACGCCTGTAATCCCAGCACTTTGGGAGGCCGAGGCGGGCGGATCACGAGGTCAGGAGATCGAGACCATCCTGGCTAACACGGTGAAACCCCGTCTCTACTAAAAATACAAAAAATTAGCCGGGCGAGGTGGCGGGCGCCTGTAGTCCCAGCTACTCGGGAGGCTGAGGCAGGAGAATGGCGTGAACCCCAGGGGGCGGAGCCTGCAGTGAGCCGAGATTGCGCCACTGCACTCCAGCCTGGGCGACAGCCAGACTCCGTCTCAAAAAAAAAAAAAAAAAAAAAAAAAAAAAAAAAAAAA
chr8	86264586	Alu	Alu-Yb7~55	330	AGGCCGGGCGCGGTGGCTCACGCCTGTAATCCCAGCACTTTGGGAGGCCGAGGCGGGTGGATCATGAGGTCAGGAGATCGAGACCATCCTGGCTAACAAGGTGAAACCCCGTCTCTACTAAAAATACAAAAAATTAGCCGGGCGCGGTGGCGGGCGCCTGTAGTCCCAGCTACTGGGGAGGCTGAGGCAGGAGAATGGCGTGAACCCGGGAAGCGGAGCTTGCAGTGAGCCGAGATTGCGCCACTGCAGTCCGCAGTCCGGCCTGGGCGACAGAGCGAGACTCCGTCTCAAAAAAAAAAAAAAAAAAAAAAAAAAAAAAAAAAAAAAAAA
chr8	86078548	Alu	Alu-Y~57	307	GGCCGGGCGCGGTGGCTCACGCCTGTAATCCCAGCACTTTGGGAGGCCGAGGCGGGCGGATCACGAGGTCAGGAGATCGAGACCATCCTGGCTAACACGGTGAAACCCCGTCTCTACTAAAAATACAAAAAATTAGCCGGGCGCAGTGGCGGGCGCCTGTAGTCCCAGCTACTCGGGAGGCTGAGGCAGGAGAATGGCGTGAACCCGGGAGGCGGAGCTTGCAGTGAGCCGAGATCGCGCCACTGCACTCCAGCCTGGGCGACAGAGCGAGACTCCGTCTCAAAAAAAAAAAAAAAAAAATATATAT
chr8	84341962	Alu	Alu-Ya5a2~13	221	TCCCGGCTAAAACGGTGAAACCCCGTCTCTACTAAAAATACAAAAAATTAGCCGGGCGTAGTGGCGGGCGCCTGTAGTCCCAGCTACTTGGGAGGCTGAGGCAGGAGAATGGCGTGAACCCGGGAGGCGGAGCTTGCAGTGAGCCGAGATCCCGCCACTGCACTCCAGCCTGGGCGACAGAGCGAGACTCCGTCTCAAAAAAAAAAAAAAAAAAAAAAAAA
chr8	82884591	Alu	Alu-Yg6~31	312	GGGCCGGGCGCGGTGGCTCACGCCTGTAATCCCAGCACTTTGGGAGGCCGAGACGGGCGGATCACGAGGTCAGGAGATCGAGACCATCCTGGCTGACACGGTGAAACCCCGTCTCTACTAAAAAAAATACAAAAATTAGCCGGGCATGGTGGCGCGCGCCTGTAGTCCCAGCTACTCGGGAGGCTGAGGCAGGAGAATGGCGTGAACCCGGGAGGCGGAGCTTGCAGTGAGTCGAGATCGCGCCACTGCGCTCCAGCCTGGGCGGCAGAGCGAAACTCCGTCTCAAAAAAAAAAAAAAAAAAAAAAAAAAAA
chr8	78822105	Alu	Alu-Yb3a1~7	295	GGCCAGGCGCGGTGGCTCATGCCTGTAATCCCAGCACTTTGGGAGGCCGAGGCAGGTGGATCACGAGGTCAGGAGATCGAGACCATCCTGGCTAACACGGTGAAACCCCGTCTCTACTAAAAATACAAAAATTAGCTGGGCATGGTGGCATGTGCCTGTAGTCCCAGCTACTCGGGAGGCTGAGGCAGGAGAATGGCGTGAACCCAGGAGGCAGAGCTTCCAATGAGCTGAGATCACGCCACTGCAATCCACCTGGGCGACAGAGCGAGACTCCATCTCAAAAAAAAAAAAAAAA
chr8	72353204	Alu	Alu-Yb8~322	163	ACTCGGGAGGCTGAGGCAGGAGAATGGCGTGAACCCGGGAAGCGGAGCTTGCAGTGAGCCGAGATTGCGCCACTGCAGTCCGCAGTCCGGCCTGGGCGACAGAGCGAGACTCCGTCTTAAAAAAAAAAAAAAAAAAAAAAAAAAAAAAAAAAAAAAAAAAAAA
chr8	70060554	Alu	Alu-Yg6~32	312	GGCCGGGCGCGGTGGCTCACGCCTGTAATCCCAGCACTTTGGGAGGCCGAGACGGGCGGATCACGAGGTCAGGAGATCGAGACCATCCTGGCTAACACGGTGAAACCCCGTCTCTACTAAAAATACAAAAATTAGCCGGGCATGGTGGCGCGTGCCTGTAGTCCCAGCTACACAGGAGGCTGAGGCAGGAGAATGGCGTGAACCCGGGAGGCGGAGCTTGCAGTGAGTCGAGATCGCGCCACTGCACTCCAGCCTGGGCGACAGAGCGAAACTCCGTCTCAAAAAAAAAAAAAAAAAAAAAAAAAAAAAAAA
chr8	68141097	Alu	Alu-Ya5~525	316	GGCCGGGCGCGGTGGCTCACGCCTGTAATCCCAGCACTTTGGGAGGCCGAGGCGGGCGGATCACGAGGTCAGGAGATCGAGACCATCCCGGCTAACACGGTGAAACCCTGTCTCTACTAAAAATACAAAAAATTAGCCGGGCGTAGTGGCGGGCGCCTGTAGTCCCAGCTACTTGGGAGGCTGAGGCAGGAGAATGGCGTGAACCCGGGAGGCGGAGCTTGCAGTGAGCCGAGATCCCGCCACTGCACTCCAGCCTGGGCGACAGAGCGAGACTCCGTCTAAAAAAAAAAAAAAAAAAAAAAAAAAAAAAAAAAAA
chr8	63038851	Alu	Alu-Yb3a1~9	273	ACTTTGGGAGGCCGAGGTGGATGGATCACGAGGTCAGGAGATCGAGACCATCTTGGCTAACACAGTGAAAGCCCATCTCTACTAAAAATACAAAAAATTAGCTGGGTGTGGTCGTGGGCACCTGTAGTCCCAGCTACTTGGGAGGCTGAGGCAGGAGAATGGCATGAGCTGAGGAGGTTGAGCTTGCAGCAAGCCAAGATTGTGCCACTGCACTCCAGCCTGGGCAACAGAGTGAGACTCCATCAAAAAAACAAAAACAAAAACAAAAAATCA
chr8	62572122	Alu	Alu-Sg~4	300	GGCCAGGCACGGTGGCTCACGCCTGTAATCTCAGCACTTTGGGAGGCCCAGGTGGGTGTGGATCACAAGGGCAGGAGTTTGAGACCATCCTGGCCAATGTGGTGAAACCTCATTTCTACTAAAAATATAAAAATTAGCTGTGTGTGGTGGCGGGCGTCTGTAGTCCCAGCTACTCAGGAGGCTGAAGCAGGAGAATCGCTTGAACCCGGGAGGCAGAGGTTGCAGTGAGCCGAGATCATGTCACTGCACTCCAGCCTGGGCGACAGACTGAGACTCCGTCTCAAACAAAAAAAAAACAAA
chr8	40695499	Alu	Alu-Ya4b~7	326	GGCCGGGCGCGGTGGCTCACGCCTGTAATCCCAGCACTTTGGGAGGCCGAGGCGGGCGGATCACGAGGTCAGGAGATCGAGACCATCCCGGCTAACACGGTGAAACCCCGTCTCTACTAAAAATACAAAAAATTAGCCGGGCGTAGTGGCGGGCGCCTGTAGTCCCAGCTACTCGGGAGGCTGAGGCAGGAGAATGGCGTGAACCCGGGAGGCGGAGCTTGCAGTGAGCCGAGATCCCGCCACTGCACCACTCCAGCCTGGGCGACAGAGCGAGACTCCGTCTCAAAAAAAAAAAAAAAAAAAAAAAAAAAAAAAAAAAAAAAAAA
chr8	40058003	Alu	Alu-Ya5~528	306	GGGCCGGGCGCGGTGGCTCACGCCTGTAATCCCAGCACTTTGGGAGGCCGAGGCGGGCGGATCACGAGGTCAGGAGATCGAGACCATCCCGGCTATAACGGTGAAACCCCGTCTCTACTAAAAATACAAAAAATTAGCCGGGCGTAGTGGCGGGCGCCTGTAGTCCCAGCTACTTGGGAGGCTGAGGCAGGAGAATGGCGTGAACCCGGGAGGCGGAGCTTGCAGTGAGCCGAGATCCCGCCACTGCACTCCAGCCTGGGCGACAGAGCGAGACTCCGTCTCAAAAAAAAAAAAAAAAAAAAAAAA
chr8	39601528	Alu	Alu-Y~60	310	GGCCGGGCGCGGTGGCTCACGCCTGTAATCCCAGCACTTTGGGAGGCCGAGGCGGGCGGATCACGAGGTCAGGAGATCGAGACCATCCTGGCTAACGCGGTGAAACCCCGTCTCTACTAAAAATACAAAAAATTAGCCGGGCGTGGTGGCGGGCGCCTGTAGTCCCAGCTACTCGGGAGGCTGAGGCAGGAGAATGGCGTGAACCCGGGAGGCGGAGCTTGCAGTGAGCTGAGATCGCGCCACTGCACTCCAGCCTGGGCGACAGAGCGAGACTCCGTCTCAAAAAAAAAAAAAAAAAAAAAAAAAAAAA
chr8	34115438	Alu	Alu-Yb7~65	339	AGGCCGGGCGCGGTGGCTCACGCCTGTAATCCCAGCACTTTGGGAGGCCGAGGCGGGTGGATCATGAGGTCAGGAGATCGAGACCATCCTGGCTAACAAGGTGAAACCCCATCTCTACTAAAAATACAAAAAATTAGCCGGGCGCGGTGGCGGGCGCCTGTAGTCCCAGCTACTCGGGAGGCTGAGGCAGGAGAATGGCGTGAACCCGGGAAGCGGAGCTTGCAGTGAGCCGAGATTGCGCCACTGCAGTCCGCAGTCCGACCTGGGCGACAGAGCGAGACTCCGTCTCAAAAAAAAAAAAAAAAAAAAAAAAAAAAAAAAAAAAAAAAAAAAAAAAAA
chr8	33247278	Alu	Alu-Ya5~530	297	GGCCGGGCGCGGTGGCTCACGCCTGTAATCCCAGCACTTTGGGAGGCCGAGGCGGGCGGATCACGAGGTCAGGAGATCGAGACCATCCTGGCTAAAACGGTGAAACCCCGTCTCTACTAAAAATACAAAAAATTAGCCGGGCGTAGTGGCGGGCGCCTGTAGTCCCAGCTACTTGGGAGGCTGAGGCAGGAGAATGGCGTGAACCCGGGAGGCGGAGCTTGCAGTGAGCCGAGATCCCGCCACTGCACTCCAGCCTGGGCGACAGAGCGAGACTCCGTCTCAAAAAAAAAAAAAAAA
chr8	32897252	Alu	Alu-Ya5~534	321	GGCCGGGCGCGGTGGCTCACGCCTGTAATCCCAGCACTTTGGGAGGCCGAGGCGGGCGGATCACGAGGTCAGGAGATCGAGACCATCCCGGCTAAAATGGTGAAACCCCGTCTCTACTAAAAATACAAAAAATTAGCCGGGCGTAGTGGCGGGCGCCTGTAGTCCCAGCTACTTGGGAGGCTGAGGCAGGAGAATGGCGTGAACCCGGGAGGCGGAGCTTGCAGTGAGCCGAGATCCCGCCACTGCACTCCAGCCTGGGCGACAGAGCGAGACTCCGTCTCAAAAAAAAAAAAAAAAAAAAAAAAAAAAAAAAAAAAAATT
chr8	32703687	Alu	Alu-Yb3a1~10	306	GGCCAGGCATGGTGGCTCATGCCTGTAATCCCAGAACTTTCGGAGACCAAGGTGGGTGGATTGCAAGGTCAGGGGATCGAGACCATCCTGGCTAACACAGTGAAACCCTGTCTCTACTAAAAATACAAAAAATTAGCCGGGCATGGTGGCAGGCACCTGTAGTCCCAGCTACTCAGGAGGCTGAGGCAGGAGTATGGCGTGAACTCCAGAGGCGGAGGTTGCAGTGATCCGAGATTGCGCTGCTGCACTCCAGCCTGGGCGATAGAGTGAGACTCTGTCTCAAAATAAATAAATAAATAAATAAAA
chr8	32255520	Alu	Alu-Y~62	299	GGCCGGGCGCGGTGGCTCATGCCTGTAATCCCAGCACTTTGGGAGGCCGAGGCGGGCGGATCACGAGGTCAGGAGATCGAGACCATCCTGTCTAACATGGTGAAACCCTGTCTCTACTAAAAATACAAAAAATTAGCCGGGCGTAGTGGCGGGCGCCTGTAGTCCCAGCTACTCGGGAGGCTGAGGCAGGAGAATGGCGTGAACCCGGGAGGCGGAGCTTGCAGTGAGCCGAGATTGCGCCACTGCACTCCAGCCTGGGCAACAGAGCCAGACTCGTCTCAAAAAAAAAAAAAAAAAAA
chr8	25601848	Alu	Alu-Ya5~538	305	GGCCGGGCGCGGTGGCTCACGCCTGTAATCCCAGCACTTTGGGAGGCCGAGGCGGGCGGATCACGAGGTCAGGAGATCGAGACCATCCCGGCTAAAACGGTGAAACCCCGTCTCTACTAAAAATACAAAAAAAAATTAGCCGGGCGTAGTGGCGGGCGCCTGTAGTCCCAGCTACTTGGGAGGCTGAGGCAGGAGAATGGCGTGAACCCGGGAGGCGGAGCTTGCAGTGAGCCGAGATCCCGCCACTGCACTCCAGCCTGGGCGACAGAGCGAGACTCCGTCTCAAAAAAAAAAAAAAAAAAAAA
chr8	25444055	Alu	Alu-Sc~5	313	ATGAGTGGGCAGGCCGGGCGCAGTGGCTCACGCCTGTAATCCCAGCACTTTGGGAGACTGAGGAGGGCAGATCAGAAGGTCAAGAGATCGAGACCATCCTGGCCAACATGGTGAAACCCCGTCTCTACTAAAAATACAAAAATTAGCTGGGCGTGGTGGCGCATGCCTGTAGTCCCAGCTACTAGGGAGGCTGAGGCAGGAGTATCGCTTGAACCTGGGAGGCAGAGGTTGCAGTGAGCCGAAATCGCACTATTGCACTACAGTCTGGCGACAGAGCAAGACTCTGTCAAAAAAAAAAAAAAAAAAAAAAGGA
chr8	20689352	Alu	Alu-Ya4b~10	308	GGCCGGGCGCGGTGGCTCACGCCTGTAATCCCAGCACTTTGGGAGGCCGAGGCGGGTGGATCACGAGGTCAGGAGATCGAGACCATCCCGGCTAAGACGGTGAAACCCCGTCTCTACTAAAAATACAAAAAATTAGCCGGGCGTAGTGGCGGGCGCCTGTAGTCCCAGCTACTCGGGAGGCTGAGGCAGGAGAATGGCGTGAACCCGGGAGGCGGAGCTTGCAGTGAGCCGAGATCCCGCCACTGCACTCCAGCCTGGGCGACAGAGCGAGACTCCGTCTCAAAAAAAAAAAAAAAAAAAAAAAAAAA
chr8	19363166	Alu	Alu-Y~64	324	GGGCCGGGCGCGGTGGCTCACGCCTGTAATCCCAGCACTTTGGGAGGCCGAGGCGGGCGGATCACGAGGTCAGGAGATCGAGACCATCCTGGCTAACACGGTGAAACCCCGTCTCTACTAAAAATACAAGAAATTAGCCGGGCGTGGTGGCGGGCGCCTGTAGTCCCAGCTACTCGGGAGGCTGAGGCAGGAGAATGGCGTGAACCCGGGAGGCGGAGCTTGCAGTGAGCCGAGATCGCGCCACTGCAGTCCAGCCTGGGCGACAGAGCGAGACTCCGTCTCAAAAAAAAAAAAAATAAAAAAAAAAAAAAAAAAAAAAAAAAA
chr8	16294268	Alu	Alu-Yg6~36	296	GGCCGGGCGCGGTGGCTCACGCCTGTAATCCCAGCACTTTGGGAGGCCGAGACGGGCGGATCACGAGGTCAGGATATCGAGACCATCCTGGCTAACACGGTGAAACCCCGTCTCTACTAAAAATACAAAAATTAGCCGGGCATGGTGGCGCGCTCCTGTAGTCCCAGCTACACGGGAGGCTGAGGCAGGAGAATGGCGTGAACCTGGGAGGCGGAGCTTGCAGTGAGTCGAGATCACACCACTGCACTCCAGCCTGGGCGACAGAGCGAGACTCCGTCTCAAAAAAAAAAAAAAAA
chr8	5358256	Alu	Alu-Yb7~71	304	GGCCGGGCGCGGTGGCTCACGCCTGTAATCCCAGCACTTTGGGAGGCCGAGGCGGGTGGATCATGAGGTCAGGAGATCGAGACCATCCTGGCTAACAAGGTGAAACCCCGTCTCTACTAAAAATACAAAAAATTAGCCGGGCGCGGTGGCGGGCGCCTGTAGTCCCAGCTACTCGGGAGGCTGAGGCAGGAGAATGGCGTGAACCCAGGAAGTGGAGCTTGCAGTGAGCCGAGATTGCGCTACTGCAGTCCGCAGTCCGACCTGGGCGACAGAGCGAGACTCCGTCTCAAAAAAAAAAAAAAAA
chr9	133484079	Alu	Alu-Ya5~546	303	AGGCCGGGCACGGTGGCTCACGCCTGTAATCCCAGCACTTTGGGAGGCTGAGGCGGGCGGATCACAAGGTCAGGAGATCGAGACCATCCCGGCTAAAACGGTGAAACCCCGTCTCTACTAAAAATACAAAAAATTAGCCGGGCGTAGTGGCGGGCGCCTGTAGTCCCAGCTACTTGGGAGGCTGAGGCAGGAGAATGGCGTGAACCCGGGAGGCGGAGCTTGCAGTGAGCCGAGATCCCGCCACTGCACTCCAGCCTGGGCGACAGAGCGAGACTCCGTCTCAAAAAAAAAAAAAAAAAAAAA
chr9	130620565	Alu	Alu-Yg6~37	312	GGGCCGGGCGCGGTGGCTCACGCCTGTAATCCCAGCACTTTGGGAGGCCGAGACGGGCGGATCACGAGGTCAGGAGATCGAGACCATCCTGGCTAACACGGTGAAACCCCGTCTCTACTAAAAATACAAAAATTAGCCGGGCATGGTGGCGCGTGCCTGTAGTCCCAGCTACACGGGAGGCTGAGGCAGGAGAATGGCGTGAACCCGGGAGGCGGAGCTTGCAGTGAGTCGAGATCGCGCCACTGCACTCCAGCCTGGGCAACAGAGCGAAACTCCGTCTCAAAAAAAAAAAAAAAAAAAAAAAAAAAAAAG
chr9	129901553	Alu	Alu-Yc1~104	303	GCCGGGCGCGGTGGCTCACGCCTGTAATCCCAGCACTTTGGGAGGCCGAGGCGGGCGGATCACGAGGTCAGGAGATCGAGACCATCCTGGCTAACACGGTGAAACCCCGTCTCTACTAAAAATACAAAAAATTAGCCGGGCGTGGTAGCGGGCGCCTGTAGTCCCAGCTACTCGGGAGGCTGAGGCAGGAGAATGGCGTGAACCCGGGAGGCGGAGCTTGCAGTGAGCCGAGATCGCGCCACTGCACTCCAGCCTGGGCGACAGAGCGAGACTCCGTCTCAAAAAAAAAAAAAAAAAAAAAAA
chr9	127147273	Alu	Alu-Yg6~38	301	GGCCGGGCGCGGTGGCTCACGCCTGTAATCCCAGCACTTTGGGAGGCCGAGATGGGCGGATCACGAGGTCAGGAGATCGAGACCATCCTGGCTAACACGGTGAAACCCCGTCTCTACTAAAAATACAAAAAAATTAGCCGGGCATGGTGGCGCACGCCTGTAGTCCCAGCTACACGGGAGGCTGAGGCAGGAGAATGGCGTGAACCCGGGAGGCGGAGCTTGCAGTGAGTCGAGATCGCGCCACTGCACTCCAGCCTGGGCGACAGAGCGAAACTCCGTCTCAAAAAAAAAAAAAAAAAAA
chr9	123843024	Alu	Alu-Ya5~548	299	GGCCGGGCGCGGTGGCTCACGCCTGTAATCCCAGCACTTTGGGAGGCCGAGGCGGGCGGATCACGAGGTCAGGAGATCGAGACCATCCCGGCTAAAACGGTGAAACCCCGTCTCTACTAAAAATACAAAAAATTAGCCGGGCGTAGTGGCGGACGCCTGTAGTCCCAGCTACTTGGGAGGCTGAGGCAGGAGAATGGCGTGAACCCGGGAGGCGGAGCTTGCAGTGAGCCGAGATCCCGCCACTGCACTCCAGCCTGGGCGACAGAGCGAGACTCCGTCTCAAAAAAAAAAAAAAAAAA
chr9	119176958	Alu	Alu-Ya5~549	303	GGCCGGGCGCGGTGGCTCACGCCTGTAATCCCAGCACTTTGGGAGGCCGAGGCGGGCGGATCACGAGGTCAGGAGATCGAGACCATCCCGGCTAAAACGGTGAAACCCCGTCTTTACTAAAAATACAAAAAATTAGCCGGGCGTAGTGGCGGGCGCCTGTAGTCCCAGCTACTTGGGAGGCTGAGGCAGGAGAATGGCGTGAACCCGGGAGGCGGAGCTTGCAGTGAGCCGAGATCCCGCCACTGCACTCCAGCCTGGGCGACAGAGCGAGACTCCGTCTCAAAAAAAAAAAAAAAAAAAAAA
chr9	116191625	Alu	Alu-Yc1~105	300	GGCCGGGCGCGGTGGCTCACGCCTGTAATCCCAGCACTTTGGGAGGCCGAGGCGGGCGGATCACGAGGTCAGGAGATCGAGACCATCCTGGCTAACACGGTGAAACCCCGTCTCTACTAAAAATACAAAAAATTAGCCGGGCATGGTAGCGGGCGCCTGTAGTCCCAGCTACTCGGGAGGCTGAGGCAGGAGAATGGCGTGAACCCGGGAGGCGGAGCTTGCAGTGAGCCGAGATCGCGCCACTGCACTCCAGCCTGGGCGACAGAGCGAGACTCCGTCTCAAAAAAAAAAAAAAAAAAA
chr9	115841006	Alu	Alu-Ya5~550	307	GGCCGGGCGCGGTGGCTCACGCCTGTAATCCCAGCACTTTGGGAGGCCGAGGCGGGCGGATCACGAGGTCAGGAGATCGAGACCATCCCGGCTAAAACGGTGAAACCCCGTCTCTACTAAAAATACAAAAAATTAGCCGGGCGTAGTGGCGGGCGCCTGTAGTCCCAGCTACTTGGGAGGCTGAGGCAGGAGAATGGCGTGAACCCGGGAGGCGGAGCTTGCAGTGAGCCGAGATCCCGCCACTGCACTCCAGCCTGGGCGACAGAGCGAGACTCCGTCTCAAAAAAAAAAAAAAAAAAAAAAAAAA
chr9	115679799	Alu	Alu-Yc2~10	305	GGCCGGGCGCGGTGGCTCACGCCTGTAATCCCAGCACTTTGGGAGGCCGAGGCGGGCGGATCACGAGGTCAGGAGATCAAGACCATCCTGGCTAACAAGGTGAAACCCCGTCTCTACTAAAAATACAAAAAATTAGCCGGGCGTGGTAGCGGGCGCCTGTAGTCCCAGCTACTCGGGAGGCTGAGGCAGGAGAATGGCGTGAACCCGGGAGGCGGAGCTTGCAGTGAGCCGAGATCGCGCCACTGCACTCCAGCCTGGGCGACAGAGCGAGACTCCGTCTCAAAAAAAAAAAAAAAAAAAAAACA
chr9	113509269	Alu	Alu-Ya5~552	298	GGCCGGGCGCGGTGGCTCACGCCTGTAATCCCAGCACTTTGGGAGGCCGAGGCGGGCGGATCACGAGGTCAGGAGATCGAGACCATCCCGGCTAAAACGGTGAAACCCCGTCTCTACTAAAAATACAAAAAATTAGCCGGGCGTAGTGGCGGGCGCCTGTAGTCCCAGCTACTTGGGAGGCTGAGGCAGGAGAATGGCATGAACCCGGGAGGCGGAGCTTGCAGTGAGCCGAGATCCCGCCACTGCACTCCAGCCTGGGCGACAGAGCGAGACTCCGTCTCAAAAAAAAAAAAAAAAA
chr9	112921954	Alu	Alu-Ya4~32	304	GGCCGGGCGCGGTGGCTCACGCCTGTAATCCCAGCACTTTGGGAGGCCGAGGCGGGCGGATCACGAGGTCAGGAGATCGAGACCATCCCGGCTAAAACGGTGAAACCCCGCCTCTACTAAAAATACAAAAAATTAGCCGGGCGTAGTGGCGGGAGCCTGTAGTCCCAGCTACTCGGGAGGCTGAGGCAGGAGAATGGCGTGAACCCGGGAGGCGGAGCTTGCAGTGAGCCGAGATCGCGCCACTGCACTCCAGCCTGGGCGACAGAGCGAGACTCCGTCTCAAAAAAAAAAAAAAAAAAAAAAA
chr9	112625499	Alu	Alu-Ya4~33	319	GGCCGGGCGCGGTGGCTCACGCCTGTAATCCCAGCACTTTGGGAGGCCGAGGCGGGCGGATCACGAGGTCAGGAGATCGAGACCATCCCGGCTAAAACGGTGAAACCCCGTCTCTACTAAAAATACAAAAAATTAGCCGGGCGTAGTGGCGGGCGCCTGTAGTCCCAGCTACTTGGGAGGCTGAGGCAGGAGAATGGCGTGAACCCGGGAGGCGGAGCTTGCAGTGAGCCGAGATCGCGCCACTGCACTCCAGCCTGGGCGACAGAGCGAGACTCCGTCTCAAAAAAAAAAAAAAAAAAAAAAAAAAAAAAAAAAAAAT
chr9	107018113	Alu	Alu-Ya5~555	302	GGCCGGGCGCGGTGGCTCACGCCTGTAATCCCAGCACTTTGGGAGGCCGAGGCGGGCGGATCACGAGGTCAGGAGATCGAGACCATCCCGGCTAAAACGGTGAAACCCCGTCTCTACTAAAAATACAAAAAATTAGCCGGGCGTAGTGGCGGGCGCCTGTAGTCCCAGCTACTTGGGAGGCTGAGGCAGGAGAATGGCGTGAACCCGGGAGGCGGAGCTTGCAGTGAGCCGAGGTCCCGCCACTGCACTCCAGCCTGGGCGACAGAGCGAGACTCCGTCTCAAAAAAAAAAAAAAAAAAAAA
chr9	106598535	Alu	Alu-Ya5~558	296	CCGGGCGCGGTGGCTCACGCCTGTAATCCCAGCACTTTGGGAGGCCGAGGCGGGCGGATCACGAGGTCAGGAGATCGAGACCATCCCGGCTAAAACGGTGAAACCCCGTCTCTACTAAAAATACAAAAAATTAGCCGGGCGTAGTGGCGGGCGCCTGTAGTCCCAGCTACTTGGGAGGCTGAGGCAGGAGAATGGCGTGAACCCGGGAGGCGGAGCTTGCAGTGAGCCGAGATCCCGCCACTGCACTCCAGCCTGGGCGACAGAGCGAGACTCCGTCTCAAAAAAAAAAAAAAAAA
chr9	105832150	Alu	Alu-Yc1~109	291	GGCCGAGGCGGGCGGATCACGAGGTCAGGAGATCGAGACCATCCTGGCTAACACGGTGAAACCCCGTCTCTACTAAAAATACAAAAAATTAGCCGGGCGTGGTAGCGGGCGCCTGTAGTCCCAGCTACTCGGGAGGCTGAGGCAGGAGAATGGCGTGAACCCGGGAGGCGGAGCTTGCAGTGAGCCGAGATCGCGCCACTGCACTCCAGCCTGGGCGACAGAGCGAGACTCCGTCTCAAAAAAAAAAAAAAAATAAAAATAAAAATAAAAAAAATAAAAAAAAAAAAAAAA
chr9	95913696	Alu	Alu-Ya5~559	322	GGCCGGGCGCGGTGGCTCACGCCTGTAATCCCAGCACTTTGGGAGGCCGAGGCGGGCGGATCACGAGGTCAGGAGATCGAGACCATCCCGGCTAAAACGGTGAAACCCCGTCTCTACTAAAAAAAATACAAAAAATTAGCCGGGCGTAGTGGCGGGCGCCTGTGGTCCCAGCTACTTGGGAGGCTGAGGCAGGAGAATGGCGTGAACCCGGGAGGCGGAGCTTGCAGTGAGCCGAGATCCCGCCACTGCACTCCAGCCTGGGCGACAGAGCGAGACTCCGTCTCAAAAAAAAAAAAAAAAAAAAAAAAAGAAGGAAAGAAGT
chr9	92889049	Alu	Alu-Ya5~562	295	GGCCGGGCGCGGTGGCTCACGCCTGTAATCCCAGCACTTTGGGAGGCCGAGGCGGGCGGATCACGAGGTCAGGAGATCGAGACCATCCCGGCTAAAACGGTGAAACCCCGTCTCTACTAAAAATACAAAAAAAAATTAGCCGGGCGTAGTGGCGGACGCCTGTAGTCCCAGCTACTTGGGAGGCTGAGGCAGGAGAATGGCGTGAACCCGGGAGGCGGAGCTTGCAGTGAGCCGTGATCCCGCCACTGCACTCCAGCCTGGGCGACAGAGCGAGACTCCGTCTCAAAAAAAAAAA
chr9	85605159	Alu	Alu-Ya5~563	295	GGCCGGGCGCGGTGGCTCACGCCTGTAATCCCAGCACTTTGGGAGGCCGAGGCGGGCGGATCACGAGGTCAGGAGATCGAGACCATCCCGGCTAAAACGGTGAAACCCCGTCTCTACTAAAAATACAAAAAAATTAGCCGGGCGTAGTGGCGGGCGCCTGTAGTCCCAGCTACTTGGGAGGCTGAGGCAGGAGAATGGCGTGAACCCGGGAGGCGGAGCTTGCAGTGAGCCGAGATCCCGCCACTGCACTCCAGCCTGGGCGACAGAGCGAGACTCCGTCTCAAAAAAAAAAAAA
chr9	72631462	Alu	Alu-Y~67	305	GGCCGGGCGTGGTGGCTCACGCCTGTAATCCCAGCACTTTGGGAGGCCGAGGTGGGCAGATCACAAGGTCAGGAGTTCAAGACCATCCTGGCTAACATGGTGAAACCCTGTCTCTATTAAAAATACAAAAAATTAGCCAGGTGTGGAGGCGGGCGCCTGTAGTCCCAGCTACTCGGGAGGCTGAGGCAGGAGAATGGTGAGAACCCAGGAGGCGGAGCTTGCAGTGAGCCGAGAGGGCGCCTGTGTACTCCAGCCTGGGCAAGAGTGAGTGAGACTCCATCTTAAAAAAAAAAAAAAAAAAAAAA
chr9	69360938	Alu	Alu-Yi6~19	311	GGCCGGGCGCGGTGGCTCACGCTTGTAATCCCAGCACTTTGGGAGGCCGAGGCGGGCGGATCACGAGGTCAGGAGATCGAGACCATCCTGGCTAACACAGTGAAACCCCGTCTCTACTAAAAATACAAAAAAAATTAGCCGGGCGTGGTGGCGGGCGCCTGTAGTCCCAGCTACTCAGGAGGCTGAGGCAGGAGAATGGCGTGAACCTGGGAGGCGGAGCTTGCAGTGAGCCGAGATTGCGCCACTGCACTCCCACCTGGGCCACAGAGCGAGACTCCGTCTCAAAAAAAAAAAAAAAAAAAAAAAAAAAA
chr9	68166592	Alu	Alu-Y~71	308	GCCGGGCGCGGTGGCTCACGCCTGTAATCCCAGCACTTTGGGAGGCCGAGGCGGGCGGATCACGAGGTCAGGAGATCGAGACCATCCTGGCTAACACGGTGAAACCCCGTCTCTACTAAAAATACAAAAAATTAGCCGGGCGTAGTGGCGGGCGCCTGTAGTCCCAGCTACTCGGGAGGCTGAGGCAGGAGAATGGCGTGAACCCGGGAGGCGGAGCTTGCAGTGAGCCGAGATCGCGCCACTGCACTCCAGCCTGGGCGACAGAGCGAGACTCCGTCTCAAAAAAAAAAAGAAAAAAAAAAAAAAAA
chr9	67212417	Alu	Alu-Ya5~570	326	GGCCGGGCGCGGTGGCTCACGCCTGTAATCCCAGCACTTTGGGAGGCCGAGGCGGGCGGATCACGAGGTCAGGAGATCGAGACCATCCCAGCTAAAACGGTGAAACCCCGTCTCTACTAAAAATACAAAAAAATTAGCCGGGCGTAGTGGCGGGCGCCTGTAGTCCCAGCTACTTGGGAGGCTGAGGCAGGAGAATGGCGTGAACCCGGGAGGCGGAGCTTGCAGTGAGCCGAGATCCCGCCACTGCACTCCAGCCTGGGCGACAGAGCGAGACTCCGTCTCAAAAAAAAAAAAAAAAAAAAAAAAAAAAAAAAAAAAAAAGAAAA
chr9	39891384	Alu	Alu-Ya5~572	312	GGCCGGGCGCGGTGGCTCACGCCTGTAATCCCAGCACTTTGGGAGGCCGAGGCGGGCGGATCACGAGGTCAGGAGATCGAGACCATCCCGGCTAAAACGGTGAAACCCCGTCTCTACTAAAAATACAAAAAATTAGCTGGGCGTAGTGGCGGGCGCCTGTAGTCCCAGCTACTTGGGAGGCTGAGGCAGGAGAATGGCGTGAACCCGGGAGGCGGAGCTTGCAGTGAGCCGAGATCCCGCCACTGCACTCCAGCCTGGGCGACAGAGCGAGACTCCGTCTCAAAAAAAAAAAAAATAAAAAATAAAATAAAA
chr9	38994643	Alu	Alu-Y~72	296	GGCCGGGCATGGTGGCTCACGCCTGTAATCCCAGCACTTTGGGAGGCCGAGGCGGGTGGATCATGAGGTCAGGAGATCGAGACCATCCTGGCTAACACAGTGAAACCCCGTCTCTACTAAAAATACAAAAAATTAGCCGGGAGCGGTGGCGGGCTCCTGTAGTCCCAGCTACTTGAGAGGCTGAGGCAGGAGAATGGCGTGAACCCAGGAGGCGGACCTTGCAGTGAGCCGAGATCGCGCCCCTGCACTCCAGCCTGGGCGACAGAGCCAGACGCTGTCTCAAAAAAAAAAAAAAA
chr9	28620289	Alu	Alu-Yg6~42	303	GGCCGGGCGCGGTGGCTCACGCCTGTAATCCCAGCACTTTGGGAGGCCGAGGCGGGCGGATCACGAGGTCAGGAGATCGAGACCATCCTGGCTAACACGGTGAAACCCCGTCTCTACTAAAAATACAAAAATTAGCCGGGCATGGTGGCGCGCGCCTGTAGTCCCAGCTACACGGGAGGCTGAGGCAGGAGAATGGCGTGAACCCGGGAGGCGGAGCTTGCAGTGAGTCGAGATCGCGCCACTGCACTCCAGCCTGGGCGACAGAGCGAAACTCCGTCTCAAAAAAAAAAAAAAAAAAAAAAA
chr9	26167019	Alu	Alu-Yd2~3	294	GGCCGGGCGCGGTGGCTCACGCCTGTAATCCCAGCACTTTGGGAGGCCGAGGCGGGCGGATCACGAGGTCAGGAGATCGAGACCAAGGTGAAACCCCGTCTCTACTAAAAATACGAAAAGTTAGCCGGGCGTAGTGGCGGGCGCCTGTTAGTCCCAGCTACTCGGGAGGCTGAGGCAGGAGAATGGCGTGAACCCGGGAGGCGGAGCTTGCAGTGAGCCGAGATCGCGCCACTGCACTCCAGCCTGGGTGACAGAGCGAGACTCCGTCTCAAAAAAAAAAAAAAAAAAAAAAAA
chr9	22042501	Alu	Alu-Ya5~579	306	GGCCGGGCGCGGTGGCTCACGCCTGTAATCCCAGCACTTTGGGAGGCCGAGGCGGGCGGATCACGAGGTCAGGAGATCGAGACCATCCCGGCTAAAACGGTGAAACCCCGTCTCTACTAAAAATACAAAAAATTAGCCGGGCGTAGTGGCGGGCGCCTGTAGTCCCAGCTACTTGGGAGGCTGAGGCAGGAGAATGGCGTGAACCCGGGAGGCGGAGCTTGCAGTGAGCCGAGATCCCGCCACTGCACTCCAGCCTGGGCGACAGAGCGAGACTCCGTCTCAAAAAAAAAAAAAAAAAAAAAAAAA
chr9	15694451	Alu	Alu-Yb7~87	304	GGCCGGGCGCGGTGGCTCACGCCTGTAATCCCAGCACTTTGGGAGGCCGAGGCGGGTGGATCATGAGGTCAGGAGATCGAGACCATCCTGGCTAACAAGGTGAAACCCCGTCTCTACTAAAAATACAAAAAATTAGCCGGGCGCGGTGGCGGGCGCCTGTAGTCCCAGCTACTGGGGAGGCTGAGGCAGGAGAATGGCGTGAACCCGGGAAGCGGAGCTTGCAGTGAGCCGAGATTGCGCCACTGCAGTCCCGCAGTCCGGCCTGGGCGACAGAGCGAGACTCNNNNNNNNNNNNNNNNNNNNN
chr9	13333004	Alu	Alu-Yb7~89	329	GGCCGGGCGCGGTGGCTCACGCCTGTAATCCCAGCACTTTGGGAGGCCGAGGCGGGTGGATCATGAGGTCAGGAGATCGAGACCATCCTGGCTAACAAGGTGAAACCCCGTCTCTACTAAAAATACAAAAAATTAGCCGGGCGCGGTGGCGGGCGCCTGTAGTCCCAGCTACTCGGGAGGCTGAGGCAGGAGAATGGCGTGAACCCGGGAAGCGGAGCTTGCAGTGAGCCGAGATTGCGCCACTGCAGTCCGCAGTCCGCAGTCCGGCCTGGGCGACAGAGCGAGACTCCGTCTCAAAAAAAAAAAAAAAAAAAAAAAAAAAAAAAAAA
chr9	13095811	Alu	Alu-Ya5~581	322	GGCCGGGCGCGGTGGCTCACGCCTGTAATCCCAGCACTTTGGGAGGCCGAGGCGGGCGGATCACGAGGTCAGGAGATCGAGACCATCCCGGCTAAAACGGTGAAACCCCGTCTCTACTAAAAATACAAAAAATTAGCCGGGCGTAGTGGCGGGCGCCTGTAGTCCCAGCTACTTGGGAGGCTGAGGCAGGAGAATGGCGTGAACCCGGGAGGCGGAGCTTGCAGTGAGCCGAGATCCCGCCACTGCACTCCAGCCTGGGCGACAGAGCGAGACTCCGTCTCAAAAAAAAAAAAAAAAAAAAAAAAAAAAAAAAAAAAAAAAA
chr9	12631636	Alu	Alu-Ya5~584	300	GGCCGGGCGCGGTGGCTCACGCCTGTAATCCCAGCACTTTGGGAGGCCGAGGCGGGCGGATCACAAGGTCAGGAGATCGAGACCATCCCGGCTAAAACGGTGAAACCCCGTCTCTACTAAAAATACAAAAAATTAGCCGGGCGTAGTGGCGGGCGCCTGTAGTCCCAGCTACTTGGGAGGCTGAGGCAGGAGAATGGCGTGAACCCGGGAGGCGGAGCTTGCAGTGAGCCGAGATCCCGCCACTGCACTCCAGCCTGGGCGACAGAGCGAGACTCCGTCTCAAAAAAAAAAAAAAAAAAA
chr9	10021390	Alu	Alu-Yb7~92	331	AGGCCGGGCGCGGTGGCTCACGCCTGTAATCCCAGCACTTTGGGAGGCCGAGGCGGGTGGATCATGAGGTCAGGAGATCGAGACCATCCTGGCTAACAAGGTGAAACCCCGTCTCTACTAAAAATACAAAAAATTAGCCGGGCGCGGTGGCGGGCGCCTGTAGTCCCAGCTACTGGGGAGGCTGAGGCAGGAGAATGGCGTGAACCCGGGAAGCGGAGCTTGCAGTGAGCCGAGATTGCGCCACTGCAGTCCGCAGTCCGGCCTGGGCGACAGAGCGAGACTCCGTCTCAAAAAAAAAAAAAAAAAAAAAAAAAAAAAAAAAAAAAAAAAA
chr9	3873718	Alu	Alu-Ya4b~15	301	GGCCGGGCGCCGGTGGCTCACGCCTGTAATCCCAGCACTTTGGGAGGCCGAGGCGGGCGGATCACGAGGTCAGGAGATCGAGACCATCCCGGCTAACACGGTGAAACCCCGTCTCTACTAAAAATACAAAAAATTAGCCGGGCGTAGTGGCGGGCGCCTGTAGTCCCAGCTACTCGGGAGGCTGAGGCAGGAGAATGGCGTGAACCCGGGAGGCGGAGCTTGCAGTGAGCCGAGATCCCGCCACTGCACTCCAGCCTGGGCGACAGAGCGAGACTCCGTCTCAAAAAAAAAAAAAAAAAAA
chr9	3638853	Alu	Alu-Ya5~589	299	AGGCCGGGCGCGGTGGCTCACGCCTGTAATCCCAGCACTTTGGGAGGCCGAGGCGGGCGGATCACGAGGTCAGGAGATCGAGACCATCCCGGCTAAAACGGTGAAACCCCGTCTCTACTAAAAATACAAAAAAATTAGCCGGGCGTAGTGGCGGGCGCCTGTCGTCCCAGCTACTTGGGAGGCTGAGGCAGGAGAATGGCGTGAACCCGGGAGGCGGAGCTTGCAGTGAGCCGAGATCCCGCCACTGCACTCCAGCCTGGGCGACAGAGCGAGACTCCGTCTCAAAAAAAAAAAAAAAA

## Sheet: S7
Table S7. Comparison of TE insertions for CEU trio for SID
	Alu		L1		SVA		LTR
Sample	Total	Sensitivity	Total	Sensitivity	Total	Sensitivity	Total	Sensitivity
NA12891	1373	0.97	270	0.84	50	1	9	NA
NA12892	1419	0.96	279	0.69	46	1	11	NA
NA12878	1374	0.96	339	0.88	48	0.5	9	NA
Note:The ‘Total’ column is the number of TE insertions predicted by SID and the sensitivity was defined as the coverage of PCR-validated datasets from Stewart et al (2011)

## Sheet: S8
Table S8. PCR validation of RIPs in YH_CL
Chr	Positive Breakpoint	Negative Breakpoint	PrimerA	PrimerB	TE_type	Original length of hg19	PCR Product length	PCR Validated*	Heterozygosis or not
chr1	194067846	194067859	CTGCCAAACACTTCCATTCA	gtggtgctgaaggccattat	Alu	528	900	T	N
chr1	225996421	225996433	ggggcagtttatgcagacat	GAACCTGCAGTCTGGGAGAG	Alu	350	400/700	T	Y
chr2	43024068	43024076	AGTTGAGAGAAAGGCCCCAT	AAGACACCTGGTTTGGCAAC	Alu	449	750	T	N
chr2	114106433	114106446	TGCTCAATTTTCCCAGCTCT	TGCACGAAGAGGGAAAGACT	Alu	454	800	T	N
chr2	141534056	141534079	GTCTGCCCACCACAGTTTCT	ACCGGTAATGGAGAGCACAC	Alu	503	850	T	N
chr2	178351455	178351483	TGGCTTATGATTGTGCCAAA	GCTTCTCACAAGGCAGTGAA	Alu	314	700	T	N
chr2	218180758	218180772	cctctgcatacaccaccctt	CTCTGATCCCCTGCtgagac	Alu	411	400/750	T	Y
chr3	31881383	31881398	gaggtggaagtgagcaaagc	AGAATTCCTCAGCACGCACT	Alu	418	750	T	N
chr3	75101216	75101218	AGGTAATTGGTCCTTTGGGC	caaagcatgaaaccttgcag	L1	375	375	F
chr3	85576545	85576571	ccagactgggaatctttgga	CAGGCTTCTGAAATGCTGCT	L1	670	6500	T	Y
chr4	42088028	42088056	tgtatttccagtgcttcgca	GCATGGCACTGAGTCTTTCA	Alu	407	800	T	N
chr4	67106599	67106616	ATGCAATGATAGGAGTGCCC	CAAGCAAGATTGCTGGAACA	Alu	317	700	T	N
chr4	134596423	134596423	TCCTGCTTTTTAGCCTAAGCC	CACCTCACTGCCAACTCTCA	L1	381	380/800	T	Y
chr5	3995183	3995199	CTGATTGCAGGACAAAAGCA	TGAGATTGCTAAGGCTCGGT	Alu	502	550/850	T	Y
chr5	130853229	130853258	CTTCCCCTCAACTGTCCAAA	CTAGTGGTGGGTTTGTGGGT	Alu	572	600/900	T	Y
chr5	142354996	142355011	TTCTCCCAGCTTCTTCCAGA	ACCCAGGACACAAAGACTGG	Alu	421	750	T	N
chr6	17249955	17249961	tcatttggggaggaactaatg	TATATGAGCTGGTGGGGAGG	Alu	582		unkown
chr6	40046893	40046909	cttggtaaatgcacaccacg	tctgcctgttgtcttcatgc	Alu	595	600/900	T	Y
chr6	98251329	98251340	TTTCAGACTCCGTGGTAGGC	CACAGGGCTTACTTTGGGAA	Alu	532	900	T	N
chr6	110102977	110102982	gccactctgccacatctgta	AATGCACTGGGTCAGAAACC	Alu	572	900	T	N
chr6	129045836	129045856	ACTTGCAACCAAATTCAGGG	GTTTCATGCTCCCCTTTTGA	Alu	428	450/750	T	Y
chr6	153429837	153429856	AAGGCAAGAGGGTGGAATCT	aacagacaaaaatgcctgcc	SVA	363	1400	T	N
chr6	157968737	157968753	TTCCACCCCATCCTAGACAG	AAACCCAACAAAAAGACCCC	L1	443	7000	T	N
chr6	170500753	170500777	GTATCGCCCATGCTTAGAGG	CTGAAGAAAGGGAGCTGGTG	Alu	280	500	T	N
chr8	32359972	32359986	acaatcacctcccaccagag	acctgctcttttgccacact	Alu	572	900	T	N
chr8	56511245	56511259	AGGAAGCAGGCAAATctcaa	GGAGGCCTGAGACAGCTATG	L1	539	539	F
chr9	76197791	76197791	TTGCAAAAGTTGCATTCACA	CCATTGCACCTTACCACCTT	Alu	510	500/850	T	Y
chr9	105073656	105073669	GGCTTTAGTGAAGAGTGCCG	CTGAGGTCCTGAGCCAAAAG	L1	159	160/474	T	Y
chr10	19216641	19216666	tatcttggggacagagctgc	gccagaacaatacactgccc	L1	409		unkown
chr10	27239933	27239946	cctctgcttgctctcttgct	ggagaagcccacatgacatt	Alu	502	500/550	T	Y
chr10	44599911	44599937	caccgaaaagacaggcaaat	tgcatcctcagcaacacttc	Alu	395	450/750	T	Y
chr10	52238794	52238808	GTCCCCTCTTTCTCCCATTC	TGTCTCTGCATATTGCTGGC	Alu	327	350/700	T	Y
chr10	62124845	62124858	CCCCCAAATTACCACACACT	TCTTCAAAGCATGGGGATCT	Alu	351	400/700	T	Y
chr10	101016122	101016134	gtgcagcctaatgggaggta	gctgattgcactgtccagaa	LTR	376	400/3500	T	Y
chr10	114073854	114073874	ACGGGAAGGAATTAGCCAGT	CTGTGTTCTCTCAGCTCCCC	Alu	380	400	F
chr10	115250270	115250286	CCTCTGGTGGAATGGTGAGT	ACATTTCTGGTTCCCTGCTG	Alu	307	700	T	N
chr10	127197227	127197235	TCCAAATAGGCCTCCTGATG	GCCTTGAGCTTGTCCTGAAC	Alu	323	300/1500	T	Y
chr11	428015	428027	ACCCAGGAAGACACCAAGTG	ATGAGCAGGGAGAGAGGTGA	Alu	281		unkown
chr11	60293384	60293400	TTTGAAAGCTTCAGTGGCAA	TGTTCTCCAGGTTTGGGTTC	Alu	356	584	T	N
chr11	81283868	81283884	TCTCATTCAGAACCATCCTGC	ATCTGTGCTGGACTGAGGTG	Alu	303	700	T	N
chr11	106170468	106170481	gggagccttctttccaaatc	cctcaattcggtcttccaaa	Alu	478	800	T	N
chr12	4770875	4770900	tgctcaagacagtgggagtg	gacctcctcttccttccacc	Alu	394	400/700	T	Y
chr12	20908671	20908671	TCCTGCCTCCTACATGCTCT	TTTGGTCTTGGAACTGAGGG	Alu	444	700	T	N
chr12	27864796	27864811	tcccctcttgctctcctaca	ggccctgttcaaatgtcact	Alu	421	400/700	T	Y
chr12	41847709	41847723	TTGTTGAAGTCTGTGCTGCC	TTTGGTTTTGGCTTCAGCTT	Alu	541	700	T	N
chr12	46175156	46175166	gcctgggtttcagtcatctc	TGAAGCCCTTCAAACCAATC	Alu	351	400/700	T	Y
chr12	52813681	52813708	GCCTCCTGCTCACTGATCTC	GGAGGGATATGGTAGGGCAT	Alu	562	600/900	T	Y
chr12	88338160	88338170	atctgctggttcttgccagt	gttgaggaggtgtgaaaggc	Alu	528	900	T	N
chr13	39430876	39430895	CCTTCCCCATGTCAGTCAGT	AAAAACGTTTCCCAGCTTGA	Alu	426	450/800	T	Y
chr13	56186560	56186583	TCATGTGACACTGGAAAAGCA	AGCTCCAAATGCTGAGCCTA	Alu	517	900	T	N
chr13	58621052	58621052	GGGGTGGAAATTAATGGGTC	acaacaggctgacagggatt	Alu	534	550/850	T	Y
chr13	59377671	59377691	agaagattccgtggttggtg	CCCTCGAAAACCTACCAAAA	Alu	421	750	T	N
chr13	61462332	61462344	TTTGCAGGCCAATGTCATAA	AAATCGAAAAATGTGGCAGC	L1	323	430	T	N
chr13	64964520	64964535	TTGATCCTGGCACTTCAAAT	GTGGTGAATGGCAGTTCAGA	Alu	387	750	T	N
chr13	71142394	71142404	GCAATACGAAAATGCCACAA	CTGAGGCTATTGGGACCTGA	Alu	443	650	T	N
chr13	82367698	82367711	TGCTGTTGGATTGAGTCTgc	CTCCAAAAGGTAGCTCACGG	SVA	320		unkown
chr13	102389367	102389367	agtggcgaagcaggttctaa	ATCAAGTAGGCCGTCCACAC	Alu	302	650	T	N
chr14	74186529	74186546	attcctgccaaacagtcacc	GAGCTGTGCTCTGTGTAGCG	Alu	297	525	T	N
chr14	75499567	75499581	TGGTGAACACACTGCCTCAT	CGCAAGGATAGGCTGCTTAC	Alu	359	400/700	T	Y
chr14	92619406	92619420	catgccctgctggttttatt	atgccatacatggggaaaga	SVA	418		unkown
chr18	5036960	5036972	ACAATGCCACCACTCCTTTC	AGCCACCAAGGTTTCAAATG	Alu	518	550/850	T	Y
chr18	62566673	62566687	GGGAAAAAGCTAATGGCACA	AAGGGCTGTGAGAATTGCAG	Alu	486	500/800	T	Y
chr18	63487258	63487287	CTTTGCTTCCCTAAAGTGCG	CTCCGTGAGACTTTCATGCTT	Alu	386	750	T	N
chr20	32080240	32080269	tacgagcgtgagtcaccaag	atggctgaggaaggaggatt	Alu	446		unkown
chr21	23626191	23626205	tccttttccagtgagcgact	tttgaagatttgcccctctg	L1	375		unkown
chr21	26354223	26354237	gttGCAACAATCTGCACCAT	GAAAGAATGAGCCCATTGGA	Alu	428	650/800	T	Y
chr22	19906754	19906773	TGTTCAGGTGACTGCTGGAG	GTTCCTGTACAGAGGGCAGC	Alu	428	1100	T	N
chr22	34430599	34430612	tggtctggtgcctttctacc	ACAGCAAGCTTGTTCCTGGT	Alu	551	900	T	N
chr1	232869262	232869264	CCTCCGCAGTAGGACATGC	AGTAGGCTCCATCGTCTCCA	ALu	191	600	T	N
chr2	11426360	11426376	TACCAGTATGGCCTGCGAAA	TCTGGGTCTCTTCCAGCTCT	ALu	236	600	T	N
chr2	15519539	15519554	CCCTGGCATTTAGGTCCCTT	GGAAACCCCACTACAGGGTC	ALu	496	800	T	N
chr2	21796810	21796828	GTCAAGAGGCAGAGAAGCACT	ACAACAGACAACAAAGATGGGC	ALu	278	600	T	N
chr2	31559680	31559697	CTGTGTTGAGGTCTGCGGAT	TTCCGCTTTGGGGATCTCAG	ALu	268	590	T	N
chr2	153248266	153248281	GGGATGGAGAAAGGAAGGGC	TTCACTGTTTCTGGTCAGGGT	ALu	375	700	T	N
chr2	163678617	163678632	CTGGGAGTCCAAGTTGTCCA	TCAGCTTTGTGAGGACCGTG	ALu	415	720	T	N
chr4	19366143	19366161	CCTCACCTGTCCTAAAGGGTATCT	ACAGTCCTAGTGCCACTCCTC	Alu	312	620	T	N
chr4	103343745	103343757	AGTCTTCCAGGCTACTGGGT	TGAGAAAGGCCTGGTATGGC	L1	629	2500	T	N
chr4	147225281	147225297	ACTCCAATACTGTGGCATCCT	GACCATTGTTGGGAACAAGCA	L1	290	7000	T	N
chr4	180256954	180256973	AGCATGCTGACATCTGGTACA	GCATTGGAAACACCAGGCCACTT	ALu	258	260/550	T	Y
chr5	89450769	89450782	CATGGATCACCACTCCCTGG	TGTGTCTCTAAAACCTCGCTGT	L1	192	6000	T	N
chr5	106180893	106180909	AAACCAAAATGCAGACAATGAATG	GCCTCATTGTTAGCCTCAGC	ALu	279	620	T	N
chr6	11051753	11051770	TAGCACGGGCATAAAGTGGG	TGTGCCCTCCTTGAGACCT	ALu	262	590	T	N
chr6	46310290	46310307	GACTGGCTCTAGGCTCAAGG	GGGAAGGGCTTACCGCTTT	L1	536	550/3000	T	Y
chr6	163814215	163814231	ACAACGCAAAACGGTCACTT	CCAGGGCCTTCATGGAAACT	ALu	500	810	T	N
chr7	37836636	37836652	TGTTGCCTGGATATGCTGTGT	CCCTGGAGAGTACAGGGAAAC	ALu	361	650	T	N
chr7	70188675	70188703	AAGGGCACTTGGAAGCTCAG	AGCAGAGCTACGCGAGTATT	L1	291	300/600	T	Y
chr7	93146610	93146628	ACTTGGGTAGGACATTGCGG	ATGCAAGTCATTAGCACAAGGC	L1	383	540	T	N
chr7	120103449	120103462	TATTCTTCCCCCGCCCTTAC	ACCCAAGAGTAAAGAGAAAAGACTG	ALu	482	800	T	N
chr8	9807890	9807902	AGAGCTGAGTCTGGTGAGGA	TGTCCCTGAGCCCAGAAATG	ALu	282	600	T	N
chr8	96657266	96657281	TGCCTGGCTCATAGACACAC	CATCAAGACCTCCATTCAGAGGA	Alu	286	650	T	N
chr8	107207878	107207889	TGAGAAAGTAGACTGAGTCCCTG	AGCCTGATTGGTGGTGACCT	ALu	211	510	T	N
chr9	100675533	100675551	AACAAGCTCTGAGCATCCTATG	GCCTCCTAGGCTGAATGGTG	L1	312	750	T	N
chr10	3083754	3083764	CAGATGGCAATAAGCACATGGA	CACTATGCCCAGGTGCTGTCAT	SVA	303	1100	T	N
chr11	38801060	38801076	GTAATAAGCGGCCATGAGAGA	CTTTGAGTTGGCGTGTTCCC	ALu	237	230/600	T	Y
chr12	22417532	22417542	ACCAATCAAGCCCCCAACTC	TCCAAAGAAGCATCCTGTGTAGA	ALu	609	610/950	T	Y
chr12	102141415	102141421	TGGCTCTATTTAGCCATAAGACACT	ACCTGCCACCTTCACAAACA	ALu	177	830	T	N
chr12	105438363	105438379	CCTGTCTCCTCACTTCACTCAA	GGGGTCATATTAGCTCACCAGC	Alu	113	450	T	N
chr14	52667757	52667768	TTCTACCTGCCACATCCCAC	AGTGCGTAAGTGGGTAATTATAGC	L1	393	7000	T	N
chr14	95024605	95024622	AGTCATAAGCTGAACACCAGGTT	TCCCTGGATTCCAAATGGAGC	ALu	170	500	T	N
chr15	54248770	54248785	TGTACACCATTTTGCCCCAAAC	CCCTTTTTCACTTGCTAACTTATGA	ALu	159	160/500	T	Y
chr17	46617220	46617221	TTGTGCTGCCGTGGTATCAT	TGAGCCAACCAAAGGCTCAA	ALu	206	370	T	N
chr17	61565890	61565905	GGGGACTCTGTAAGCCACTG	CAAGTGCCAGTGATGTTGGC	Alu	364	350/650	T	Y
chr21	26497420	26497432	GGGGTAACAAAGTCGTTTCCAAG	AAAGGGCTTACTTTCACCAATGA	ALu	418	800	T	N
*The order in this table is not corresponding to Additional file 2: Figure S3. T = True, F = False.

## Sheet: S10
Table S10. PCR validation of unique TE insertions for NA18571.
Method	number	Prinmer_id	Specificity	Sequence	TM	Type	homozygosity	Valided insertion
TEA	1	chr10_14396683_14396683_forward	5	TTGGTATCCCTAACCTCCCC	60.011	Alu	N	Yes
		chr10_14396683_14396683_reverse	4	CTGATTCTGTCCAAATCGCA	59.799	Alu
TEA	2	chr11_46876455_46876455_forward	5	AACCAGACAACTTAGggcca	59.592	Alu	Y	No
		chr11_46876455_46876455_reverse	1	AGGTTATCcagggtctcgct	60.096	Alu
TEA	3	chr11_7092788_7092788_forward	3	TTCACACAGTGGTCGAGAGG	59.864	Alu	N	Yes
		chr11_7092788_7092788_reverse	4	AACGTGCCAGAGATAGCAGG	60.419	Alu
TEA	4	chr11_79191613_79191613_forward	3	TGTTGACGTTTCAATTCTCACC	60.015	Alu	N	Yes
		chr11_79191613_79191613_reverse	2	TCATTCCATGATTGAGCATTT	58.023	Alu
TEA	5	chr12_118186925_118186925_forward	1	tagaacgcacagcagaatgg	60.011	L1	N	Yes
		chr12_118186925_118186925_reverse	7	ATTGATGCTCCAGCAGTGTG	59.862	L1
TEA	6	chr13_42940072_42940072_forward	1	GGCCTTATCCACTTTCAGGG	60.817	Alu	N	Yes
		chr13_42940072_42940072_reverse	4	GCACAACTGCATAATATTGGGA	59.859	Alu
TEA	7	chr15_25735653_25735653_forward	4	ttaatgggcatgtacaggga	58.843	Alu	N	Yes
		chr15_25735653_25735653_reverse	5	tgcattgtatccctttttcca	60.308	Alu
TEA	8	chr15_40666757_40666757_forward	7	cctggccGAGACAATTTTTA	60.067	Alu	Y	No
		chr15_40666757_40666757_reverse	1	CTCTGGACGATAGGCAAAGG	59.83	Alu
TEA	9	chr15_60657243_60657243_forward	1	TTGCCATTTAACTCGGGATT	59.411	Alu	N	Yes
		chr15_60657243_60657243_reverse	2	GAAGATTAAAGGCAGTGGAACG	60.129	Alu
TEA	10	chr2_223882868_223882868_forward	3	gatgtctgggttccactttga	59.958	Alu	N	Yes
		chr2_223882868_223882868_reverse	1	caactcaccaGagcggtttt	60.291	Alu
TEA	11	chr2_62501898_62501898_forward	1	agaatgaattcgcccttcct	60.039	Alu	Y	Yes
		chr2_62501898_62501898_reverse	4	tgtctcagtttgactgggctt	59.899	Alu
TEA	12	chr3_103453380_103453380_forward	3	ggccattcactagattcgga	60.036	Alu	N	Yes
		chr3_103453380_103453380_reverse	4	ATCCTCAATGATGGGAATTTT	57.336	Alu
TEA	13	chr3_110413394_110413394_forward	3	TTTGCAGACTGAAGATTCTTGG	59.494	Alu	Y	Yes
		chr3_110413394_110413394_reverse	5	CATTTGAAACACAGGGTAAGCA	60.032	Alu
TEA	14	chr3_120318952_120318952_forward	1	GAACGGAAGCATTTCCATCA	60.983	Alu	Y	Yes
		chr3_120318952_120318952_reverse	4	TCACAAGGTCTTCCACAGTCA	59.294	Alu
TEA	15	chr3_122445734_122445734_forward	4	TGAAATGAATGTAGGCATTTTGA	59.485	Alu	Y	NO
		chr3_122445734_122445734_reverse	2	ACCTGCCATCATCTGGTTCT	59.535	Alu
TEA	16	chr3_42898407_42898407_forward	4	CCCATTGGTGAATGCTCTTT	59.933	Alu	N	Yes
		chr3_42898407_42898407_reverse	6	CATGGAGATGGGACAAGTCA	59.473	Alu
TEA	17	chr6_102220563_102220563_forward	6	TCTCTTCCCTAATGCCACCA	60.594	Alu	N	Yes
		chr6_102220563_102220563_reverse	3	CAATGCCATATGCAGGGTAA	59.401	Alu
TEA	18	chr6_164161905_164161905_forward	5	AAGGAGGGTTGCAGGAGATT	60.074	Alu	Y	No
		chr6_164161905_164161905_reverse	4	ctctggagaggtgaattgcag	59.997	Alu
TEA	19	chr6_49561914_49561914_forward	3	ggacaatttcaccgtcacaa	59.394	Alu	N	Yes
		chr6_49561914_49561914_reverse	3	ggagagcgtgtttctctgct	59.751	Alu
TEA	20	chr7_107829248_107829248_forward	4	CTCCAAGCCATCTAACCAGC	59.836	L1	Y	Yes
		chr7_107829248_107829248_reverse	2	TACCGCAGGAAGACAATTCC	60.074	L1
TEA	21	chr7_82947143_82947143_forward	4	tgtatgcaggttgcttgctc	60.019	Alu	N	Yes
		chr7_82947143_82947143_reverse	1	AAGGTCTAAGCGCAGTGGAA	60.015	Alu
TEA	22	chr8_129708018_129708018_forward	7	ctttgcttgcatgacttgga	59.988	Alu	N	Yes
		chr8_129708018_129708018_reverse	7	ctcggatcctgaggaatgac	59.612	Alu
TEA	23	chr8_80750875_80750875_forward	4	ttgaaagtagtgtggccgtg	59.758	Alu	N	Yes
		chr8_80750875_80750875_reverse	7	gcctttactttctcttgggca	60.726	Alu
TEA	24	chr8_83570421_83570421_forward	4	gggtcaagccattagtgcat	59.962	L1	Y	No
		chr8_83570421_83570421_reverse	7	TTTCTGTAGAATGCCTGGGAA	59.693	L1
TEA	25	chr8_85437261_85437261_forward	2	TGTTAGCCTTTCGGGGTAGA	59.702	Alu	N	Yes
		chr8_85437261_85437261_reverse	6	ttgaacccttcaaatctggc	60.051	Alu
TEA	26	chr9_68366991_68366991_forward	7	ACCCTCGTGGTTTTCTCTCA	59.697	Alu	N	Yes
		chr9_68366991_68366991_reverse	3	GTTTGGCCACGATTCTTTTG	60.481	Alu
RetroSeq	1	chr10_127579107_127579107_forward	1	TTGTAACGAGTTGATTGCTTTGA	59.808	Alu	Y	No
		chr10_127579107_127579107_reverse	2	TGATTGTGCAGGGTTGGTTA	59.964	Alu
RetroSeq	2	chr10_127584114_127584114_forward	5	TAATGCCCCTGCACTTTCTT	59.708	Alu	Y	No
		chr10_127584114_127584114_reverse	1	GTTTCCGGTTGAGTTACGGA	59.971	Alu
RetroSeq	3	chr13_102389381_102389381_forward	6	cctgagtctacagccttcgc	60.156	Alu	Y	Yes
		chr13_102389381_102389381_reverse	1	ATCAAGTAGGCCGTCCACAC	59.997	Alu
RetroSeq	4	chr15_63086068_63086068_forward	9	AGGCTGCTTGAGGTACAGGA	60.012	Alu	Y	Yes
		chr15_63086068_63086068_reverse	6	CCAGACTGTAGCTTGGCCTC	60.012	Alu
RetroSeq	5	chr16_32436126_32436126_forward	5	cccaccatgtactgccTGTT	60.833	Alu	N	Yes
		chr16_32436126_32436126_reverse	8	TGTTCCAGGGTCAGTCCTAGA	59.706	Alu
RetroSeq	6	chr16_33404692_33404692_forward	5	ATCTGGACCACCAGAAGTGC	60.12	Alu	Unknown	Unknown
		chr16_33404692_33404692_reverse	5	TCTGGCATGTGGTCGTAGAG	59.855	Alu
RetroSeq	7	chr17_25268938_25268938_forward	4	TTTAGTCTGCTGCAAGTTGAAAA	59.238	L1	Y	No
		chr17_25268938_25268938_reverse	5	TGAGTACCAGCTGTGAACGG	59.897	L1
RetroSeq	8	chr17_78056056_78056056_forward	9	CCTTTCCATGGTGTTCAGGT	59.82	Alu	Unknown	Unknown
		chr17_78056056_78056056_reverse	1	TGGACGTCGAAGTCACACTC	59.872	Alu
RetroSeq	9	chr18_74638773_74638773_forward	5	GGGTGATTAGACCATGTGTGTG	60.156	Alu	Y	No
		chr18_74638773_74638773_reverse	1	TTGTTGTGGAATACGAACACCT	59.401	Alu
RetroSeq	10	chr20_26202243_26202243_forward	3	ggtgctaaatgaaccccctt	60.187	Alu	Y	No
		chr20_26202243_26202243_reverse	8	gaagatctggggtgctctga	60.349	Alu
RetroSeq	11	chr20_29450071_29450071_forward	7	tctccacaacctttcatttgg	59.956	Alu	Y	No
		chr20_29450071_29450071_reverse	8	ctactggccctttatcaagcc	60.102	Alu
RetroSeq	12	chr20_32815930_32815930_forward	4	ggaacagttagccatatgcaataaa	60.575	Alu	Y	Yes
		chr20_32815930_32815930_reverse	5	CCTGTGTAAACACATCAGCCA	59.624	Alu
RetroSeq	13	chr21_11081864_11081864_forward	8	AGGAGGGGTAGCAAGAATGG	60.455	Alu	Y	No
		chr21_11081864_11081864_reverse	3	ACAAAAGAAATGGGATGTCCA	59.278	Alu
RetroSeq	14	chr22_37259666_37259666_forward	2	ctcatcacgttccacctcct	60.112	Alu	N	Yes
		chr22_37259666_37259666_reverse	4	CCTGGGAATAAGGCATCAAA	59.894	Alu
RetroSeq	15	chr2_132832468_132832468_forward	9	cttctacgaggctccgaatg	59.971	L1	N	Yes
		chr2_132832468_132832468_reverse	6	ggaatccaaagtgacggaga	60.05	L1
RetroSeq	16	chr2_50626895_50626895_forward	2	AGGGGTCCAGTAAGCAGGTT	59.994	L1	N	Yes
		chr2_50626895_50626895_reverse	1	TTCTCTCGTTACAGAGCTGGG	59.624	L1
RetroSeq	17	chr2_56373384_56373384_forward	6	TGAAGCTActttggcccttg	60.378	Alu	Y	No
		chr2_56373384_56373384_reverse	3	ttgctgctaatccacatctttc	59.365	Alu
RetroSeq	18	chr2_85589588_85589588_forward	5	tgccagaactgtggtagacg	59.897	Alu	Y	Yes
		chr2_85589588_85589588_reverse	4	TGGGGACAAGTGTATGTCCA	59.806	Alu
RetroSeq	19	chr4_111516352_111516352_forward	1	catcaccagttgactgaagca	59.889	Alu	Unknown	Unknown
		chr4_111516352_111516352_reverse	5	Gcaatctcaacatgaggcaa	59.805	Alu
RetroSeq	20	chr8_30597960_30597960_forward	8	ccaaaggcaattaaggagca	60.202	Alu	Y	Yes
		chr8_30597960_30597960_reverse	4	tgattctctagcgttggcct	59.978	Alu
RetroSeq	21	chr8_9463674_9463674_forward	4	catcccgaggtcatgaagat	59.886	Alu	Y	Yes
		chr8_9463674_9463674_reverse	4	tcaacggtggaaaaatagcc	59.938	Alu
RetroSeq	22	chr9_68433527_68433527_forward	6	AGTCACATCGCATGTGTGAA	58.649	Alu	Y	No
		chr9_68433527_68433527_reverse	7	GGCTTTGTTGGCCTCAAATA	60.074	Alu
SID	1	chr10_109998546_109998546_forward	3	cacacTTCCCAGGAGTTACCA	60.013	Alu	N	Yes
		chr10_109998546_109998546_reverse	3	TCCATGGATCCCTGTAGCAT	60.303	Alu
SID	2	chr10_14537776_14537776_forward	1	tctggtagaacctgcctttga	59.861	Alu	Y	No
		chr10_14537776_14537776_reverse	3	AGCTCATCGCTCCTGTGATT	59.981	Alu
SID	3	chr10_17751963_17751963_forward	3	TGACCTTAAGGGGGATGATG	59.744	Alu	N	Yes
		chr10_17751963_17751963_reverse	1	TGGCAGTTCCGGCTAATACT	59.73	Alu
SID	4	chr10_71367222_71367222_forward	4	acagcgccattttgaaagtc	60.257	L1	N	Yes
		chr10_71367222_71367222_reverse	2	tactgagacgggcagtgttg	59.897	L1
SID	5	chr10_9510982_9510982_forward	2	GGCCCTTGATAGCATACGAG	59.691	Alu	Y	Yes
		chr10_9510982_9510982_reverse	1	ACTTCGATTTGCATGGCATT	60.478	Alu
SID	6	chr11_1620308_1620308_forward	2	ggggtggcactaagtcactc	59.579	L1	Y	No
		chr11_1620308_1620308_reverse	4	tttcgatttacattccccga	60.26	L1
SID	7	chr11_88908935_88908935_forward	3	ACACGTGTAGGCCAGAGGAG	60.321	Alu	N	Yes
		chr11_88908935_88908935_reverse	4	GCCTTACACTTGCCCCACTA	60.132	Alu
SID	8	chr12_121183839_121183839_forward	3	tcatctgaaactccgttccc	60.05	Alu	Y	No
		chr12_121183839_121183839_reverse	1	CGTCTCACTTCCTCGGACTC	59.986	Alu
SID	9	chr12_131144867_131144867_forward	1	ACAGTTCCAGAGCTCGATGG	60.408	Alu	Y	Yes
		chr12_131144867_131144867_reverse	3	TCCATATTCACGACCCCATT	60.014	Alu
SID	10	chr14_20484296_20484296_forward	1	TCTGTCGATATCATTGCCCA	60.033	Alu	Y	Yes
		chr14_20484296_20484296_reverse	2	TCAACATGCCTTTGCTAGGTT	59.761	Alu
SID	11	chr15_54188208_54188208_forward	1	AAGATTGAGGCCACTTAGTCCA	60.13	Alu	N	Yes
		chr15_54188208_54188208_reverse	4	TCCTAAGGAACTCTACATTGGCA	60.136	Alu
SID	12	chr16_14499301_14499301_forward	4	gatgcggacccttgTTctac	59.556	Alu	N	Yes
		chr16_14499301_14499301_reverse	2	CCCGTCGATAAATCCAGAGA	60.029	Alu
SID	13	chr16_58406134_58406134_forward	4	ttccaccccaatagggatct	60.517	L1	Y	No
		chr16_58406134_58406134_reverse	1	aatccaaatccgcaaacaac	59.807	L1
SID	14	chr16_7541383_7541383_forward	1	TCTGCGACTTTGGTTGACTG	60.025	Alu	N	Yes
		chr16_7541383_7541383_reverse	4	AGGGCCAAGTGATCTCTCAA	59.803	Alu
SID	15	chr18_28732902_28732902_forward	3	AACCTCTGCATTGACAGGGA	60.656	L1	N	Yes
		chr18_28732902_28732902_reverse	4	TTTCGCCTCAGAATTACCCA	60.576	L1
SID	16	chr18_46198352_46198352_forward	2	ctctcgaaggtcattgtggg	60.646	Alu	Unknown	Unknown
		chr18_46198352_46198352_reverse	3	ACTCCAAGGAGCAGTCAAGC	59.604	Alu
SID	17	chr18_69600970_69600970_forward	1	TCTACCAGAAGATAGGCCGC	59.434	Alu	N	Yes
		chr18_69600970_69600970_reverse	2	GAGCAGACTCACTGTTTTGGG	59.899	Alu
SID	18	chr1_145211310_145211310_forward	3	tctcctcacctatgaagcagg	59.439	Alu	Y	No
		chr1_145211310_145211310_reverse	3	GGAGGGCATAGTTTTACGCA	60.096	Alu
SID	19	chr1_239780146_239780146_forward	2	CACATCAAAACTGACCTTTCCA	60.008	Alu	Y	Yes
		chr1_239780146_239780146_reverse	4	AAAGGAATGCTGCACTCTGC	60.547	Alu
SID	20	chr1_85598717_85598717_forward	1	AGGGGTCATACATGGAGGTG	59.655	L1	N	Yes
		chr1_85598717_85598717_reverse	4	ATGTTCAGCATGCCAGTTCA	60.272	L1
SID	21	chr3_103120898_103120898_forward	1	TGAGCGGTATCCTCACATCA	60.225	Alu	Y	No
		chr3_103120898_103120898_reverse	3	TTTGGATAGTTGTCAAAGCTGC	59.406	Alu
SID	22	chr3_151563598_151563598_forward	4	GGGACCCAAGCTCCTATCTC	60.037	Alu	N	Yes
		chr3_151563598_151563598_reverse	1	GCCCTTATTGTGCAGGATGT	59.962	Alu
SID	23	chr3_84433395_84433395_forward	2	ACCCTGGGAATAATGTCGAG	58.861	L1	N	Yes
		chr3_84433395_84433395_reverse	3	GCATAGAGTCCACATGAAACCA	60	L1
SID	24	chr4_121137437_121137437_forward	4	GGTCAATGGTCTATGAAAACTGG	59.755	L1	N	Yes
		chr4_121137437_121137437_reverse	1	gtgcccgtcgagaatgtact	60.142	L1
SID	25	chr4_170834587_170834587_forward	3	cattccaaagattgtgcaaga	58.759	Alu	N	Yes
		chr4_170834587_170834587_reverse	3	aggagagaatatggcgcttg	59.434	Alu
SID	26	chr4_7916995_7916995_forward	2	tacggtgcgtaagagttccc	60.132	L1	N	Yes
		chr4_7916995_7916995_reverse	3	gggcttacaggttggagtca	60.111	L1
SID	27	chr5_17712608_17712608_forward	3	GTTCATTGGATTTGGGTTGAA	59.654	Alu	N	Yes
		chr5_17712608_17712608_reverse	3	TTGCAGTGAACACCATGAGAG	59.889	Alu
SID	28	chr5_179369169_179369169_forward	3	CCATGGGCACAACTCTGATAC	60.39	Alu	Y	Yes
		chr5_179369169_179369169_reverse	1	TCTTCATTGTTTCTTGGTGCC	60.103	Alu
SID	29	chr5_21207714_21207714_forward	3	TCCAACAAGAAAATCGTCCA	59.097	L1	Y	Yes
		chr5_21207714_21207714_reverse	1	GCATTTGTTCTAGGGTGGGTT	60.235	L1
SID	30	chr5_57392443_57392443_forward	3	ATTTTCTAGGCAAGGGTGGG	60.312	Alu	N	Yes
		chr5_57392443_57392443_reverse	3	AAGTGAGGCGTGATAGCTCC	59.459	Alu
SID	31	chr5_7846040_7846040_forward	1	CAGGAGCCGATCACATTTTT	60.074	Alu	N	Yes
		chr5_7846040_7846040_reverse	4	TCATATCCCTGACCCTCGTT	59.361	Alu
SID	32	chr6_2180146_2180146_forward	2	ATCTCAAAACACCCATCGTTT	58.424	Alu	N	Yes
		chr6_2180146_2180146_reverse	4	AGGAACTGCTTGGTCAGTCC	59.305	Alu
SID	33	chr6_901180_901180_forward	4	acacccaggtgtacacgaca	59.915	Alu	N	Yes
		chr6_901180_901180_reverse	1	CCTTGAGcagaaaccgagag	60.126	Alu
SID	34	chr7_124879111_124879111_forward	3	tccaacttcctttagggattaca	59.045	Alu	Unknown	Unknown
		chr7_124879111_124879111_reverse	2	agcgttacggccttgttcta	59.904	Alu
SID	35	chr7_134424642_134424642_forward	4	cagcctgtcaatcaggatca	59.787	Alu	N	Yes
		chr7_134424642_134424642_reverse	4	CCTGAAATGCTTGTATCTCCC	58.659	Alu
SID	36	chr7_147704387_147704387_forward	1	ACTTCGTTGTACTTGGGGGA	59.449	Alu	N	Yes
		chr7_147704387_147704387_reverse	3	TGTCAGGGCTTTAGATGCAG	59.024	Alu
SID	37	chr8_62125880_62125880_forward	4	TGGGGATATTCAAGGCTCAG	60.029	Alu	Y	No
		chr8_62125880_62125880_reverse	4	cccgcaacatctgtcctaat	59.955	Alu
SID	38	chr9_98137124_98137124_forward	2	acagggcttggctaattCAA	59.708	Alu	N	Yes
		chr9_98137124_98137124_reverse	2	TGTGACCCGCACTGAGATAG	59.855	Alu

## Sheet: S11
Table S11. Polymorphic TE insertions
Chr	Start Postion	End Postion	TSD/DEL length	Family	Sub Family	Orientation	TSD	Poly	Inversion	Estimate Insertion Size	Samples ID Containing Insertions *	Sample_frequency	Position	Gene_id	Gene_distance	CpG
chr1	1066808	1066820	13	Alu	AluYh9；	-;NA;	tctttttaagacg	NO;polyT;	N;NA;	228;23;	HG00525,|HG00657,	2	intergenic	ENSG00000131591,ENSG00000223823	dist=15067;dist=5577	=
chr1	1122220	1122243	24	Alu	AluYe5;	+;	ttgttttttgtttttttttttttg	NO;	Y;	173;	NA18571,	1	intronic	ENSG00000162571	.	=
chr1	1130875	1130904	30	Alu	AluSx,AluJo,AluJb;AluJo	-;-;NA;	catacttttttttttttttttttagtttta	NO;polyT;NO;	N;N;NA;	100;91;2023;	NA18537,NA18621,|HG00699,	3	intronic	ENSG00000162571	.	=
chr1	1413395	1413412	18	Alu	AluSp;	-;	ttttgagacagagtgtca	NO;	N;	165;	NA18576,	1	intronic	ENSG00000160072	.	=
chr1	1584529	1584557	29	Alu	AluYa1;AluYa1;	+;+;	atctcagctcaatgcaacctccccttcca	NA;NO;	Y;Y;	301;301;	HG00448,HG00653,	2	intronic	ENSG00000248333	.	=
chr1	1598303	1598318	16	Alu	AluSx;	+;	ggaggccgaggcgggc	NO;	N;	229;	HG00436,	1	intronic	ENSG00000189339	.	=
chr1	1648238	1648269	32	Alu	AluYd3a1;	NA;	gtgagactccatctcaaaaaaaaaaaaaaaaa	NO;	NA;	301;	NA18576,	1	ncRNA_intronic	ENSG00000268575	.	=
chr1	1648311	1648311	1	Alu	AluSx;	+;	a	NO;	N;	301;	HG00422,	1	ncRNA_intronic	ENSG00000268575	.	=
chr1	1925145	1925145	1	Alu	AluYe2;	+;	g	NO;	N;	133;	HG00476,	1	intronic	ENSG00000142609	.	=
chr1	2153792	2153792	1	Alu	AluSc,AluSg,AluYe2;	+;	c	NO;	N;	197;	NA18532,	1	intergenic	ENSG00000234396,ENSG00000157933	dist=1615;dist=6342	=
chr1	2166285	2166301	17	L1	L1-Ta-1nd_C,L1-Ta-1d,L1-Pre-Ta_ACG_G,L1-Ta-0,L1-Pa2,L1-Pre-Ta_ACG_A,L1-Ta-1nd_G;	NA;	aaagaaggcccctgtcc	NO;	NA;	2504;	NA18524,	1	intronic	ENSG00000157933	.	=
chr1	3618282	3618282	1	Alu	AluSq;	+;	g	polyA;	Y;	152;	HG00533,	1	intronic	ENSG00000078900	.	=
chr1	4120194	4120194	1	L1	L1-Pa2;	+;	c	NO;	N;	341;	NA18552,	1	intergenic	ENSG00000233304,ENSG00000229280	dist=104872;dist=115394	=
chr1	4800435	4800457	23	L1	L1-Ta-1nd_C,L1-Ta-1d,L1-Pre-Ta_ACG_G,L1-Ta-0,L1-Pa2,L1-Pre-Ta_ACG_A,L1-Ta-1nd_G;	NA;	tgagtgttgatggggacagagtt	polyA;	NA;	12;	HG00473,	1	intronic	ENSG00000196581	.	=
chr1	4800548	4800565	18	L1	L1-Ta-1nd_C,L1-Ta-1d,L1-Pre-Ta_ACG_G,L1-Ta-0,L1-Pa2,L1-Pre-Ta_ACG_A,L1-Ta-1nd_G;	NA;	gcttaaaaagtggctggc	NA;	NA;	NA;	NA18572,	1	intronic	ENSG00000196581	.	=
chr1	5633987	5633987	1	LTR	NA;	NA;	t	NA;	NA;	NA;	HG00524,	1	intergenic	ENSG00000264341,ENSG00000236948	dist=9784;dist=13441	=
chr1	6174313	6174326	14	Alu	AluYf2;	+;	aaaaaaaaaaaaat	NO;	N;	266;	NA18526,	1	intronic	ENSG00000116254	.	=
chr1	6814804	6814818	15	Alu	AluYb3a1;AluYb8;AluYb9;AluYb9;AluYb3a1;	+;+;+;+;+;	aaaaggaaaaacaaa	NO;polyA;polyA;polyA;polyA;	N;Y;Y;Y;Y;	281;292;281;292;281;	NA18529,NA18594,HG00556,NA18532,HG00427,	5	intergenic	ENSG00000239166,ENSG00000237436	dist=1923;dist=29134	=
chr1	7044356	7044369	14	L1	L1-Pa2,L1-Pre-Ta_ACG_A;	+;	gtttctttcttttc	NO;	Y;	6047;	NA18563,	1	intronic	ENSG00000171735	.	=
chr1	7923097	7923124	28	Alu	AluSq;AluSp;AluSp;AluSp;AluSp;	-;-;-;-;-;	gtattgtattgtattgtattgtattgta	NA;NO;NO;NO;NO;	N;N;N;N;N;	296;178;289;294;132;	HG00473,NA18637,HG00478,NA18582,HG00699,	5	intergenic	ENSG00000049247,ENSG00000049249	dist=9525;dist=56783	=
chr1	8277046	8277047	2	Alu	AluYd3a1;AluJo;	NA;NA;	tc	NO;NO;	NA;NA;	11;22;	NA18621,NA18609,	2	intergenic	ENSG00000227634,ENSG00000233645	dist=1776;dist=1203	=
chr1	8446628	8446635	8	Alu	AluYf2;AluYd2;AluYa5;AluYa4,AluYa5;AluYf2;AluYf2;AluYf2;AluYe5;AluYf2,AluYa5;AluYd3a1;AluYa5;AluYf2;AluYa5;AluYa5;AluYa5;AluYa5;AluYa5;AluYa5;AluYa5;AluYe5;AluYa4,AluYa5;AluYa5;AluYa5;AluYa5;AluYa5;AluYa5;AluYa5;AluYa5;AluYa5;AluYa5;AluYf2;AluYa5;AluYa5;AluYa5;AluYa5;AluYa5;AluYa5;AluYa5;AluYa5;AluYa5;AluYa5;AluYa5;AluYa5;AluYa5;AluYa5;AluYa5;AluYa5;AluYa5;AluYf2;AluYa5;AluYf2;AluYf2;AluYa5;AluYa…	+;+;-;+;-;+;+;+;+;+;+;+;+;+;+;+;+;+;+;+;+;+;+;+;+;+;+;+;+;+;+;+;+;+;+;+;+;+;+;+;+;+;+;+;+;+;+;+;+;+;+;+;+;+;+;+;+;+;+;+;+;+;+;+;+;+;+;+;+;+;+;-;+;+;+;+;+;+;+;+;+;+;+;+;+;	aactctta	NO;polyA;NO;polyA;NA;NA;NO;NA;NO;NA;NO;polyA;NA;NO;NO;polyA;NO;polyA;NO;NO;NO;polyA;NA;polyA;NO;NO;polyA;polyA;polyA;NO;polyA;polyA;NO;polyA;polyA;polyA;polyA;polyA;NA;NO;polyA;polyA;polyA;polyA;NO;NO;NO;NO;NO;NO;NO;NO;polyA;NO;polyA;polyA;NA;NO;NO;NO;NO;polyA;NO;polyA;polyA;NO;NO;polyA;polyA;polyA;polyA;NA;polyA;NO;NO;NO;NO;polyA;polyA;NO;NO;polyA;NO;polyA;NO;	Y;Y;N;N;N;Y;Y;Y;Y;Y;Y;Y;Y;Y;Y;Y;N;Y;N;Y;Y;Y;Y;Y;Y;Y;Y;Y;Y;Y;Y;Y;Y;Y;N;Y;Y;Y;N;Y;Y;Y;Y;N;Y;Y;Y;Y;Y;Y;Y;Y;Y;Y;Y;Y;N;Y;Y;Y;Y;Y;Y;Y;Y;N;Y;Y;Y;Y;Y;N;Y;Y;Y;Y;Y;Y;Y;N;Y;Y;Y;Y;Y;	301;301;301;301;301;301;301;301;301;299;301;301;301;301;301;301;301;301;301;301;301;301;301;301;301;301;301;301;301;301;301;301;301;301;301;301;301;301;301;301;301;301;301;301;301;301;301;301;301;301;301;301;301;301;301;301;301;301;301;301;301;301;301;301;301;301;301;301;301;301;301;301;301;301;301;301;301;301;301;301;301;301;301;301;301;	HG00427,HG00524,HG00513,NA18558,HG00422,HG00534,HG00584,HG00421,NA18582,NA18594,HG00690,NA18537,NA18576,HG00672,NA18633,NA18579,HG00428,NA18605,HG00479,NA18532,HG00533,HG00671,HG00418,NA18526,HG00443,HG00442,HG00525,HG00619,HG00653,HG00683,HG00500,NA18603,HG00530,NA18562,HG00542,HG00557,NA18635,HG00437,NA18577,HG00448,HG00475,NA18609,NA18636,NA18545,NA18622,NA18632,HG00698,HG00684,NA18563,HG00531…	85	intronic	ENSG00000142599	.	=
chr1	8501991	8502010	20	Alu	AluYe5;AluYb9;AluYb9;AluYb9;AluYe2;AluYb9;AluYb9;AluYb9;AluYb9;	+;+;+;+;-;+;+;+;+;NA;	aatacacacactttttgttg	polyA;NO;NO;NO;NO;NO;NO;NO;NA;polyA;	Y;Y;Y;Y;N;Y;N;Y;Y;NA;	301;301;301;301;301;301;301;301;301;27;	NA18577,HG00448,NA18561,HG00584,HG00542,HG00534,NA18603,NA18623,HG00443,|NA18635,	10	intronic	ENSG00000142599	.	=
chr1	8619385	8619385	1	L1	L1-Ta-1nd_C,L1-Ta-1d,L1-Pre-Ta_ACG_G,L1-Ta-0,L1-Pa2,L1-Pre-Ta_ACG_A,L1-Ta-1nd_G;	NA;	c	polyA;	NA;	5600;	HG00533,	1	intronic	ENSG00000142599	.	=
chr1	8800623	8800635	13	Alu	AluYa5;	+;	acaactcagctta	NO;	Y;	301;	NA18605,	1	intronic	ENSG00000142599	.	=
chr1	9025087	9025100	14	SVA	SVA_D;	+;	aggtcaggagtttg	NO;	Y;	1381;	NA18622,	1	intronic	ENSG00000131686	.	=
chr1	9121445	9121449	5	Alu	AluYd3a1;	NA;	gagcc	NO;	NA;	162;	NA18537,	1	intronic	ENSG00000142583	.	=
chr1	9572369	9572383	15	Alu	AluYi6;AluYd2;AluYd2;AluYi6;AluYf2;AluYf2;AluYa1;AluYf2;AluYf2;AluYf2;AluYa5;AluYd3a1;AluYa5;AluYa1;AluSq;AluYa1;AluYa5;AluYa5;AluYf2;	+;+;+;+;+;+;+;+;+;+;+;+;+;+;+;+;+;+;+;	aaaagtaaagtagaa	NO;NO;polyA;NO;NO;NO;NO;NO;polyA;NO;NO;polyA;NO;NO;NO;NA;polyA;NO;NO;	Y;Y;Y;N;Y;Y;Y;Y;N;Y;Y;Y;Y;Y;Y;Y;N;Y;N;	155;301;301;301;301;301;301;301;301;301;301;301;301;139;301;301;301;301;301;	NA18545,HG00422,HG00534,NA18563,HG00580,HG00478,NA18636,NA18609,NA18632,NA18572,NA18605,NA18608,HG00442,NA18540,NA18573,NA18552,NA18624,NA18555,HG00556,	19	intergenic	ENSG00000235263,ENSG00000171612	dist=8839;dist=27158	=
chr1	9743115	9743119	5	Alu	AluY;	+;	ggggc	NA;	N;	284;	NA18561,	1	ncRNA_intronic	ENSG00000231789	.	=
chr1	10580227	10580227	1	Alu	AluYd8,AluYd2;	NA;	a	NO;	NA;	39;	HG00533,	1	intronic	ENSG00000142655	.	=
chr1	11031133	11031152	20	Alu	AluYb9,AluJo,AluYb8;AluYf2;AluSg;AluSg;AluSg;AluYb9,AluYb8;	+;+;+;+;+;+;	aggcagaggctgcagtgagc	polyA;NO;NO;NO;polyA;NO;	N;N;N;N;N;N;	246;161;230;233;246;203;	HG00524,NA18571,HG00584,HG00475,HG00531,HG00421,	6	intronic	ENSG00000175262	.	=
chr1	11043091	11043116	26	Alu	AluJo;	-;	aaactccgtctaaaaaaaaaaaaaaa	NO;	N;	72;	HG00699,	1	upstream	ENSG00000175262	.	=
chr1	11770979	11770992	14	Alu	AluYf2,AluYe2;AluYf2;	+;+;	aaaaaaaaaaaaag	NA;polyA;	Y;N;	129;301;	NA18635,NA18576,	2	intronic	ENSG00000162490	.	=
chr1	11830209	11830220	12	SVA	SVA_F;SVA_F;SVA_F;SVA_F;SVA_F;SVA_F;SVA_F;SVA_F;SVA_F;SVA_F;SVA_F;SVA_F;SVA_F;SVA_F;	+;+;+;+;+;+;+;+;+;+;+;+;+;+;	aaatttttctta	NO;NO;NO;NA;NO;NO;NO;NA;NO;NO;NA;NO;NO;NA;	Y;N;N;N;N;N;N;N;N;N;Y;N;Y;N;	886;981;979;1027;1254;1254;967;1171;1241;1234;1253;975;1254;981;	HG00583,HG00556,HG00530,NA18624,NA18552,NA18603,NA18594,NA18582,HG00671,HG00653,HG00443,NA18540,HG00418,NA18526,	14	intronic	ENSG00000215910	.	=
chr1	11887686	11887689	4	Alu	AluSz;AluSx;	-;-;	ttct	polyT;NO;	N;N;	133;192;	HG00671,HG00583,	2	intronic	ENSG00000011021	.	=
chr1	11906969	11906988	20	Alu	AluYb3a1,AluYe2;AluYb3a1,AluYa1,AluYe2;AluYb3a1,AluYa1,AluYe5,AluYe2;AluYb3a1,AluYa1,AluYe2;AluYb3a1,AluYa1,AluYe2;	-;+;+;+;-;	ccccccccctttttttttta	NO;NO;NO;NO;NO;	N;N;Y;Y;N;	163;152;163;152;296;	HG00442,HG00683,NA18635,HG00584,HG00531,	5	ncRNA_intronic	ENSG00000242349	.	=
chr1	12029164	12029169	6	Alu	AluSg;	-;	cgcctg	NO;	N;	142;	NA18550,	1	intronic	ENSG00000083444	.	=
chr1	12066273	12066283	11	Alu	AluYc2,AluYc1;AluYc1;AluYd2;AluYe5;AluYf2;AluYc1;AluYb9,AluYb8;AluYc1;	+;+;+;+;+;+;+;+;	cgactatttta	NO;polyA;NO;NO;NO;NO;NA;NO;	Y;Y;Y;Y;Y;Y;Y;Y;	301;301;301;301;301;301;301;301;	HG00690,NA18620,NA18593,NA18592,HG00683,NA18635,NA18582,NA18636,	8	intronic	ENSG00000116688	.	=
chr1	12445509	12445522	14	L1	L1-Ta-1nd_C,L1-Ta-1d,L1-Pre-Ta_ACG_G,L1-Ta-0,L1-Pa2,L1-Pre-Ta_ACG_A,L1-Ta-1nd_G;	+;	ctgttttctttcta	NA;	Y;	1102;	HG00478,	1	intronic	ENSG00000048707	.	=
chr1	12475651	12475666	16	SVA	SVA_F;SVA_D;	+;+;	aacttgaaatttttta	NA;polyA;	Y;Y;	1303;1303;	HG00583,HG00683,	2	intronic	ENSG00000048707	.	=
chr1	12625705	12625708	4	Alu	AluYd8;	NA;	cctt	NO;	NA;	35;	HG00699,	1	intergenic	ENSG00000229484,ENSG00000162496	dist=37243;dist=2231	=
chr1	12737562	12737575	14	Alu	AluYa4;AluY,AluYf2;AluYf1,AluY;AluYf2;AluYf2;AluYa4;AluY,AluYf2;AluY;AluYi6;AluYf2;AluYa1,AluY,AluYa4,AluYf2,AluYa5;AluY;AluY;AluYf2;AluJo;AluYf2;AluY;AluYa1,AluY,AluYf2;AluY,AluYf2;AluYi6;	+;-;+;+;+;+;+;+;+;+;+;+;+;-;+;+;+;+;+;+;	aaaacagcaagtat	NO;NO;NO;NO;NO;NO;NA;NO;NO;NO;NO;NO;NO;polyT;NO;NO;NO;NO;NA;NO;	Y;N;Y;N;Y;Y;Y;Y;Y;Y;Y;Y;Y;N;N;N;N;Y;Y;Y;	297;297;297;297;297;297;297;297;297;297;297;297;297;297;245;297;297;297;297;297;	HG00473,NA18561,HG00427,NA18566,HG00534,HG00437,HG00537,NA18563,HG00448,NA18564,NA18592,HG00584,HG00500,HG00683,NA18537,NA18576,NA18582,NA18547,NA18550,NA18545,	20	intergenic	ENSG00000204518,ENSG00000226166	dist=10465;dist=15350	=
chr1	12876225	12876225	1	L1	L1-Pa2;	+;	a	NO;	Y;	3663;	HG00421,	1	intergenic	ENSG00000116721,ENSG00000228338	dist=19448;dist=6324	=
chr1	13180816	13180826	11	Alu	AluSq;AluSq;	-;-;	cacttttttaa	NO;NO;	N;N;	263;263;	HG00421,HG00684,	2	intergenic	ENSG00000236179,ENSG00000179412	dist=7659;dist=2134	=
chr1	13854376	13854405	30	Alu	AluYf2;AluYf2;AluYf2;	-;+;-;	aaaagatactcaaaccaaagaaaaaacttc	NA;NO;NO;	N;N;N;	94;88;161;	HG00525,NA18605,HG00533,	3	intergenic	ENSG00000259961,ENSG00000215909	dist=11611;dist=27091	=
chr1	14093293	14093298	6	Alu	AluYa5;	+;	gtttta	polyA;	N;	290;	HG00422,	1	intronic	ENSG00000116731	.	=
chr1	14438242	14438242	1	Alu	AluYd3,AluYd2;	-;	t	NO;	N;	135;	NA18547,	1	intergenic	ENSG00000116731,ENSG00000252151	dist=286668;dist=12486	=
chr1	14573628	14573637	10	Alu	AluYd8;	+;	aaaaaaggca	NO;	N;	122;	HG00672,	1	intergenic	ENSG00000231606,ENSG00000234593	dist=24015;dist=101813	=
chr1	15490120	15490134	15	Alu	AluYd3a1;AluYa1;AluYe2;AluYd3a1;AluYf2;	+;+;-;+;+;	gactgttattttttg	NO;NO;NO;NO;NO;	Y;Y;N;Y;Y;	128;128;128;128;128;	HG00524,NA18570,HG00537,NA18550,NA18635,	5	intronic	ENSG00000171729	.	=
chr1	16407683	16407686	4	Alu	AluSz;	-;	tcag	polyT;	N;	143;	NA18593,	1	intergenic	ENSG00000185519,ENSG00000142627	dist=7562;dist=43146	=
chr1	16637580	16637582	3	Alu	AluYa1,AluYe2;AluYe5;AluYe5;AluYa1;AluY;AluY;AluY;	+;+;+;+;+;+;+;	ggg	NO;NO;NO;NO;NO;polyA;NO;	Y;Y;Y;Y;N;N;N;	242;242;242;287;291;242;285;	NA18603,NA18612,HG00533,HG00524,NA18608,NA18547,NA18545,	7	intronic	ENSG00000037637	.	=
chr1	16665252	16665266	15	Alu	AluSx,AluSc;	+;	tttaacaagatgctg	NO;	Y;	272;	HG00524,	1	intronic	ENSG00000037637	.	=
chr1	16750682	16750716	35	Alu	AluYe2;AluY;AluYe5;AluY;AluY;AluY;AluYe2;AluYe2;AluY;AluY;AluY;AluY;AluYe2;AluY;AluYf2;AluYe2;AluYe2;AluYe2;AluYe2;AluYe2;AluY;AluY;AluYe2;AluY;AluY;AluYe2;AluYe5;	+;+;+;+;+;+;+;+;+;+;+;+;+;+;+;+;+;+;+;+;+;+;+;+;+;+;+;	ctgtaatcccagcactttgggaggctgaggcagga	NO;NO;NO;polyA;NO;polyA;NO;NO;NO;NO;NO;NO;NO;NO;NO;NO;NO;NO;NO;NO;NO;NO;NO;NO;NO;NO;NO;	N;Y;N;Y;Y;Y;N;N;N;N;N;Y;N;N;N;Y;Y;Y;N;N;N;N;N;N;Y;N;Y;	238;238;238;293;238;238;238;238;238;238;238;238;238;238;238;238;238;238;238;238;238;238;238;238;238;238;229;	HG00534,HG00653,HG00684,HG00698,NA18540,HG00436,NA18532,NA18621,HG00448,NA18562,HG00428,NA18611,NA18550,HG00500,NA18573,HG00442,HG00671,NA18637,HG00583,NA18555,HG00531,NA18622,NA18570,HG00557,HG00542,HG00524,NA18524,	27	intronic	ENSG00000187144	.	=
chr1	17234101	17234117	17	Alu	AluYb9,AluYb8;AluYb3a1;AluYd3a1;AluYe5;AluYf2;AluYf2	+;+;-;-;-;+;NA;	aaacttaatatttgttt	NO;NO;NO;NO;NA;NO;NO;	Y;Y;N;N;N;Y;NA;	293;301;301;280;217;301;19;	HG00620,HG00663,HG00428,NA18570,NA18566,HG00583,|HG00556,	7	intergenic	ENSG00000272426,ENSG00000058453	dist=2830;dist=14328	=
chr1	17615819	17615830	12	Alu	AluJo;AluYa1,AluYa5;AluYd3a1;	+;+;+;	aaaaaacaaaac	polyA;NO;NO;	N;N;Y;	291;139;287;	NA18529,HG00513,HG00534,	3	intergenic	ENSG00000142619,ENSG00000159339	dist=5091;dist=18860	=
chr1	17684780	17684780	1	Alu	AluJo;	+;	g	NO;	N;	259;	HG00619,	1	intronic	ENSG00000159339	.	=
chr1	17783130	17783130	1	Alu	AluSq;	+;	a	NO;	N;	301;	HG00476,	1	intergenic	ENSG00000239020,ENSG00000074964	dist=6771;dist=83200	=
chr1	18058320	18058331	12	Alu	AluYb9;	+;	aaaatacaaaag	NO;	N;	301;	HG00536,	1	ncRNA_intronic	ENSG00000236648	.	=
chr1	18718705	18718733	29	L1	L1-Pa2;	+;	ccccagccaatgtgacccttcatcctcct	NO;	Y;	4821;	NA18524,	1	intergenic	ENSG00000225387,ENSG00000179023	dist=3697;dist=88691	=
chr1	19486390	19486405	16	Alu	AluYf2;AluYf2;AluYf2;AluYf2;AluYf2;AluYf2;AluY;	+;+;+;+;-;+;+;	caattctcttcttttg	NO;NO;NO;NO;NO;NO;NO;	N;Y;Y;Y;N;Y;Y;	301;301;301;301;301;301;301;	NA18577,NA18636,HG00475,HG00683,NA18566,NA18592,NA18635,	7	intronic	ENSG00000127481	.	=
chr1	19954877	19954877	1	Alu	AluSx,AluSc;AluSc;AluSx,AluSc;	+;-;+;	c	NO;NO;NO;	Y;N;Y;	119;64;119;	NA18545,HG00500,HG00671,	3	UTR3	ENSG00000173436	ENST00000322753:c.*19820>0	=
chr1	20257083	20257109	27	Alu	AluYa5;AluYa5;AluYa5;AluYa5;AluYa5;AluYa5;AluYd3a1;AluYd2;AluYa5;AluYa5;	+;+;-;-;+;+;+;+;+;+;	accctgagaacttttgtgtgttatttc	NO;NO;polyT;polyT;NO;NA;NO;NO;NO;NO;	Y;Y;N;N;Y;Y;Y;Y;Y;Y;	301;301;301;301;301;301;301;301;301;301;	HG00556,HG00473,NA18547,NA18635,NA18571,HG00536,NA18609,NA18637,NA18603,NA18593,	10	intergenic	ENSG00000188784,ENSG00000242688	dist=6973;dist=40353	=
chr1	20324078	20324092	15	Alu	AluYa5;AluYa5;AluYf2;	+;-;+;	ttaaaggcattctta	polyA;NO;NO;	Y;N;Y;	301;301;301;	HG00533,NA18633,HG00699,	3	intergenic	ENSG00000188257,ENSG00000127472	dist=17146;dist=72609	=
chr1	20351884	20351905	22	Alu	AluYf2;	+;	ttttttttttttcttttttttg	NO;	Y;	207;	HG00584,	1	intergenic	ENSG00000188257,ENSG00000127472	dist=44952;dist=44796	=
chr1	20872331	20872346	16	SVA	SVA_F;	-;	aggagagggattttta	NO;	N;	696;	NA18570,	1	intergenic	ENSG00000215520,ENSG00000183114	dist=19087;dist=6586	=
chr1	20944738	20944751	14	Alu	AluYe5;AluYe5;AluYf2,AluYb8;AluYa1,AluYb8;AluYe5;AluYf2;AluYf2;AluYe5;AluYe5;AluYf2;AluYe5;AluYe5;AluYe5;AluYf2;AluYf2;AluYe5;AluYe5;AluYf2;AluYe5;AluYe5;AluYd3;AluYa1,AluYf2;AluYf2;AluYe5;AluYe5;AluYe5;AluYd2;AluYe5;AluYe5;AluYf2;AluYe5;AluYe5;AluYbc3a,AluYi6;	+;+;+;+;+;+;+;+;-;-;+;+;+;+;-;+;+;+;+;+;+;+;+;+;-;-;+;+;+;-;+;+;+;	actgttcagtttca	NO;NO;NO;NO;NO;NA;NO;NO;NO;NO;polyA;NO;NO;NO;NO;NO;NO;NO;NO;NA;NO;NO;NO;NO;polyT;NO;NA;NO;NO;polyT;polyA;NO;NA;	Y;Y;Y;Y;Y;Y;Y;Y;N;N;Y;Y;Y;Y;N;Y;Y;Y;Y;Y;Y;Y;Y;Y;N;N;Y;Y;Y;N;Y;Y;Y;	301;301;301;301;301;301;301;301;301;301;301;301;301;301;301;301;301;301;301;301;301;301;301;301;301;301;301;301;301;301;301;301;301;	HG00422,NA18611,HG00672,HG00684,HG00476,NA18620,HG00443,NA18526,NA18547,NA18532,HG00475,NA18570,HG00472,HG00583,HG00534,NA18573,NA18632,NA18609,HG00500,HG00657,NA18593,NA18623,NA18552,NA18572,HG00473,NA18537,NA18550,NA18529,NA18621,NA18555,HG00418,NA18577,NA18542,	33	intronic	ENSG00000158825	.	=
chr1	20949966	20949966	1	Alu	AluYd3a1;	-;	t	NO;	N;	301;	NA18633,	1	intergenic	ENSG00000158825,ENSG00000158828	dist=4565;dist=9982	=
chr1	20950260	20950273	14	Alu	AluSq;AluYb3a1,AluYe2;AluYe2;AluYe2;AluYb3a1,AluYe2;	+;+;-;+;+;	gagccactgcgccc	NO;NO;NO;NO;NO;	Y;Y;N;Y;Y;	301;301;139;139;148;	HG00653,HG00513,HG00479,HG00421,HG00476,	5	intergenic	ENSG00000158825,ENSG00000158828	dist=4859;dist=9675	=
chr1	21409545	21409558	14	Alu	AluYd3a1;	+;	aaaaaaaaaaaaaa	NO;	N;	281;	NA18633,	1	intronic	ENSG00000075151	.	=
chr1	21492589	21492620	32	Alu	AluYd2;AluYf2;AluYa5;AluYa5;AluYf2;AluYa5;AluYa5;AluYa5;AluYbc3a;AluYa5;AluYa5;AluYa5;	+;NA;+;+;+;+;+;+;+;+;+;+;	actatagtcttaaactcttttttttcctttta	NO;NO;NO;NO;NO;NO;NO;NO;NO;NO;NO;NO;	N;NA;Y;Y;N;Y;Y;Y;Y;Y;Y;Y;	289;301;301;301;301;301;301;301;301;301;301;301;	HG00580,HG00536,HG00534,NA18542,HG00436,HG00500,NA18608,HG00683,NA18561,NA18576,HG00557,HG00556,	12	intronic	ENSG00000075151	.	=
chr1	21735799	21735823	25	Alu	AluY;	-;	ttatttatttatttatttatttttg	polyT;	N;	287;	NA18564,	1	intergenic	ENSG00000236216,ENSG00000228823	dist=10944;dist=2130	=
chr1	21804113	21804126	14	SVA	SVA_F;	+;	aatccagggagaga	NO;	Y;	1080;	NA18564,	1	intronic	ENSG00000142794	.	=
chr1	22105625	22105629	5	Alu	AluYd2;	-;	gaggc	NO;	N;	52;	HG00533,	1	intronic	ENSG00000090686	.	=
chr1	22144648	22144648	1	Alu	AluSq,AluYe5,AluSx,AluYa8,AluYe2;	-;	t	NO;	N;	246;	HG00690,	1	intronic	ENSG00000187942	.	=
chr1	22349145	22349174	30	Alu	AluSx;AluSx;AluSx;AluSq;AluYf2;	-;-;-;+;+;	ttttgtttttttgttttttttttttttttt	NO;NO;NO;NO;NO;	N;N;N;Y;Y;	296;296;301;296;296;	NA18636,NA18623,HG00418,NA18609,NA18594,	5	intergenic	ENSG00000142789,ENSG00000228397	dist=10113;dist=1313	=
chr1	22901909	22901919	11	Alu	AluYb9,AluYb8;AluYb8;AluYb9;AluYb9;	+;+;+;+;	cccattttcta	NO;NO;NA;NO;	Y;Y;Y;Y;	301;301;301;301;	NA18572,HG00478,HG00684,HG00663,	4	intronic	ENSG00000070886	.	=
chr1	23276941	23276947	7	Alu	AluYe5;AluYd8;AluYd8;AluYd8;AluYd8;AluYd8;AluYd8;AluYd8;AluYd8;AluYd3a1;AluYd8;AluYd8;AluYd8;AluYd8;AluYd3a1;AluYd8;AluYd8;AluYd8;AluYd8;AluYd8;AluYd8;AluYd8;AluYd8;AluYd8;AluYd3a1;AluYd8;AluYd8;AluYd8;AluYd3a1;AluYd8;AluYd8;AluYd8;AluYd8;AluYd3a1;AluYd8;AluYd8;AluYe5;AluYd8;AluYd3a1;AluYd8;AluYd8;AluYd8;AluYd8;AluYd3a1;AluYd8;	+;NA;NA;NA;NA;NA;NA;NA;NA;NA;NA;NA;NA;NA;NA;NA;NA;NA;NA;NA;NA;NA;NA;NA;NA;NA;NA;NA;NA;NA;NA;NA;NA;NA;NA;NA;-;NA;NA;NA;NA;NA;NA;NA;+;	gcagtga	NO;polyA;NO;NO;NO;NO;polyA;NO;NO;NO;NO;NO;NO;NO;NO;polyA;NO;NO;NO;NO;NO;NO;NO;NO;NO;NO;polyA;NO;NO;NO;NO;NO;NO;NO;NO;NO;NO;NO;NO;NO;NO;NO;NO;NO;NO;	N;NA;NA;NA;NA;NA;NA;NA;NA;NA;NA;NA;NA;NA;NA;NA;NA;NA;NA;NA;NA;NA;NA;NA;NA;NA;NA;NA;NA;NA;NA;NA;NA;NA;NA;NA;N;NA;NA;NA;NA;NA;NA;NA;N;	177;167;168;168;168;168;281;168;168;166;168;173;168;168;161;168;168;168;168;168;168;168;168;168;161;167;168;168;137;168;168;168;168;161;168;168;175;168;166;168;168;168;168;161;211;	NA18526,NA18558,HG00653,HG00690,NA18632,NA18532,HG00619,NA18540,HG00436,HG00584,NA18547,HG00663,NA18593,HG00531,HG00472,NA18577,HG00500,NA18564,NA18542,HG00580,NA18592,HG00656,HG00475,HG00422,HG00534,HG00427,HG00421,NA18603,NA18623,HG00418,HG00620,HG00524,NA18566,HG00428,NA18572,HG00583,NA18605,NA18633,HG00448,HG00476,NA18545,NA18609,HG00478,HG00533,HG00698,	45	intergenic	ENSG00000272796,ENSG00000215906	dist=28948;dist=2589	=
chr1	23603548	23603570	23	Alu	AluYf2;AluYe5;AluYc1;AluYe5;AluYf2;AluYc1;	+;+;+;+;+;+;	gctgggtacggtggctcacgcct	NO;NO;NO;NO;NO;NO;	Y;Y;Y;N;Y;Y;	269;232;188;249;285;246;	NA18582,NA18593,HG00513,NA18637,HG00619,NA18547,	6	intergenic	ENSG00000215381,ENSG00000261326	dist=31831;dist=4232	=
chr1	23809314	23809316	3	Alu	AluYf1,AluY,AluYf2;	+;	gga	NO;	Y;	203;	NA18605,	1	intronic	ENSG00000088280	.	=
chr1	24210836	24210842	7	Alu	AluSx;AluYe5;AluJo;AluJo;AluJo;AluJo;AluYe5,AluJo;AluJo;AluJo;AluYe5,AluJo;AluJo;AluJo;AluYe5,AluSx;AluJo;AluJo;AluJo;AluJo;AluJo;AluJo;AluYe5,AluJo;AluSx,AluJo;AluJo;AluYe5,AluJo;AluJo;AluJo;AluJo;AluJo;	-;-;NA;-;-;-;-;NA;-;NA;-;-;-;-;-;-;NA;-;-;-;-;-;-;-;-;-;-;	ccaggct	NA;NO;NO;polyT;NO;NO;NO;NO;NO;NO;polyT;NO;NO;NO;NO;NO;NO;polyT;NO;NO;polyT;NO;NO;NO;polyT;NO;NO;	N;N;NA;N;N;N;N;NA;N;NA;N;N;N;N;N;N;NA;N;N;N;N;N;N;N;N;N;N;	235;288;235;235;235;235;235;235;235;235;235;235;235;242;235;235;235;235;235;235;235;235;235;235;235;235;235;	HG00584,NA18609,HG00580,HG00537,HG00684,HG00683,HG00619,HG00533,NA18592,HG00422,HG00698,HG00418,NA18612,HG00524,HG00473,NA18564,HG00478,NA18562,NA18636,HG00437,NA18603,HG00690,HG00657,NA18558,NA18605,NA18594,NA18526,	27	intronic	ENSG00000188822	.	=
chr1	24233049	24233049	1	Alu	AluYd3,AluYd2;	NA;	a	polyT;	NA;	279;	NA18532,	1	intronic	ENSG00000188822	.	=
chr1	24941266	24941277	12	Alu	AluYb9;AluYb9,AluJo,AluYb8;AluYe5;AluYf2;AluYb8;AluYb9,AluYb8;AluYg6,AluYf2,AluYe2;AluYb8;AluYb8;AluYb9,AluYb8;AluYb8;AluYb8;AluYb8;AluYb8;AluYb8;AluYb8;AluYb9,AluYb8;AluYb8;AluYb9;AluYb8;AluYb8;AluYb8;AluYb8;AluYb8;AluYb3a2;AluYb8;	+;+;+;+;+;-;+;+;+;+;+;+;-;+;+;+;+;+;+;+;+;+;+;+;+;+;	agttaattttta	NO;polyA;NO;polyA;NO;polyT;NO;NO;NO;polyA;polyA;NO;NO;NA;polyA;NO;NO;NO;NA;polyA;NO;NO;polyA;NO;NO;polyA;	Y;N;Y;Y;Y;N;Y;Y;Y;Y;Y;Y;N;Y;N;Y;Y;Y;Y;Y;Y;Y;Y;Y;Y;Y;	301;301;243;301;301;301;301;301;301;301;301;301;301;301;301;301;301;301;301;301;301;301;301;301;301;301;	NA18636,HG00583,HG00513,NA18603,HG00580,NA18623,HG00672,HG00663,NA18620,NA18550,HG00657,HG00478,NA18577,NA18576,NA18570,HG00421,NA18624,HG00533,NA18572,HG00534,NA18545,NA18633,HG00699,HG00698,NA18542,HG00584,	26	intergenic	ENSG00000184454,ENSG00000239106	dist=5450;dist=10625	=
chr1	24994640	24994650	11	Alu	AluSq,AluSx,AluSc,AluJo,AluSp;	+;	tttgtagagat	NO;	Y;	99;	NA18612,	1	intronic	ENSG00000133226	.	=
chr1	25396441	25396454	14	Alu	AluYb9;	+;	acatgtctgtttta	NO;	Y;	301;	NA18632,	1	ncRNA_intronic	ENSG00000233755	.	=
chr1	25614267	25614291	25	Alu	AluYd3,AluYd8,AluYd2;	NA;	agtggtacaatcatagctcattgca	NA;	NA;	NA;	NA18621,	1	intronic	ENSG00000117616,ENSG00000187010	.	=
chr1	25732084	25732108	25	Alu	AluYd3a1;	NA;	cagtgagctatgattgtaccactgc	NO;	NA;	11;	NA18573,	1	intronic	ENSG00000188672	.	=
chr1	26812408	26812436	29	Alu	AluYd3a1;	+;	ttctctttttttttttttttttttttttc	NO;	N;	171;	HG00619,	1	intergenic	ENSG00000198830,ENSG00000224129	dist=9945;dist=33409	=
chr1	26834580	26834605	26	Alu	AluYf2;	+;	aaaaaaaaaaaaaaaattagccaggt	polyA;	Y;	290;	NA18552,	1	intergenic	ENSG00000198830,ENSG00000224129	dist=32117;dist=11240	=
chr1	27141123	27141135	13	Alu	AluYc1,AluYe2;AluYf2;	+;+;	caagataaatttc	NO;NO;	Y;Y;	165;301;	HG00479,NA18594,	2	upstream	ENSG00000241188	.	=
chr1	27232143	27232162	20	SVA	SVA_F;SVA_F;SVA_F;	NA;NA;NA;+;-;+;	taatcaggggtaattttttg	polyA;NO;NO;NO;NO;NO;	NA;NA;NA;Y;N;Y;	28;28;28;257;256;346;	NA18562,NA18566,NA18573,|HG00436,HG00698,HG00584,	6	intronic	ENSG00000090273	.	=
chr1	27356978	27357007	30	Alu	AluSx;AluSz;AluSz,AluJo;AluSz;AluSz;	-;-;-;-;-;	ctaatttttgtatttttagtagagacgggg	NO;polyT;NO;NO;NO;	N;N;N;N;N;	288;288;288;187;288;	HG00533,HG00537,HG00584,HG00448,HG00534,	5	intergenic	ENSG00000158246,ENSG00000090020	dist=17651;dist=68299	=
chr1	27559853	27559879	27	Alu	AluYd3,AluYd2;	+;	aaaaaaaaaaaaaaaaaaaaaaacaag	NA;	Y;	197;	NA18593,	1	ncRNA_intronic	ENSG00000224311	.	=
chr1	27828540	27828569	30	L1	L1-Ta-1nd_C,L1-Ta-1d,L1-Pre-Ta_ACG_G,L1-Ta-0,L1-Pa2,L1-Pre-Ta_ACG_A,L1-Ta-1nd_G;L1-Ta-1nd_C,L1-Ta-1d,L1-Pre-Ta_ACG_G,L1-Ta-0,L1-Pa2,L1-Pre-Ta_ACG_A,L1-Ta-1nd_G;	-;+;	aaaaaaaaaaaaaaaaagaagtagaaaaat	NO;NA;	N;N;	463;472;	HG00525,NA18571,	2	intergenic	ENSG00000158195,ENSG00000237429	dist=11871;dist=23747	=
chr1	28035353	28035370	18	Alu	AluYf2;	+;	ccaatgtatagtttttta	NO;	Y;	301;	NA18570,	1	intergenic	ENSG00000207095,ENSG00000009780	dist=15007;dist=17120	=
chr1	28204972	28204983	12	Alu	AluJo;AluJo;AluJo;AluJo;AluJo;AluSz;AluSz;AluSz;	-;+;-;-;-;-;-;-;	ggcgtgagccag	NO;NO;NO;NO;NA;NO;NO;NO;	N;Y;N;N;N;N;N;N;	203;289;203;255;289;289;291;289;	NA18545,NA18555,NA18621,NA18579,NA18603,NA18637,NA18605,NA18532,	8	intronic	ENSG00000130775	.	=
chr1	28232390	28232427	38	Alu	AluYe2;AluSx,AluYe2;AluYe2;AluY;	-;-;-;-;	gcctcccaaagtgctgggattacaggcgtgagccacca	NO;NO;NO;polyT;	N;N;N;N;	129;127;123;118;	NA18524,NA18576,HG00418,HG00421,	4	intronic	ENSG00000117748	.	=
chr1	28634634	28634671	38	Alu	AluYa1,AluYe2;	+;	ccgcctcagcctccgaaagtgctgggattacaggcttg	polyA;	Y;	237;	NA18576,	1	intergenic	ENSG00000130766,ENSG00000130772	dist=25632;dist=20878	=
chr1	28745541	28745559	19	Alu	AluYe2;AluYe2;AluYe5;AluYe2;AluYf2;AluYf2;AluYf2;AluY;AluYf2;AluYe2;AluY;AluYf2;AluYe5;AluYf2;	+;+;+;-;-;+;-;+;+;-;+;+;-;+;	tacttttatgatttttttc	NO;polyA;NO;NO;NO;NO;NO;NO;NO;NO;NO;NO;polyT;NO;	Y;Y;Y;N;N;N;N;Y;Y;N;Y;Y;N;Y;	301;301;298;301;301;301;301;301;301;301;301;301;301;301;	HG00524,HG00500,NA18555,HG00698,NA18552,NA18566,NA18562,NA18577,NA18542,HG00443,NA18532,NA18637,HG00418,HG00656,	14	intronic	ENSG00000204138	.	=
chr1	28765746	28765756	11	SVA	SVA_E;SVA_E;SVA_E;	+;+;+;	ccttcactttg	NO;NO;NA;	Y;Y;Y;	1293;1366;1386;	HG00663,HG00437,NA18594,	3	intronic	ENSG00000204138	.	=
chr1	28838731	28838738	8	Alu	AluSx;AluSp;AluSq;AluSp;AluSp;	+;-;-;-;-;	atccacca	NO;polyT;polyT;NO;polyT;	Y;N;N;N;N;	124;124;124;124;124;	HG00418,HG00443,HG00524,HG00473,NA18637,	5	intronic	ENSG00000180198	.	=
chr1	28898295	28898311	17	Alu	AluYa5;AluYa5;AluYf2;AluYb9,AluYb8;AluYa8;AluYd8,AluYd2;AluYa5;AluYd8;AluYa8;AluY,AluYa4;AluYf2;	-;+;+;+;-;-;+;+;+;+;+;	aaaaaaataaaaaatat	NO;NO;NO;NO;NO;NO;NO;NO;NO;NO;NO;	N;N;N;N;N;N;N;N;N;N;N;	187;156;301;301;301;301;245;144;301;301;301;	NA18623,HG00443,HG00500,HG00656,HG00418,NA18637,NA18562,NA18577,NA18624,NA18542,NA18609,	11	intronic	ENSG00000180098	.	=
chr1	29321463	29321480	18	Alu	AluYa5;AluYa5;AluYa5;AluYa4,AluYa5;	+;+;+;+;	acccagccttatttctta	NO;NO;NO;NO;	Y;Y;Y;Y;	301;301;301;301;	NA18572,HG00653,NA18623,HG00536,	4	intronic	ENSG00000159023	.	=
chr1	29382165	29382194	30	Alu	AluYa5;AluYe2;AluYf2;AluYa5;AluYf2;AluYe2;AluYf2;AluYe5;	+;+;-;+;+;+;+;+;NA;NA;	gaaaataactatggcggcaggcacggtggc	NO;NO;NO;NO;NO;NO;NO;NO;NO;NO;	Y;Y;N;Y;Y;N;N;N;NA;NA;	301;301;284;188;301;301;301;301;27;27;	NA18636,NA18620,NA18571,HG00672,HG00583,NA18529,NA18526,NA18561,|HG00500,NA18573,	10	intronic	ENSG00000159023	.	=
chr1	29426819	29426856	38	Alu	AluYe5;AluSz,AluYf2,AluSp;AluYg6;AluYf2,AluYe2;AluSg;AluYg6;AluSp;AluYg6;AluYe2;AluYe2;AluYg6,AluYe2;AluSz,AluSx;AluYf2;AluYg6;AluYg6;AluYg6;AluSx,AluYf2,AluSp;AluYg6;AluYe5;AluYf2;AluYg6;AluYg6;AluYg6,AluYf2;AluYg6;AluYg6;AluSp;AluYg6;AluSx;AluYg6;AluYbc3a;	+;+;+;+;+;+;+;+;+;+;+;+;+;+;+;+;+;+;+;+;+;+;+;+;+;+;+;+;+;+;	aaatacaaaaaaattagctgggcatggtggcacatccc	NO;NO;NO;NO;NO;NO;NO;NO;NO;NO;NO;NO;NO;NO;NO;NO;NA;NO;NO;NO;NO;NO;NO;NO;NO;NO;NO;NO;NO;NO;	N;Y;Y;Y;N;N;N;N;N;N;Y;N;N;Y;Y;N;Y;N;N;Y;N;Y;Y;N;Y;N;Y;Y;Y;Y;	174;301;301;301;291;301;97;301;301;134;207;301;301;301;301;301;301;246;301;301;301;301;217;301;228;301;301;301;301;243;	NA18624,NA18540,HG00418,NA18573,NA18547,NA18558,HG00530,NA18621,HG00448,NA18526,HG00533,NA18524,HG00537,HG00472,NA18577,NA18570,HG00657,NA18572,NA18537,HG00584,NA18612,HG00443,HG00653,NA18564,HG00656,NA18632,HG00580,HG00442,NA18594,HG00479,	30	intronic	ENSG00000159023	.	=
chr1	30151039	30151061	23	Alu	AluSg;	-;	ctttctttctttctttctttctt	NO;	N;	137;	NA18572,	1	intergenic	ENSG00000221126,ENSG00000228176	dist=33514;dist=30637	=
chr1	30641853	30641865	13	L1	L1-Pa2,L1-Pre-Ta_ACG_A;	+;	aatttaacttgaa	NO;	Y;	1341;	NA18573,	1	intergenic	ENSG00000233372,ENSG00000231251	dist=27399;dist=57505	=
chr1	31090508	31090520	13	Alu	AluYa5;AluYf2;AluYf2;AluYa5;	+;-;+;+;	cagattcttttta	NO;NO;NA;NO;	N;N;Y;Y;	301;301;301;301;	HG00421,HG00656,HG00500,NA18609,	4	intergenic	ENSG00000231949,ENSG00000162510	dist=196553;dist=93604	=
chr1	31244661	31244661	1	Alu	AluYd3a1;AluYd3a1;AluYd3a1;AluYd3a1;AluYd3,AluYd2;AluYd3a1;AluJo;AluYd3a1;AluYd8;AluYd3a1;AluYd3a1;AluYd3a1;AluYd3a1;AluYd3a1;AluYd3a1;AluYd3a1;AluYd3a1;AluYd3a1;AluYd3a1;AluSg,AluYh9;AluYd3a1;AluYd8;AluYd3a1;AluYd2;AluYd3a1;AluYd3a1;AluYd3a1;AluYd3a1;AluYd3a1;AluYd3a1;AluYd3a1;	NA;NA;NA;NA;NA;NA;NA;NA;NA;NA;NA;NA;NA;NA;NA;NA;NA;NA;NA;NA;NA;NA;NA;NA;NA;NA;NA;NA;NA;NA;NA;	t	polyT;NO;polyT;polyT;NO;polyT;NO;NO;NO;NO;NO;NO;polyT;NO;NO;polyT;polyT;polyT;NO;polyT;polyT;NO;NO;NO;NO;NO;NO;NO;NO;polyT;NO;	NA;NA;NA;NA;NA;NA;NA;NA;NA;NA;NA;NA;NA;NA;NA;NA;NA;NA;NA;NA;NA;NA;NA;NA;NA;NA;NA;NA;NA;NA;NA;	38;38;38;127;15;91;38;38;15;38;106;37;112;91;112;38;236;100;112;38;102;253;38;271;112;91;112;112;112;112;91;	NA18632,NA18547,NA18550,NA18570,NA18579,HG00530,NA18608,NA18623,HG00442,NA18593,NA18635,NA18633,HG00698,NA18603,NA18620,NA18555,NA18637,HG00542,NA18605,NA18552,NA18564,NA18621,NA18540,NA18563,HG00619,HG00536,HG00478,HG00672,HG00533,HG00513,NA18573,	31	intergenic	ENSG00000162511,ENSG00000229607	dist=13994;dist=38564	=
chr1	31632282	31632302	21	Alu	AluYe5;	-;	ggaggctaaggggggggggga	NO;	N;	193;	NA18579,	1	intergenic	ENSG00000225142,ENSG00000084628	dist=50812;dist=20290	=
chr1	31704173	31704200	28	Alu	AluYe2;	-;	tattctacttttttttttttttttttta	NO;	N;	149;	HG00583,	1	intronic	ENSG00000084628	.	=
chr1	32466363	32466389	27	Alu	AluSc;	NA;	tgttttatctttttttttttttttttc	NO;	NA;	18;	NA18526,	1	intergenic	ENSG00000184007,ENSG00000121774	dist=58186;dist=13041	=
chr1	33061971	33061984	14	Alu	AluY;	-;	aaaaaaaaaaaaag	NO;	N;	287;	HG00699,	1	intronic	ENSG00000160062,ENSG00000254553	.	=
chr1	33108379	33108393	15	Alu	AluSz;AluSc;AluSc;AluYe2;AluSc;AluSc;AluSc;AluSz;AluSz;AluSx,AluYa4;AluY;AluSc;AluSc;AluSz;AluSz;AluSc;AluYe2;AluSg;AluSc;AluSz;AluSc;AluSz;AluSz,AluYa4;AluSz;AluSc;AluYi6;AluSg;AluSc;AluSc;AluSz;AluSz;AluSz;AluSz;AluSc;AluJo;AluSc;AluSz;AluSc;AluSz;AluSz;AluSc;AluSc;AluSc;AluSz;AluSz,AluYa4;AluSc;AluSz;AluSc;AluSc;AluSc;AluYb3a1,AluYc2,AluY,AluSz,AluYa4;AluSz,AluYa4;AluSc;AluSc;AluSc;AluYa1;AluS…	+;+;+;-;+;+;+;+;+;+;+;+;+;+;+;-;-;+;+;-;+;+;+;+;+;+;+;+;+;+;+;+;+;-;+;+;+;+;+;+;-;+;+;+;+;+;+;+;+;-;+;+;+;+;+;+;+;+;+;-;+;+;+;	ttttttttttcaaat	NO;NO;NO;NO;NO;NO;NO;NO;NO;NO;NO;NO;NO;NO;NO;NO;NO;polyA;NO;NO;NO;NO;NO;NO;NO;NO;NO;NA;NO;NO;NO;NO;NO;NO;NO;NO;NO;NO;NO;NO;NO;NO;NO;NO;NO;NO;NO;NO;NO;NO;NO;NO;NA;NO;NO;NO;NO;NO;NO;NO;NO;NO;NO;	N;Y;Y;N;N;Y;N;Y;Y;Y;Y;Y;N;N;Y;N;N;Y;N;N;N;Y;Y;Y;N;Y;N;N;N;N;Y;Y;N;N;Y;Y;N;N;Y;Y;N;N;Y;Y;Y;N;Y;Y;N;N;Y;Y;Y;Y;N;Y;Y;Y;N;N;Y;Y;Y;	292;292;292;292;292;292;292;292;292;292;292;292;292;292;292;292;292;292;292;292;292;292;292;292;292;292;292;292;292;292;292;292;292;292;292;292;292;292;292;292;292;292;292;292;292;292;292;292;292;292;292;292;292;292;292;292;292;292;292;292;292;292;292;	HG00530,HG00525,HG00653,HG00683,HG00437,HG00428,HG00443,NA18632,NA18566,NA18594,HG00531,NA18558,HG00475,NA18633,NA18577,NA18529,HG00537,HG00524,NA18573,HG00427,NA18570,HG00478,HG00580,HG00479,NA18524,HG00448,NA18545,HG00442,HG00556,HG00536,HG00584,HG00619,HG00542,NA18537,HG00472,HG00583,HG00473,NA18605,NA18609,NA18593,NA18564,HG00534,NA18624,HG00663,NA18540,HG00671,NA18526,NA18608,NA18550,NA18611…	63	intronic	ENSG00000176261	.	=
chr1	33452140	33452160	21	Alu	AluSx,AluSc;	+;	ttattttattttattttttga	NO;	Y;	290;	HG00584,	1	upstream	ENSG00000236065,ENSG00000239670	.	=
chr1	33524874	33524887	14	Alu	AluYb3a1;AluYe5;AluYe2;AluYe5;AluYb3a1;AluYe2;AluYe2;AluYe2;AluYe5;AluYbc3a;	+;+;+;+;+;+;+;+;+;+;NA;NA;	atgaaaatgttcaa	NO;NO;NO;NO;NO;NO;NO;NO;NO;NO;NO;NO;	Y;N;N;Y;Y;Y;N;N;Y;N;NA;NA;	299;299;234;247;236;235;299;299;299;138;2023;27;	HG00437,NA18637,HG00530,NA18608,HG00418,HG00620,HG00672,HG00684,HG00556,NA18540,|HG00583,NA18576,	12	intergenic	ENSG00000004455,ENSG00000142920	dist=22281;dist=21827	=
chr1	35007067	35007067	1	L1	L1-Ta-1nd_C,L1-Ta-1d,L1-Pre-Ta_ACG_G,L1-Ta-0,L1-Pa2,L1-Pre-Ta_ACG_A,L1-Ta-1nd_G;	NA;	a	NO;	NA;	35;	NA18603,	1	intergenic	ENSG00000270241,ENSG00000207941	dist=264174;dist=128133	=
chr1	35088135	35088150	16	Alu	AluYd8;	+;	agatgatacattttgt	NO;	N;	114;	NA18577,	1	intergenic	ENSG00000270241,ENSG00000207941	dist=345242;dist=47050	=
chr1	36276158	36276167	10	Alu	AluYa5;	+;	agtgctttta	polyA;	Y;	301;	HG00683,	1	intronic	ENSG00000134698	.	=
chr1	36402635	36402649	15	Alu	AluYb9,AluYb8;	NA;	aaaatgatgaaagaa	NO;	NA;	301;	HG00542,	1	intronic	ENSG00000126070	.	=
chr1	36474680	36474694	15	Alu	AluYa5;AluYa5;AluYf2;AluYa5;AluYf2;AluYd2;AluYa5;AluYe5;AluYa5;AluYa5;AluYf2;AluYa5;AluYf2;AluYf2;AluYf2;AluYa5;AluYa5;AluYa5;AluYa5;AluYf2;AluYf2;AluYa5;AluYa5;	+;+;+;+;+;+;+;+;-;-;+;+;+;+;-;+;-;+;+;+;+;+;+;	ttcatgattcttttg	NO;NO;NO;NO;NO;NO;NO;NO;NO;NO;NO;NO;NO;NO;NO;NO;NA;NO;NO;NO;NO;NO;NO;	Y;Y;Y;Y;Y;N;Y;Y;N;N;Y;Y;Y;Y;N;Y;N;Y;Y;N;Y;Y;Y;	301;301;301;301;301;301;301;301;301;301;301;301;301;301;301;301;301;301;301;301;301;301;301;	NA18637,NA18555,HG00418,NA18592,NA18537,HG00653,NA18620,NA18577,HG00536,HG00448,NA18593,HG00663,NA18579,NA18576,NA18621,HG00698,NA18564,NA18605,HG00542,HG00583,HG00442,HG00475,NA18561,	23	ncRNA_intronic	ENSG00000271554	.	=
chr1	37211667	37211683	17	Alu	AluYb8;	+;	agaagtcattatctgaa	NO;	Y;	301;	HG00684,	1	intergenic	ENSG00000230214,ENSG00000234481	dist=115209;dist=27058	=
chr1	37215796	37215810	15	L1	AluYb9;AluYb3a1,AluYb3a2;AluYb8;AluYe2;AluYb8;AluYb8;AluYb9,AluYb8;AluYe5;AluYb9,AluYb8;AluYb8;AluYe5;AluYe2;AluYb9;AluYb9;AluYb9;AluYb9;AluYb8;AluYb8;AluYb9;AluYb8;AluYb8;AluYb9,AluYb8;AluYb8;AluYb9;AluYb8;AluYb8;AluYb8;AluYb8;AluYb9;AluYb8;AluYb8;AluYb8;AluYb8;AluYb8;AluYb9;AluYb8;AluYb8;AluYb8;AluYb8;AluYb9;L1-Ta-1nd_C,L1-Ta-1d,L1-Pre-Ta_ACG_G,L1-Ta-0,L1-Pa2,L1-Pre-Ta_ACG_A,L1-Ta-1nd_G;L1-Ta-1…	-;+;+;+;+;+;+;+;+;+;+;+;+;+;+;+;+;+;+;+;+;+;+;+;+;+;+;+;+;+;+;+;+;+;+;+;+;+;+;+;NA;NA;NA;	aaaaattaaatttaa	NA;NO;NO;NO;NO;NO;NO;NO;NO;NO;NO;NO;NO;NO;NA;NA;NO;NO;NO;NO;NO;NA;NO;NO;NO;NO;NO;NO;NO;NO;NO;NO;NO;NO;NO;NO;NO;NO;NO;NO;polyT;NO;NO;	N;Y;Y;N;Y;N;N;Y;Y;Y;Y;Y;Y;Y;Y;Y;N;N;Y;Y;Y;Y;Y;N;Y;Y;N;N;Y;Y;Y;Y;Y;Y;Y;N;Y;Y;Y;Y;NA;NA;NA;	301;159;301;141;301;301;301;212;301;301;301;301;301;301;301;301;301;301;301;301;301;301;301;301;301;301;286;297;301;301;301;301;301;301;301;301;301;301;301;301;2023;27;27;	NA18547,NA18579,NA18582,HG00656,HG00531,NA18620,NA18545,NA18636,NA18593,NA18624,HG00534,NA18526,NA18540,NA18566,HG00619,HG00653,HG00478,HG00421,HG00584,HG00443,NA18592,NA18571,HG00479,NA18611,NA18552,HG00557,HG00542,NA18537,NA18622,NA18612,HG00427,HG00436,NA18635,HG00476,NA18562,HG00418,HG00533,HG00475,HG00437,NA18573,|HG00683,NA18608,HG00442,	43	intergenic	ENSG00000230214,ENSG00000234481	dist=119338;dist=22931	=
chr1	37332360	37332371	12	L1	L1-Ta-1nd_C,L1-Ta-1d,L1-Pre-Ta_ACG_G,L1-Ta-0,L1-Pa2,L1-Pre-Ta_ACG_A,L1-Ta-1nd_G;	NA;	agagtggtttta	NO;	NA;	27;	HG00442,	1	intronic	ENSG00000163873	.	=
chr1	38241383	38241396	14	Alu	AluSz,AluYf2,AluYe2;AluSz;AluYd3a1;AluSz;AluSz,AluYf2,AluYe2;AluSz,AluYf2,AluYe2;AluYd3a1;AluYbc3a;AluYe2;AluYd3a1;AluYd3a1;AluYd3a1;AluYd3a1;AluSz,AluYf2,AluYe2;AluYd3a1;AluYd3a1;AluYe2;AluYe5,AluYbc3a;AluYe2;AluYe2;AluYd8;AluSz,AluYf2,AluYe2;	NA;-;-;-;-;NA;NA;-;NA;NA;NA;NA;NA;-;NA;NA;NA;NA;NA;NA;-;NA;+;-;+;+;-;-;	cagattgggtttta	NO;NO;NO;NO;NO;NO;NO;NO;NO;NO;NO;NO;NO;NO;NO;NO;NO;NO;NO;NO;NO;NO;NO;NO;NO;NO;NO;NO;	NA;N;N;N;N;NA;NA;N;NA;NA;NA;NA;NA;N;NA;NA;NA;NA;NA;NA;N;NA;N;N;N;N;N;N;	38;141;194;108;164;108;108;224;104;108;108;108;276;157;108;165;108;172;108;108;224;108;1159;1159;1159;1159;1159;1172;	HG00656,NA18571,HG00428,NA18550,NA18545,NA18594,NA18622,NA18632,HG00500,HG00690,HG00442,NA18592,HG00436,HG00663,NA18529,NA18552,NA18612,HG00531,NA18620,NA18621,HG00422,HG00478,|HG00653,HG00479,NA18562,HG00619,HG00683,HG00557,	28	upstream	ENSG00000214141	.	=
chr1	38342368	38342395	28	Alu	AluYc2,AluY,AluYa4,AluYf2;	+;	aaaatacaaaaaaaaaaaaaaaaaaaac	polyA;	Y;	183;	NA18592,	1	intronic	ENSG00000204084	.	=
chr1	38432766	38432792	27	Alu	AluYf2;AluYe5;AluYf2;AluY;AluYf2;AluYf2;AluYf2;AluYf2;AluYf2;AluYf2;AluY;AluYbc3a;AluYf2;AluYf2;AluYf2;AluYb3a1,AluYa1,AluYf2;AluYa1,AluYf2;AluYa5;AluYb3a1,AluYa1,AluYf2;AluYf2;AluYf2;AluYf2,AluYe2;AluYf2;AluYf2;AluYf2;AluYf2;AluYf2;AluYf2;AluYf2;L1-Ta-1nd_C,L1-Ta-1d,L1-Pre-Ta_ACG_G,L1-Ta-0,L1-Pa2,L1-Pre-Ta_ACG_A,L1-Ta-1nd_G;L1-Ta-1nd_C,L1-Ta-1d,L1-Pre-Ta_ACG_G,L1-Ta-0,L1-Pa2,L1-Pre-Ta_ACG_A,L1-T…	-;+;+;+;+;-;+;-;-;-;+;+;-;+;+;+;+;+;+;+;+;+;+;+;+;-;+;-;+;NA;NA;NA;NA;	aaaatagaaaaattagctgggcatggt	NO;NO;NO;NO;NO;NO;NO;polyT;NO;NO;NO;NA;polyT;NO;NO;NO;NO;NO;NO;NO;NO;NO;NO;NO;NO;NO;NO;NO;NO;NO;NO;NO;NO;	N;N;Y;Y;Y;N;N;N;N;N;Y;Y;N;Y;N;Y;Y;N;Y;Y;Y;Y;Y;N;Y;N;Y;N;Y;NA;NA;NA;NA;	299;299;299;299;299;299;299;297;299;299;299;299;296;299;299;299;299;299;299;299;299;299;299;299;297;299;299;299;299;27;2023;4410;27;	HG00683,HG00690,NA18611,HG00437,NA18636,HG00427,HG00656,HG00537,HG00436,HG00513,HG00428,NA18524,NA18612,NA18624,NA18633,NA18563,NA18622,NA18542,HG00583,NA18573,HG00422,NA18540,HG00534,NA18579,HG00671,HG00442,HG00620,NA18561,HG00619,|NA18593,HG00421,HG00580,NA18529,	33	intronic	ENSG00000183431	.	=
chr1	38950740	38950741	2	Alu	AluJo;AluYe2;AluSx,AluSc;AluYi6;AluYd8;	+;+;-;+;NA;	tc	NO;NO;polyT;NA;polyT;	N;N;N;Y;NA;	291;256;291;291;291;	NA18572,HG00653,NA18547,NA18571,HG00472,	5	intergenic	ENSG00000238063,ENSG00000215895	dist=8584;dist=223862	=
chr1	39411639	39411664	26	Alu	AluSx;	+;	aaaataaataataaaaataaataaat	NO;	N;	200;	HG00557,	1	intergenic	ENSG00000158315,ENSG00000207466	dist=4168;dist=4833	=
chr1	39411763	39411788	26	Alu	AluYd2;	-;	ttcttttctttttttttttttttttc	NO;	N;	293;	HG00690,	1	intergenic	ENSG00000158315,ENSG00000207466	dist=4292;dist=4709	=
chr1	39510236	39510260	25	Alu	AluSc;	+;	gaggaggaggaggagagaaggagga	NO;	N;	213;	HG00500,	1	intergenic	ENSG00000168653,ENSG00000127603	dist=9928;dist=36728	=
chr1	39604970	39604983	14	Alu	AluSq;	-;	tttttttttttttc	polyT;	N;	226;	NA18592,	1	intronic	ENSG00000127603	.	=
chr1	39677663	39677675	13	Alu	AluYb3a2,AluYa4,AluYa5;AluYa4,AluYa5;AluYe2,AluYd2;AluYa5;AluYbc3a;AluYd8,AluYd2;AluYa5;AluYf2,AluYa5;AluYa5;AluYa5;AluYf2;AluYd2;AluYf2;AluYe2;AluYd2;AluYf2;AluYa5;AluYd8,AluYd2;AluYa8;AluYa5;AluYd2;AluYa5;	+;-;+;+;+;+;+;+;-;+;+;+;+;+;+;+;+;+;+;+;+;+;	atagtgggtgatt	NO;NA;NO;NO;polyA;NO;NA;NO;polyT;NO;NO;NO;NA;NA;NO;NO;NO;NO;NA;NO;NA;polyA;	N;N;N;Y;N;N;Y;Y;N;Y;N;N;Y;N;N;N;N;N;N;N;N;Y;	96;301;89;301;301;301;301;301;301;301;301;301;301;301;301;301;301;301;301;301;301;301;	HG00443,HG00531,HG00619,NA18636,NA18624,NA18592,NA18555,HG00537,NA18562,NA18608,HG00580,HG00436,HG00418,NA18542,NA18632,NA18550,NA18545,HG00525,NA18611,NA18524,NA18593,HG00479,	22	intronic	ENSG00000127603	.	=
chr1	40022708	40022736	29	Alu	AluYc2,AluYc1,AluY;	-;	aaaaaaaaaaaaaaaaagaaaaaaaaaat	NO;	N;	290;	NA18622,	1	ncRNA_intronic	ENSG00000243970	.	=
chr1	40130160	40130186	27	Alu	AluYd3a1;AluYd8;AluYd3a1;	-;NA;+;	tcctcctctcctctcctctcctctcct	NO;NO;NO;	N;NA;Y;	102;127;241;	NA18547,HG00671,NA18526,	3	intronic	ENSG00000116981	.	=
chr1	40262578	40262581	4	Alu	AluSx;AluSx;	+;+;	ggtg	NO;polyA;	N;N;	197;243;	NA18555,NA18635,	2	upstream	ENSG00000229213	.	=
chr1	40516078	40516087	10	Alu	AluSx,AluSc;AluSx,AluSc;AluSx,AluSc;AluSc;AluSx,AluSc;	+;+;NA;+;+;	aaatatcttg	NO;NO;NO;NA;NO;	N;N;NA;N;N;	118;118;35;203;119;	HG00533,NA18609,HG00683,HG00478,HG00531,	5	intronic	ENSG00000131236	.	=
chr1	40524687	40524704	18	Alu	AluYe5;AluYf2,AluSp;AluYf2,AluYh9;AluYf2;AluSc;AluYh9;AluYf2;AluYa1;AluYbc3a;AluYe5;AluYe5,AluYbc3a;AluYf2;AluYa1,AluYf2;AluYf2;AluYa4,AluYf2,AluYa5;AluYh9;AluYa4,AluYf2,AluYa5;AluYa1,AluYf2;AluYd8;AluYh9;AluYf2,AluYh9;AluYf2;AluYa1;AluYh9;AluYh9;AluYa1,AluYa5;AluYf2;	-;+;+;-;+;+;+;+;-;+;-;+;+;+;+;+;+;+;-;+;+;+;+;+;-;+;+;	gcaaattctaactttcta	NA;NO;NO;NO;NO;polyA;NO;NO;NO;polyA;NO;NO;NO;NO;NO;NO;NO;NO;NO;NO;NO;NA;polyA;NO;NO;NO;NA;	N;N;Y;N;Y;Y;Y;Y;N;Y;N;Y;Y;Y;Y;Y;Y;N;N;Y;Y;Y;Y;Y;N;Y;Y;	301;301;301;301;301;301;301;301;301;301;301;301;301;301;301;301;301;243;301;301;301;301;301;301;301;243;301;	HG00619,HG00531,HG00427,HG00656,HG00525,NA18621,NA18564,HG00479,NA18532,HG00620,NA18635,HG00428,HG00500,HG00478,NA18609,HG00580,HG00472,HG00437,NA18576,NA18550,NA18566,HG00530,HG00476,NA18612,NA18542,HG00584,HG00663,	27	intronic	ENSG00000131236	.	=
chr1	41002068	41002092	25	L1	L1-Ta-1nd_C,L1-Ta-1d,L1-Ta-0,L1-Ta-1nd_G;	+;	aaaaaaaaaaaaagaaaaaaaaaag	NO;	Y;	707;	NA18609,	1	intronic	ENSG00000117010	.	=
chr1	41108438	41108450	13	Alu	AluSx;	+;	ccaacatggtgaa	NO;	N;	99;	NA18611,	1	intronic	ENSG00000117016	.	=
chr1	41518791	41518792	2	Alu	AluSg;AluSg;	+;-;	tg	NO;NO;	Y;N;	197;197;	HG00421,HG00513,	2	intronic	ENSG00000010803	.	=
chr1	41835540	41835545	6	Alu	AluY;AluYd3,AluYd2;AluY;AluY;AluY;AluY;	+;-;+;+;+;+;	gggagc	polyA;NO;polyA;NO;NO;polyA;	N;N;N;N;N;N;	298;187;208;203;291;296;	NA18547,HG00653,NA18573,NA18636,NA18561,NA18621,	6	intronic	ENSG00000204060	.	=
chr1	42390302	42390318	17	Alu	AluYf2;AluYa5;AluYf2;AluYa5;AluYf2;AluYf2;	+;+;+;-;+;+;	agaaaggtacctaccca	NA;NO;NA;NO;NO;polyA;	Y;Y;Y;N;Y;Y;	301;301;301;301;301;301;	HG00525,HG00698,NA18540,HG00448,HG00684,NA18635,	6	intergenic	ENSG00000127124,NONE	dist=5924;dist=NONE	=
chr1	42483961	42483970	10	L1	L1-Pa2;L1-Pa2;L1-Pa2,L1-Pre-Ta_ACG_A;L1-Pa2;L1-Pa2,L1-Pre-Ta_ACG_A;L1-Pa2;L1-Pa2;L1-Pa2;L1-Pa2,L1-Pre-Ta_ACG_A;L1-Pa2;L1-Pa2;L1-Pa2;L1-Pa2,L1-Pre-Ta_ACG_A;L1-Pa2;L1-Pa2;L1-Pa2;L1-Pa2;L1-Pa2;L1-Pa2;L1-Pa2;L1-Pa2;L1-Pa2;L1-Pa2,L1-Pre-Ta_ACG_A;L1-Pa2;L1-Pa2;L1-Pa2;L1-Pa2,L1-Pre-Ta_ACG_A;L1-Pa2;L1-Pa2;L1-Pa2,L1-Pre-Ta_ACG_A;L1-Pa2;L1-Pa2;L1-Pa2;L1-Pa2;	+;+;+;-;+;-;+;+;+;+;+;+;-;+;+;+;+;+;+;+;+;+;+;+;+;+;+;+;+;-;+;+;+;+;	agaaatgttt	NO;NO;NO;NA;NO;polyT;NA;NA;NO;NO;NO;NO;NO;NO;NO;NO;NO;NO;NO;NO;NO;NO;NO;NA;NO;NO;NO;NO;NO;NO;NO;polyA;NA;NO;	Y;Y;Y;N;N;N;Y;Y;N;Y;N;N;N;Y;Y;Y;Y;Y;Y;Y;Y;Y;Y;Y;Y;Y;Y;Y;Y;N;Y;Y;Y;Y;	1481;1480;1481;1481;1476;1480;1480;1480;1481;1480;1481;1481;1481;1480;1480;1480;1475;1480;1480;1480;1480;1480;1481;1481;1480;1480;1479;1480;1481;1480;1480;1481;1480;1481;	HG00557,HG00620,HG00672,NA18571,HG00580,HG00500,HG00442,HG00583,HG00525,HG00473,NA18603,HG00698,NA18633,HG00428,NA18555,NA18609,NA18577,HG00542,NA18605,NA18635,NA18623,NA18558,NA18621,NA18524,NA18545,HG00671,NA18593,NA18572,HG00699,HG00531,HG00537,HG00448,HG00690,NA18529,	34	intergenic	ENSG00000127124,ENSG00000227538	dist=99583;dist=22298	=
chr1	42575859	42575888	30	Alu	AluYe5;AluYe5;AluSc;	+;NA;NA;	tatatatatatatatatatatatatatatt	NO;NO;NO;	Y;NA;NA;	235;149;105;	NA18572,NA18632,HG00534,	3	intergenic	ENSG00000227538,ENSG00000228776	dist=68459;dist=30418	=
chr1	42832812	42832813	2	Alu	AluYe5;AluSq,AluSx;AluYe5;AluSz;AluYe2;AluYe5;AluYe5;AluYe2;AluYe2;AluYe2;AluYe5;AluYb3a1,AluYe2;AluYe5;AluYe2;AluYe2;AluYe2;AluYe2;AluYe5;AluYe5;AluYe2;AluYe2;AluYe2;AluYe2;AluYe2;AluYe2;AluYe2;AluYe2;AluYb3a1,AluYb3a2;AluYe5;AluYe2;AluYe5,AluYbc3a;AluYf2,AluYe2;AluYe5;AluYe2;AluSq;AluYe2;AluYe5;AluYe5;AluYe5;AluYe5,AluYe2;AluYe2;AluYe2;AluYb3a1,AluYe2;AluYe2;AluYf2;AluYe2;AluYe2;AluYe5;AluYe2;	+;-;+;-;-;-;+;-;-;+;+;+;+;+;+;+;+;+;+;+;+;-;+;+;+;-;-;-;+;+;+;+;+;+;+;-;+;-;+;+;+;+;+;+;-;-;-;+;-;	tc	NO;NO;NO;NO;NO;NO;NO;NO;NO;NO;NO;NO;NO;NO;NO;NO;NO;NO;NO;NO;NO;NO;NO;NO;NO;NO;NO;NO;NO;NO;NO;NO;NO;NO;NO;NO;NO;NO;NO;NO;NO;NO;NO;NO;NO;NO;NO;NO;NO;	Y;N;Y;N;N;N;Y;N;N;Y;Y;Y;Y;Y;Y;Y;Y;Y;Y;Y;Y;N;Y;Y;Y;N;N;N;Y;Y;Y;Y;Y;Y;Y;N;Y;N;Y;Y;Y;Y;Y;Y;N;N;N;Y;N;	296;72;233;209;92;233;237;193;105;105;241;134;244;81;129;90;103;237;296;110;105;98;111;113;98;100;105;90;237;95;237;244;249;105;94;105;244;244;237;129;102;110;129;87;129;105;94;296;112;	HG00418,NA18593,HG00583,NA18637,NA18582,NA18537,NA18577,NA18594,NA18552,HG00557,NA18564,HG00542,NA18605,HG00479,HG00442,HG00533,HG00448,HG00531,HG00584,NA18636,HG00690,HG00683,HG00657,HG00556,HG00478,HG00536,HG00653,NA18558,HG00513,NA18555,HG00530,HG00472,NA18609,HG00422,NA18623,HG00428,NA18611,NA18542,NA18608,NA18633,NA18532,NA18563,NA18624,NA18579,NA18566,NA18540,NA18632,NA18545,HG00684,	49	intergenic	ENSG00000227527,ENSG00000177181	dist=28765;dist=13653	=
chr1	44059296	44059310	15	Alu	AluSp;AluSp;AluSz;AluSp;AluSp;AluSz,AluJo;	NA;NA;NA;NA;-;+;	ttatggtcacaaggt	NO;NO;NO;NO;NO;NO;	NA;NA;NA;NA;N;N;	42;180;94;134;59;55;	NA18633,HG00657,HG00672,NA18582,NA18550,NA18571,	6	intronic	ENSG00000142949	.	=
chr1	44059859	44059886	28	Alu	AluSp;AluSp;	NA;NA;	tcttgacatcactggtacatgcacatgt	NO;NO;	NA;NA;	145;145;	NA18576,NA18532,	2	intronic	ENSG00000142949	.	=
chr1	44059934	44059962	29	Alu	AluSp;AluSp;AluSp;AluYd8;	-;NA;NA;NA;	ccttgggaaagtgtcacctccccaaggcc	NO;NO;NO;NO;	N;NA;NA;NA;	292;145;288;145;	NA18636,HG00525,HG00542,HG00436,	4	intronic	ENSG00000142949	.	=
chr1	44097650	44097658	9	Alu	AluYb8;AluYb3a1,AluYf2;	-;+;	attttttca	polyT;NO;	N;Y;	301;301;	NA18637,HG00698,	2	intergenic	ENSG00000142949,ENSG00000066135	dist=8307;dist=18171	=
chr1	44208911	44208924	14	Alu	AluYd2;AluYf2;AluYa5;AluYf2;AluYa5;AluYa5;AluYa1;AluYa5;AluYf2;AluYa5;AluYf2;AluYa5;AluYa5;AluYa5;AluYf2;AluYf2;AluYa1;AluYf2;AluYf2;AluYbc3a;AluYa5;AluYf2;AluYa5;AluYf2;AluYf2;AluYf2;AluYa5;AluYa5;AluYf2;AluYf2;AluYf2;	-;+;+;+;+;+;+;+;+;+;+;+;+;+;+;+;+;+;+;+;+;+;+;+;+;+;+;+;+;+;+;	aaacagagccccct	NO;NO;NO;NO;NO;NO;NO;NO;NO;NO;NO;NO;NO;NO;NO;NO;NO;NO;NO;NO;NO;NO;NO;NO;NO;NO;NO;NO;NO;NO;NO;	N;N;Y;Y;N;Y;Y;Y;Y;N;Y;Y;N;N;N;N;Y;Y;N;Y;Y;N;Y;Y;Y;Y;Y;N;Y;N;Y;	294;284;294;294;216;295;294;294;294;294;294;294;294;294;294;294;294;294;294;294;294;294;294;294;294;294;294;294;294;294;294;	NA18558,HG00672,NA18577,HG00671,HG00525,HG00531,HG00475,NA18529,HG00619,HG00473,HG00580,NA18622,NA18603,HG00557,NA18637,NA18563,NA18620,HG00436,NA18593,HG00443,NA18570,NA18621,HG00513,HG00530,NA18532,NA18632,NA18582,NA18609,NA18592,NA18571,NA18566,	31	intronic	ENSG00000126091	.	=
chr1	44565533	44565533	1	Alu	AluYe2;	NA;	a	NO;	NA;	14;	HG00534,	1	ncRNA_intronic	ENSG00000230615	.	=
chr1	44885576	44885593	18	L1	L1-Ta-1nd_C,L1-Ta-1d,L1-Pre-Ta_ACG_G,L1-Ta-0,L1-Pa2,L1-Pre-Ta_ACG_A,L1-Ta-1nd_G;	NA;	aacctaagattggagcct	NO;	NA;	27;	HG00542,	1	intronic	ENSG00000187147	.	=
chr1	44933808	44933823	16	Alu	AluYc1;AluYc1;AluYbc3a;AluYc1;AluYf2;AluYc1;AluYf2;AluYc1;AluYc1;AluYf2;AluY;	+;+;+;+;+;+;+;+;+;+;+;	aaaaaatggcactgat	polyA;NO;NO;NA;NO;NO;NO;NO;NO;NO;NO;	Y;Y;N;Y;Y;Y;Y;Y;Y;Y;N;	301;301;301;301;301;301;301;301;301;301;301;	HG00437,HG00671,HG00533,HG00684,HG00436,HG00475,NA18572,NA18592,HG00656,NA18635,NA18622,	11	intronic	ENSG00000187147	.	=
chr1	45204434	45204434	1	SVA	SVA_D;	+;	c	NO;	Y;	666;	NA18579,	1	intergenic	ENSG00000200169,ENSG00000142945	dist=7592;dist=1056	=
chr1	45355209	45355223	15	Alu	AluYa1;	+;	aaaaaaaaaaaatta	NO;	Y;	300;	NA18620,	1	intronic	ENSG00000070785	.	=
chr1	45417625	45417636	12	Alu	AluYa1,AluYf2;AluSz;AluSq;AluYa5;AluSx;AluYe5;AluSx;	+;-;-;-;-;-;-;	attttttttttt	NO;NO;NO;NO;NO;NO;NO;	Y;N;N;N;N;N;N;	246;240;257;301;256;301;244;	HG00557,HG00478,NA18632,NA18620,NA18532,HG00533,HG00699,	7	intronic	ENSG00000070785	.	=
chr1	45546913	45546927	15	SVA	SVA_D;	+;	cctctccctctccct	NO;	Y;	429;	HG00472,	1	intronic	ENSG00000162415	.	=
chr1	45775851	45775855	5	L1	L1-Ta-1nd_C,L1-Ta-1d,L1-Pre-Ta_ACG_G,L1-Ta-0,L1-Pa2,L1-Pre-Ta_ACG_A,L1-Ta-1nd_G;	NA;	cgggc	NO;	NA;	5612;	HG00698,	1	intergenic	ENSG00000221707,ENSG00000186603	dist=77872;dist=16690	=
chr1	45795695	45795708	14	Alu	AluYb8;AluYb9,AluJo,AluYb8;AluSq,AluSp;AluYb8;AluYb8;AluSp;AluYb8;AluYb9;AluYb9;AluYb8;AluYb8;AluYb8;AluYb8;AluYb3a1,AluYb3a2;AluYb9;AluSq;AluSq;AluYb8;AluYb9,AluYb8;AluYb8;AluYb8;AluYb8;AluYb8;AluYb8;AluYb8;AluJo;AluYa1,AluYc2,AluY,AluSq,AluYb3a2,AluYg6,AluYf2;AluYb9;AluYb8;AluYb8;AluSp;AluYb9;AluYb8;AluYb9,AluYb8;AluYf2;AluSq,AluSp;AluYbc3a;AluYb9,AluYb8;AluYb9,AluYb8;AluSq;AluYb8;AluYb8;AluYb9…	+;+;+;+;+;+;-;+;+;+;+;+;+;+;+;+;+;+;+;+;+;+;+;+;+;+;+;+;+;+;+;+;+;+;+;+;+;+;+;+;+;+;+;+;+;+;+;+;+;+;+;+;+;+;	ggagttcgagacca	NO;NO;NO;NA;NO;NO;NO;NO;NO;NO;NO;polyA;NA;NO;NA;NO;NO;NO;NO;NO;NO;NO;NA;NO;NO;NO;NO;NO;NO;polyA;NO;NO;polyA;NO;NO;NO;NO;NA;NA;NO;polyA;NO;NA;NA;NO;polyA;NO;NO;NO;polyA;NA;NO;NA;NO;	Y;Y;N;Y;Y;Y;N;Y;Y;Y;Y;Y;Y;Y;Y;Y;N;Y;Y;Y;Y;Y;Y;Y;Y;Y;Y;Y;Y;N;N;Y;Y;Y;N;Y;N;Y;Y;N;Y;N;Y;Y;Y;Y;Y;Y;Y;Y;Y;N;Y;N;	301;291;301;301;301;291;297;291;291;301;301;301;301;301;291;221;301;291;291;301;298;291;291;301;301;301;301;301;301;301;301;291;301;301;301;301;301;301;301;301;292;301;301;301;301;301;301;301;301;301;301;301;301;301;	NA18633,HG00500,NA18605,HG00473,HG00475,HG00531,HG00428,HG00684,HG00583,NA18624,HG00530,HG00436,HG00683,NA18637,HG00437,NA18562,HG00663,HG00478,HG00653,NA18636,HG00690,HG00421,HG00479,NA18620,HG00472,NA18540,NA18570,NA18564,HG00657,HG00619,HG00443,NA18594,NA18573,NA18571,NA18532,NA18555,NA18635,NA18563,NA18524,NA18550,NA18526,NA18579,HG00556,HG00557,HG00656,HG00442,NA18612,HG00533,NA18576,HG00537…	54	UTR3	ENSG00000132781	ENST00000485271:c.*43_*30delins0	=
chr1	45983584	45983607	24	Alu	AluYbc3a;	+;	atatatacgtgacccaaacaaact	NO;	N;	301;	HG00421,	1	intronic	ENSG00000117450	.	=
chr1	46006468	46006483	16	SVA	SVA_F;	+;	agactcaaatatcttg	NO;	Y;	1386;	NA18555,	1	intergenic	ENSG00000234379,ENSG00000117448	dist=8657;dist=9732	=
chr1	46157507	46157507	1	Alu	AluSz,AluSx;	+;	a	NO;	N;	164;	HG00418,	1	intronic	ENSG00000159596	.	=
chr1	46169014	46169054	41	Alu	AluSq,AluSz;AluSq,AluSx;AluSq,AluSx;AluSq,AluSx,AluJo,AluSp,AluJb;AluYd2;AluSp;AluSx;AluSq,AluSx;AluSq,AluSx;AluSq,AluSx;AluSq,AluSx;AluYd2;AluSq,AluSz;AluSq,AluSz;AluYd8,AluYd2;	-;-;-;NA;-;-;+;-;NA;-;-;-;-;-;NA;	cctcccaaagtgctgggattacaggtgtgagccactgcacc	NO;NO;NO;NO;NO;NO;NO;NO;NO;NO;NO;NO;NO;NO;polyA;	N;N;N;NA;N;N;N;N;NA;N;N;N;N;N;NA;	219;219;209;280;209;290;75;280;28;65;219;280;209;209;27;	HG00442,NA18582,HG00537,HG00671,HG00443,HG00421,NA18561,NA18623,HG00557,NA18620,NA18605,HG00584,NA18558,NA18579,NA18608,	15	intronic	ENSG00000197429	.	=
chr1	46183797	46183820	24	Alu	AluYd2;	+;	agaataaaaataatatagtacaga	NO;	Y;	301;	NA18562,	1	intronic	ENSG00000197429	.	=
chr1	46201468	46201468	1	Alu	AluYd3a1;	NA;	g	polyA;	NA;	207;	HG00542,	1	intronic	ENSG00000197429	.	=
chr1	46320350	46320364	15	SVA	SVA_F;	-;	cacaggacccttctg	NO;	N;	1183;	NA18592,	1	intronic	ENSG00000086015	.	=
chr1	46333196	46333214	19	Alu	AluYb8;AluYe2;AluYb8;	+;-;+;	cacagccaaatttcatttc	NO;NO;NO;	Y;N;Y;	301;301;301;	NA18624,NA18573,HG00663,	3	intronic	ENSG00000086015	.	=
chr1	46679031	46679047	17	Alu	AluYb8;AluSg;AluYe2;AluYb8;AluYb9;AluYb9,AluYb8;AluYb8;AluYb9,AluYb8;AluYb8;AluYb8;AluYb8;AluYa1;AluYe2;AluYb8;AluYe5,AluYe2;AluYb3a2;AluYbc3a;AluYb8;AluYd2;AluYb8;AluYa1;AluYb9,AluYb8;AluYe2;AluYf2;AluYb3a2;AluYe2;AluYb9,AluYb8;AluYb8;AluYb9,AluYb8;AluYb8;AluYb8;AluYb8;AluYb8;AluYb8;AluYb8;AluYb8;AluYb3a2;AluYb9,AluYb8;AluYd2;AluYb8;AluYb9;AluYb8;AluYb8;AluYb3a2;AluYb8;AluYb8;AluYb8;AluYb8;AluYb…	+;-;+;+;+;-;+;-;+;+;+;-;-;-;+;+;-;+;+;+;-;+;-;+;-;-;+;+;+;-;+;+;+;-;-;+;-;+;-;-;+;+;+;+;+;+;-;+;+;+;+;+;+;+;-;+;+;+;	agtatataaatttttta	NO;NO;NO;NO;NA;NO;polyA;NO;polyA;NO;NO;NO;NO;NO;NO;polyA;polyT;NA;NO;NO;NO;NA;NO;NO;NA;NO;NO;polyA;NO;NO;polyA;polyA;NO;NO;NO;NA;NO;NA;NO;NO;polyA;NO;NO;NO;NO;NO;NO;polyA;NO;NO;polyA;NA;NO;NO;NO;NO;NO;NA;	Y;N;N;N;Y;N;Y;N;Y;Y;Y;N;N;N;Y;Y;N;N;Y;Y;N;Y;N;Y;N;N;Y;Y;Y;N;Y;Y;Y;N;N;Y;N;Y;N;N;Y;Y;Y;Y;N;Y;N;Y;Y;Y;Y;Y;Y;Y;N;Y;Y;Y;	301;301;128;301;301;291;296;301;298;301;301;301;139;301;301;301;301;301;88;301;301;301;108;301;301;204;301;301;301;291;296;298;301;246;301;301;301;301;63;301;301;301;301;232;301;293;301;301;301;301;301;301;301;301;301;290;301;301;	HG00619,NA18622,HG00656,HG00443,HG00542,NA18545,HG00556,NA18529,NA18636,NA18593,HG00537,HG00448,NA18611,HG00418,HG00683,HG00690,NA18637,NA18605,HG00584,NA18555,NA18632,HG00583,NA18570,NA18609,NA18594,HG00500,NA18579,NA18540,HG00428,NA18526,NA18576,NA18563,NA18623,HG00699,NA18547,NA18566,NA18612,HG00533,HG00530,NA18592,NA18635,HG00472,HG00442,NA18621,HG00436,NA18624,NA18552,HG00421,NA18573,NA18537…	58	intronic	ENSG00000085998,ENSG00000171357	.	=
chr1	46794799	46794814	16	Alu	AluYe2;AluYd2;	+;+;	ctcttgaaaattctta	NO;NO;	Y;Y;	301;301;	HG00542,HG00556,	2	intergenic	ENSG00000173660,ENSG00000117481	dist=12351;dist=11035	=
chr1	47123675	47123694	20	Alu	AluYa5;	+;	acttttgccttttattatta	polyA;	Y;	301;	NA18572,	1	intronic	ENSG00000123472	.	=
chr1	47241503	47241520	18	L1	L1-Pa2,L1-Pre-Ta_ACG_A;	+;	ctatttgtgagattttca	NO;	Y;	6047;	NA18561,	1	intergenic	ENSG00000236476,ENSG00000142973	dist=32698;dist=23150	=
chr1	47604279	47604293	15	SVA	SVA_F;	+;	aaacattatgagatt	NO;	N;	1269;	HG00580,	1	ncRNA_intronic	ENSG00000225506	.	=
chr1	47644771	47644807	37	SVA	SVA_E;	NA;	ctctctcttctctctctctctctctctctctctctcg	NO;	NA;	41;	NA18577,	1	ncRNA_intronic	ENSG00000225506	.	=
chr1	48743908	48743908	1	L1	L1-Ta-1nd_C,L1-Pre-Ta_ACG_G,L1-Ta-0,L1-Pa2,L1-Pre-Ta_ACG_A,L1-Ta-1nd_G;	+;	a	polyA;	Y;	409;	NA18532,	1	intergenic	ENSG00000117834,ENSG00000132122	dist=29592;dist=17136	=
chr1	48749370	48749397	28	L1	L1-Ta-1nd_C,L1-Ta-1d,L1-Ta-0,L1-Ta-1nd_G;	+;	aagaaagaaagaaagaaagaaagaaaat	NO;	Y;	286;	HG00473,	1	intergenic	ENSG00000117834,ENSG00000132122	dist=35054;dist=11647	=
chr1	48850044	48850052	9	SVA	SVA_E;	+;	agagggaga	NO;	Y;	588;	NA18558,	1	intronic	ENSG00000132122	.	=
chr1	48850056	48850056	1	SVA	SVA_E;	+;	a	NO;	Y;	547;	NA18579,	1	intronic	ENSG00000132122	.	=
chr1	48922140	48922150	11	Alu	AluYa5;AluYa5;AluYa5;	+;+;+;	aagaaatagaa	NA;NO;NO;	Y;N;N;	301;301;301;	NA18636,HG00536,HG00448,	3	intronic	ENSG00000132122	.	=
chr1	48972520	48972537	18	Alu	AluYa5;	+;	aaatatagatagtgacgt	NO;	N;	301;	NA18612,	1	intergenic	ENSG00000232514,ENSG00000186094	dist=9112;dist=25990	=
chr1	49357678	49357693	16	Alu	AluYb9;AluYd3a1;AluYb9,AluYb8;AluYb9;AluYf2;AluYb9;AluYb9,AluYb8;AluYb3a1,AluYb3a2;AluYb9;AluYb9,AluYb8;AluYb9;AluYb9;AluYb9;AluYb9;AluYb9;AluYb9;	+;+;+;+;+;+;+;+;+;+;+;+;+;+;+;+;	aaacaatagaaattta	NO;NO;NO;polyA;NO;NO;NO;NO;polyA;NO;NA;NO;NO;NO;NA;NO;	N;N;N;Y;Y;N;N;N;Y;N;N;Y;Y;N;Y;Y;	301;301;301;301;301;301;301;301;301;301;301;301;301;301;301;301;	HG00422,NA18636,HG00557,NA18545,HG00475,HG00524,NA18524,HG00418,NA18562,HG00442,NA18563,HG00580,HG00472,NA18566,HG00427,NA18593,	16	intronic	ENSG00000186094	.	=
chr1	49428739	49428756	18	L1	L1-Ta-1nd_C,L1-Pre-Ta_ACG_G,L1-Ta-0,L1-Pa2,L1-Pre-Ta_ACG_A,L1-Ta-1nd_G;L1-Ta-1nd_C,L1-Pre-Ta_ACG_G,L1-Ta-0,L1-Pa2,L1-Pre-Ta_ACG_A,L1-Ta-1nd_G;L1-Ta-1nd_C,L1-Pre-Ta_ACG_G,L1-Ta-0,L1-Pa2,L1-Pre-Ta_ACG_A,L1-Ta-1nd_G;L1-Ta-1nd_C,L1-Pre-Ta_ACG_G,L1-Ta-0,L1-Pa2,L1-Pre-Ta_ACG_A,L1-Ta-1nd_G;L1-Ta-1nd_C,L1-Pre-Ta_ACG_G,L1-Ta-0,L1-Pa2,L1-Pre-Ta_ACG_A,L1-Ta-1nd_G;L1-Ta-1nd_C,L1-Pre-Ta_ACG_G,L1-Ta-0,L1-Pa2,L…	+;+;+;+;+;+;+;-;-;+;+;+;+;+;+;+;+;-;-;+;+;	agactgggtaattttcta	NO;polyA;NO;NA;NO;NO;NA;NO;NO;NO;NO;polyA;NO;NA;NO;NO;NO;polyT;polyT;NO;NO;	Y;Y;N;Y;Y;Y;Y;N;N;Y;Y;Y;Y;Y;Y;Y;Y;N;N;Y;Y;	5553;5552;5552;5552;5552;5552;5552;5552;5552;5552;5552;5403;5552;5552;5403;5552;5552;5552;5552;5552;5553;	HG00530,NA18571,NA18636,HG00620,NA18532,HG00537,NA18529,HG00556,NA18622,NA18561,NA18564,NA18611,HG00442,HG00583,NA18576,HG00428,HG00476,NA18624,NA18594,HG00531,NA18605,	21	intronic	ENSG00000186094	.	=
chr1	49463250	49463264	15	L1	L1-Ta-1nd_C,L1-Pre-Ta_ACG_G,L1-Ta-0,L1-Pa2,L1-Pre-Ta_ACG_A,L1-Ta-1nd_G;L1-Pa2,L1-Pre-Ta_ACG_A;L1-Ta-1nd_C,L1-Pre-Ta_ACG_G,L1-Ta-0,L1-Pa2,L1-Pre-Ta_ACG_A,L1-Ta-1nd_G;L1-Pa2,L1-Pre-Ta_ACG_A;L1-Ta-1nd_C,L1-Pre-Ta_ACG_G,L1-Ta-0,L1-Pa2,L1-Pre-Ta_ACG_A,L1-Ta-1nd_G;	+;+;+;+;-;	aactgaatcttctta	NO;NO;NO;NO;NO;	Y;Y;Y;Y;N;	6050;6050;6050;6050;6046;	HG00513,HG00533,NA18526,NA18633,NA18552,	5	intronic	ENSG00000186094	.	=
chr1	49861979	49861993	15	Alu	AluYa5;AluYd2;AluYf2;AluYi6;AluYa4;	+;+;+;+;+;	aaaaataaagacagg	NO;NO;NO;NO;NO;	N;Y;Y;N;Y;	151;301;301;301;301;	HG00442,HG00422,NA18594,NA18545,NA18563,	5	ncRNA_intronic	ENSG00000225623	.	=
chr1	50146043	50146053	11	Alu	AluYf2;AluSc;AluYa1,AluYf2,AluYe2;AluYf2;	+;+;+;+;	ctttcctttta	NO;NO;NO;NO;	Y;Y;Y;Y;	301;301;301;301;	NA18636,HG00418,HG00475,NA18562,	4	intronic	ENSG00000186094	.	=
chr1	50682720	50682736	17	L1	L1-Ta-1nd_C,L1-Pre-Ta_ACG_G,L1-Ta-0,L1-Pa2,L1-Pre-Ta_ACG_A,L1-Ta-1nd_G;L1-Pa2,L1-Pre-Ta_ACG_A;L1-Ta-1nd_C,L1-Pre-Ta_ACG_G,L1-Ta-0,L1-Pa2,L1-Pre-Ta_ACG_A,L1-Ta-1nd_G;L1-Ta-1nd_C,L1-Ta-1d,L1-Pre-Ta_ACG_G,L1-Ta-0,L1-Pa2,L1-Pre-Ta_ACG_A,L1-Ta-1nd_G;L1-Ta-1nd_C,L1-Pre-Ta_ACG_G,L1-Ta-0,L1-Pa2,L1-Pre-Ta_ACG_A,L1-Ta-1nd_G;L1-Ta-1nd_C,L1-Pre-Ta_ACG_G,L1-Ta-0,L1-Pa2,L1-Pre-Ta_ACG_A,L1-Ta-1nd_G;L1-Ta-1nd_C,…	+;+;-;+;-;+;+;+;+;+;+;+;+;	gaaaacaacagaggggt	NO;NO;NO;NO;NO;NO;NO;NO;NO;NO;NO;NO;NO;	Y;Y;N;Y;N;Y;Y;Y;Y;Y;Y;Y;Y;	6050;6050;6050;6050;6050;6050;6050;6050;6050;6050;6050;6050;6050;	HG00442,HG00422,HG00656,NA18564,NA18611,NA18566,HG00479,NA18609,NA18542,HG00448,HG00663,NA18608,HG00421,	13	ncRNA_intronic	ENSG00000233407	.	=
chr1	50912649	50912662	14	Alu	AluYa4,AluYa5;AluYd2;AluYe2;AluJo;AluYe2;AluYbc3a;AluYb9,AluYb8;AluYf2;AluYa5;AluYb9,AluYb8;AluYe2;AluYe2;AluYa5;AluYb9,AluYb8;L1-Ta-1nd_C,L1-Ta-1d,L1-Pre-Ta_ACG_G,L1-Ta-0,L1-Pa2,L1-Pre-Ta_ACG_A,L1-Ta-1nd_G;L1-Ta-1nd_C,L1-Ta-1d,L1-Pre-Ta_ACG_G,L1-Ta-0,L1-Pa2,L1-Pre-Ta_ACG_A,L1-Ta-1nd_G;	-;+;+;+;-;-;+;+;-;+;-;-;+;+;NA;NA;	cctaataattttca	polyT;NO;polyA;NO;NO;NO;NA;NO;NO;NO;NO;polyT;NO;NO;NO;polyT;	N;Y;Y;Y;N;N;Y;Y;N;Y;N;N;Y;Y;NA;NA;	80;301;134;301;301;301;301;301;301;301;301;301;301;301;27;27;	HG00557,NA18562,HG00672,NA18624,NA18576,HG00583,NA18572,NA18632,NA18635,NA18636,NA18529,NA18542,HG00534,HG00530,|HG00698,NA18579,	16	intronic	ENSG00000185104	.	=
chr1	51057913	51057927	15	Alu	AluYd3a1;AluYb9;AluYb9,AluYb8;	+;+;-;	aaactgatgctttta	NO;NA;NO;	Y;N;N;	301;296;301;	NA18632,HG00442,HG00500,	3	intronic	ENSG00000185104	.	=
chr1	51248403	51248422	20	Alu	AluYe2;	-;	gctaaggttaattcttatta	NO;	N;	144;	NA18547,	1	intronic	ENSG00000185104	.	=
chr1	52151957	52151974	18	Alu	AluYe2;	-;	ttgtgtaagtttttattc	NO;	N;	136;	NA18561,	1	intronic	ENSG00000117859	.	=
chr1	52855146	52855172	27	Alu	AluYb3a2;AluYb8;	+;+;	aaaaattataactaaaaagttataatt	NO;NO;	Y;Y;	301;301;	NA18526,NA18632,	2	intronic	ENSG00000085840	.	=
chr1	54332191	54332230	40	Alu	AluYf2;AluYa5;	-;+;	aggaacaccaccagcatgtagactgaggcatatgctttta	NO;NO;	N;N;	301;301;	NA18593,HG00556,	2	intronic	ENSG00000058799	.	=
chr1	54969834	54969851	18	L1	L1-Ta-1nd_C,L1-Ta-1d,L1-Pre-Ta_ACG_G,L1-Ta-0,L1-Pa2,L1-Pre-Ta_ACG_A,L1-Ta-1nd_G;	NA;	aaaaaaaaaaagaggctg	NO;	NA;	28;	HG00427,	1	upstream	ENSG00000265404	.	=
chr1	55164472	55164484	13	Alu	AluYa1;AluYa1;AluJo;AluYe5,AluJo;AluYe5;AluY;AluYf2;AluYb3a2;	-;-;+;-;-;-;-;-;	ttttttttttttg	NO;NO;NO;NO;NO;NO;NO;NO;	N;N;Y;N;N;N;N;N;	301;301;301;301;301;301;301;301;	HG00619,NA18612,HG00476,HG00583,NA18621,NA18624,NA18633,HG00531,	8	intronic	ENSG00000184313,ENSG00000271723	.	=
chr1	55343263	55343292	30	Alu	AluYe5;	+;	aaaaaataaaaaattattttaaaaaaaggt	NO;	N;	291;	NA18542,	1	intronic	ENSG00000116133	.	=
chr1	55343386	55343394	9	Alu	AluYd3,AluYd2;	-;	aaaagatgg	NO;	N;	196;	HG00583,	1	intronic	ENSG00000116133	.	=
chr1	55705910	55705910	1	Alu	AluYb3a1,AluYe2;	+;	g	NA;	N;	100;	NA18592,	1	intergenic	ENSG00000231090,ENSG00000231900	dist=6060;dist=127229	=
chr1	56405387	56405404	18	L1	L1-Pa2,L1-Pre-Ta_ACG_A;L1-Pa2,L1-Pre-Ta_ACG_A;L1-Pa2;L1-Pa2;L1-Pa2,L1-Pre-Ta_ACG_A;L1-Pa2;L1-Pa2;L1-Pa2;L1-Pa2,L1-Pre-Ta_ACG_A;L1-Pa2;L1-Pa2;L1-Pa2,L1-Pre-Ta_ACG_A;L1-Pa2,L1-Pre-Ta_ACG_A;L1-Pa2,L1-Pre-Ta_ACG_A;L1-Pa2;L1-Pa2;L1-Pa2;L1-Pa2;L1-Pa2;L1-Pa2;L1-Pa2;L1-Pa2,L1-Pre-Ta_ACG_A;L1-Pa2;L1-Pa2;L1-Pa2;L1-Pa2;L1-Pa2;L1-Pa2;L1-Pa2;L1-Pa2;L1-Pa2,L1-Pre-Ta_ACG_A;L1-Pa2;L1-Pa2;L1-Pa2;L1-Pa2;L1-Pa2;L1-…	+;+;+;+;+;+;+;+;+;-;+;+;+;-;+;+;+;+;+;+;+;+;+;+;+;+;+;+;+;+;+;+;+;+;+;+;-;+;-;+;+;+;+;+;+;+;-;+;+;+;+;	ggcacctgttacgtttta	NO;NO;NO;NO;NO;NO;NO;NO;NO;NO;NO;NO;NO;NO;NO;NO;NO;NO;NO;NO;NO;NA;NO;NO;NO;NO;NO;NO;NO;NO;NO;NO;NO;NO;NO;NO;NO;NO;NO;NO;NO;NO;NO;NO;NO;NO;polyT;NA;NO;NO;NO;	Y;Y;Y;Y;Y;Y;Y;Y;Y;N;Y;Y;Y;N;Y;Y;Y;Y;Y;Y;Y;Y;Y;Y;Y;Y;Y;Y;Y;Y;Y;Y;Y;Y;Y;Y;N;Y;N;Y;Y;Y;Y;Y;Y;Y;N;Y;Y;Y;Y;	1908;1937;1918;1885;1939;1922;1861;1867;1864;1897;1903;1904;1907;1856;1901;1888;1921;1939;1894;1848;1823;1931;1899;1599;1907;1906;1597;1865;1887;1900;1885;1940;1897;1841;1906;1913;1883;1942;1887;1888;1768;1903;1887;1902;1894;1938;1906;1899;1908;1894;1891;	HG00428,HG00422,HG00524,HG00671,HG00690,HG00436,HG00656,HG00513,HG00418,NA18636,NA18633,NA18524,HG00557,HG00448,HG00531,NA18577,HG00500,NA18572,HG00478,HG00542,HG00475,HG00698,HG00657,NA18532,NA18612,HG00683,NA18611,NA18558,NA18608,NA18593,NA18624,NA18573,HG00530,NA18576,NA18632,HG00620,HG00442,NA18555,HG00653,NA18571,NA18637,NA18550,NA18622,NA18570,NA18545,NA18563,HG00427,HG00556,HG00534,HG00672…	51	ncRNA_intronic	ENSG00000230250	.	=
chr1	56802023	56802023	1	L1	L1-Ta-1nd_C,L1-Ta-1d,L1-Pre-Ta_ACG_G,L1-Ta-0,L1-Pa2,L1-Pre-Ta_ACG_A,L1-Ta-1nd_G;	+;	c	NO;	N;	2541;	NA18571,	1	intergenic	ENSG00000260971,ENSG00000223307	dist=77780;dist=40982	=
chr1	56879053	56879062	10	Alu	AluYd3a1;AluYb9,AluYb8;AluYb8;AluYe2;AluYb9;AluYf2;AluYc2;AluYb9,AluYb8;AluYe2;AluYe5;AluYb9,AluYb8;AluYf2;AluYf2;AluYe2;AluYb8;AluYe2;AluYb3a1;AluYb9;AluYb9,AluYb8;AluYb3a1,AluYf2;AluYb3a1;AluYb8;AluYe2;AluYb8;AluYb8;AluYb8;AluYf2;AluYe2;	+;+;-;-;+;NA;+;+;+;-;+;+;+;-;-;-;-;+;+;+;+;+;-;+;+;+;+;+;	cagtctttta	NA;NO;NO;NO;NO;NO;NO;polyA;NO;NO;NO;NO;NO;NO;NO;NO;NO;NO;NO;NO;NA;NO;NO;NO;NO;NO;NO;NO;	Y;Y;N;N;Y;NA;Y;Y;N;N;Y;Y;Y;N;N;N;N;N;Y;Y;Y;Y;N;Y;Y;Y;Y;Y;	301;301;248;301;301;301;301;298;140;301;301;301;301;92;293;301;301;301;301;301;301;301;301;301;301;301;301;301;	NA18632,NA18570,HG00422,NA18552,HG00683,NA18577,HG00475,HG00556,HG00531,HG00442,NA18526,HG00534,HG00436,NA18572,NA18564,NA18582,NA18623,HG00421,NA18621,HG00619,HG00620,NA18633,NA18594,HG00657,HG00524,HG00699,NA18624,HG00427,	28	intergenic	ENSG00000223307,ENSG00000223956	dist=35963;dist=1573	=
chr1	57100947	57100960	14	SVA	SVA_F;SVA_F;SVA_F;SVA_F;SVA_F;SVA_F;SVA_F;SVA_F;SVA_F;SVA_F;SVA_F;SVA_F;SVA_F;SVA_F;SVA_F;SVA_F;	+;+;+;+;+;+;+;+;+;+;+;+;+;-;+;+;	atccgatggtttta	NO;NO;NO;NO;NO;NO;NO;NO;NO;NO;NO;NO;NO;NO;NO;NO;	N;Y;Y;Y;Y;Y;Y;Y;N;N;Y;Y;Y;N;Y;Y;	854;993;212;979;973;979;979;895;973;973;973;993;979;979;939;973;	HG00690,HG00671,NA18622,HG00656,HG00448,HG00442,HG00418,HG00436,NA18608,HG00524,NA18547,NA18566,HG00556,HG00542,NA18611,NA18571,	16	intergenic	ENSG00000225475,ENSG00000162409	dist=15725;dist=10035	=
chr1	57600193	57600207	15	Alu	AluYd3a1;AluYd3a1;AluYd3a1;AluYd3a1;AluYd3a1;AluYd3a1;AluYd3a1;AluYd3a1;AluYd3a1;AluYd3a1;	+;+;+;+;+;+;+;+;+;+;	gaggttgtagtgaag	NO;NO;NO;polyA;NO;polyA;polyA;NO;polyA;polyA;	Y;Y;N;N;N;Y;N;N;N;N;	141;141;141;141;141;141;141;141;141;141;	HG00690,HG00422,HG00478,NA18526,HG00698,NA18566,NA18561,HG00672,NA18593,NA18608,	10	intronic	ENSG00000173406	.	=
chr1	58071855	58071869	15	Alu	AluYf2;AluYf2;AluYf2;AluYf2;AluYf2;AluYf2;AluYf2;AluYc2,AluYa4;AluYf2;AluY;AluYc2,AluYa4,AluYf2;AluYb9,AluYb8;AluYe2;AluYf2;AluYf2;AluYf2;AluYf2;AluYa4;AluYf2;AluYi6;AluYf2;AluYf2;AluYf2;AluY;AluYf2;AluYi6;AluYf2;AluYf2;AluYf2;AluYf2;AluYf2;AluYf2;AluYf2;AluYf2;AluYf2;AluYf2;AluYf2;AluYf2;AluYf2;AluYd3a1;AluYf2;AluY;AluYf2;AluYf2;AluYf2;AluYf2;AluYf2;AluYf2;AluYf2;AluYf2;AluYf2;AluYf2;AluYf2;AluY…	+;+;+;+;+;+;+;-;+;+;+;+;+;+;+;+;+;-;+;+;+;-;+;+;-;+;+;+;-;+;+;+;+;+;+;-;+;-;-;-;+;+;+;+;+;+;+;+;+;+;+;-;+;+;+;+;-;-;	tttccggtattttta	NO;NO;NO;NO;NO;NO;NO;NO;NO;NO;NO;NO;NO;NO;NO;NO;NO;NO;NO;NO;NO;NO;NO;NO;NO;NA;NO;NO;NO;NO;NO;NO;NO;NO;NO;NO;NO;NO;NO;NO;NO;NO;NO;NA;NO;NO;NO;NO;NO;NO;NO;NO;NO;NO;NO;NO;NO;NO;	Y;Y;Y;Y;Y;Y;Y;N;Y;Y;N;Y;Y;Y;Y;Y;Y;N;Y;Y;Y;N;Y;Y;N;Y;Y;Y;N;Y;Y;Y;Y;Y;Y;N;Y;N;N;N;Y;Y;Y;Y;Y;Y;Y;Y;Y;Y;Y;N;Y;Y;Y;Y;N;N;	207;207;207;207;207;207;207;207;207;207;207;207;207;207;207;207;207;207;207;207;207;207;207;207;207;207;207;207;207;207;207;207;207;207;207;207;207;207;207;207;207;207;207;207;207;207;207;207;207;207;207;212;207;287;207;207;207;207;	NA18532,HG00437,HG00500,NA18576,NA18547,NA18573,NA18561,HG00537,HG00448,NA18603,HG00619,HG00531,NA18577,NA18592,HG00427,NA18632,HG00536,HG00443,HG00583,NA18529,NA18609,NA18555,NA18624,NA18545,NA18571,NA18558,NA18524,HG00698,NA18563,NA18566,HG00533,HG00656,NA18594,NA18637,NA18620,HG00620,NA18633,NA18564,NA18526,NA18572,HG00428,HG00442,HG00663,HG00524,HG00472,HG00690,NA18542,HG00683,HG00557,HG00422…	58	ncRNA_exonic	ENSG00000236888	.	=
chr1	58530378	58530384	7	Alu	AluYf2;	-;	atgtatt	NO;	N;	148;	HG00536,	1	ncRNA_intronic	ENSG00000235038	.	=
chr1	59205305	59205317	13	Alu	AluYd3a1;AluYa5;AluYa4,AluYa5;AluYf2;AluYa5;AluYa5;AluYa5;AluYa5;AluYc2,AluYc1;	+;-;-;NA;-;+;+;-;+;	ggaagatttatta	NO;NO;NA;NO;NO;NO;NO;polyT;NO;	N;N;N;NA;N;Y;Y;N;Y;	277;191;277;277;175;277;277;222;277;	HG00531,HG00672,HG00448,NA18576,HG00513,NA18552,NA18561,HG00698,NA18542,	9	intergenic	ENSG00000222168,ENSG00000264081	dist=17261;dist=25204	=
chr1	59356299	59356314	16	Alu	AluYb8;	+;	ttattacccattttta	NO;	Y;	300;	HG00672,	1	ncRNA_intronic	ENSG00000232453,ENSG00000234807	.	=
chr1	59591466	59591483	18	Alu	AluYf2;AluYa4,AluYa5;AluYa5;AluYa5;AluYd3a1;AluYa5;AluYa5;AluYbc3a;AluYa5;AluYf2;AluYa5;AluYf2;AluYa5;	-;+;+;+;+;+;+;+;+;+;-;+;+;	taaaatggagttcttttg	NO;NA;NO;NO;NO;polyA;NO;NO;NO;polyA;polyT;NO;NA;	N;Y;Y;Y;Y;Y;Y;Y;Y;Y;N;Y;Y;	301;301;301;301;301;301;301;301;301;301;301;301;301;	HG00534,HG00418,NA18637,NA18524,HG00427,NA18561,HG00620,NA18605,NA18550,HG00583,NA18573,NA18547,HG00683,	13	intergenic	ENSG00000237352,ENSG00000224609	dist=37599;dist=6125	=
chr1	59611079	59611107	29	Alu	AluYf2;	+;	tttttttttttcttttttttttttttttt	NA;	Y;	220;	HG00620,	1	ncRNA_intronic	ENSG00000224609	.	=
chr1	59871857	59871876	20	Alu	AluYf2;AluYa5;AluYa5;AluYa5;AluYa5;AluYf2;AluYa5;AluYa5;AluYa5;AluYa5;AluYa5;AluYf2;AluYa5;AluYf2;AluYa5;AluYa5;AluYa5;AluYi6;AluYa5;AluYa5;AluYa5;AluYa5;AluYe2;AluYf2;AluYa5;AluYa5;AluYa5;AluYa5;AluYf2;AluYf2;AluYa5;AluYf2;AluYa5;AluYa5;AluYa5;AluYa5;AluYa5;AluYa5;AluYa5;AluYa5;AluYa5;AluYa5;AluYa5;AluYa5;AluYa5;AluYa5;AluYa5;AluYa5;	+;+;+;+;-;+;+;+;+;+;+;-;+;-;+;+;+;+;+;-;+;-;-;+;+;+;+;-;-;+;+;+;+;+;-;+;-;+;+;+;+;+;+;+;+;+;+;+;	tcaatacttgtggcactttc	NA;polyA;NA;polyA;polyT;NA;NO;NO;NO;NO;NO;NO;NO;NO;NO;NO;NO;NA;NO;NO;NO;polyT;NO;polyA;NA;NO;polyA;NA;polyT;NO;NO;NO;polyA;NA;polyT;NO;NO;polyA;NO;NO;NO;polyA;NO;NO;NA;NO;NO;NO;	Y;Y;Y;Y;N;Y;Y;Y;Y;Y;Y;N;Y;N;Y;Y;Y;Y;Y;N;Y;N;N;Y;Y;Y;Y;N;N;Y;Y;Y;Y;Y;N;Y;N;Y;Y;Y;Y;Y;Y;Y;Y;Y;Y;Y;	301;301;301;301;301;301;301;301;301;282;301;301;301;301;301;301;301;301;301;301;301;301;138;301;301;301;301;301;301;301;301;301;301;301;301;301;301;301;301;301;301;301;301;301;301;301;301;301;	HG00537,NA18608,NA18633,NA18582,NA18564,HG00421,HG00531,HG00436,NA18592,HG00690,HG00428,NA18552,HG00583,NA18540,HG00476,NA18603,HG00427,NA18593,NA18622,NA18636,NA18562,NA18632,NA18572,HG00443,NA18547,HG00698,NA18563,HG00442,NA18576,NA18612,HG00479,NA18620,NA18605,NA18537,NA18529,NA18561,NA18558,NA18532,NA18594,NA18621,HG00418,HG00475,HG00653,HG00620,HG00530,HG00542,HG00683,NA18542,	48	intronic	ENSG00000172456	.	=
chr1	59928799	59928800	2	L1	L1-Ta-1nd_C,L1-Ta-1d,L1-Pre-Ta_ACG_G,L1-Ta-0,L1-Pa2,L1-Pre-Ta_ACG_A,L1-Ta-1nd_G;L1-Ta-1nd_C,L1-Ta-1d,L1-Pre-Ta_ACG_G,L1-Ta-0,L1-Pa2,L1-Pre-Ta_ACG_A,L1-Ta-1nd_G;L1-Ta-1nd_C,L1-Ta-1d,L1-Pre-Ta_ACG_G,L1-Ta-0,L1-Pa2,L1-Pre-Ta_ACG_A,L1-Ta-1nd_G;	+;+;+;	ta	NA;NO;NO;	Y;Y;Y;	241;513;3858;	NA18608,NA18576,NA18620,	3	intronic	ENSG00000172456	.	=
chr1	60470597	60470604	8	Alu	AluY;AluSq;AluY;AluYa1,AluYf2;AluYa4;AluYf2;AluYbc3a;AluY;AluYa1;AluY;AluYf2;AluY;AluYe5;AluY;AluY;AluY;AluYf2;AluY,AluYf2;AluYd3a1;AluY,AluYf2;AluYe2;AluY,AluYf2;	+;+;+;-;+;-;+;+;+;+;+;+;-;+;+;+;+;-;+;+;-;+;	cagcttta	NO;NO;NO;NO;polyA;NO;polyA;NO;NO;NO;NO;NO;NO;NO;NO;NO;NO;NO;NO;NO;NO;NO;	Y;Y;Y;N;N;N;Y;Y;Y;Y;Y;Y;N;Y;Y;Y;Y;N;Y;Y;N;Y;	301;301;301;301;299;301;301;301;301;301;301;301;301;301;301;301;301;301;301;301;301;301;	HG00684,HG00537,HG00448,HG00580,NA18524,HG00427,NA18570,HG00653,NA18603,NA18577,NA18605,HG00428,HG00556,HG00683,NA18633,HG00436,NA18555,HG00663,NA18547,NA18612,NA18622,NA18563,	22	intronic	ENSG00000162598	.	=
chr1	60587529	60587542	14	Alu	AluYb8;	+;	aagaattcttagta	NO;	Y;	301;	NA18540,	1	ncRNA_intronic	ENSG00000238242	.	=
chr1	60715698	60715714	17	L1	L1-Pa2,L1-Pre-Ta_ACG_A;L1-Pa2;L1-Pa2,L1-Pre-Ta_ACG_A;L1-Pa2;L1-Pa2,L1-Pre-Ta_ACG_A;L1-Pa2;L1-Pa2;L1-Pa2,L1-Pre-Ta_ACG_A;L1-Pa2,L1-Pre-Ta_ACG_A;	+;+;+;+;-;+;+;+;-;	agattggtgtattttta	NO;NO;NO;NO;polyT;NO;NO;NA;polyT;	Y;Y;Y;Y;N;Y;Y;Y;N;	6049;6049;6049;6049;6049;6049;6049;6049;6049;	HG00436,NA18636,NA18609,NA18564,HG00473,HG00584,NA18608,NA18524,HG00500,	9	intergenic	ENSG00000238242,ENSG00000226476	dist=100347;dist=290207	=
chr1	61056110	61056112	3	Alu	AluYe5,AluYi6;AluYe5,AluYi6;	+;+;	gtt	NO;NO;	Y;Y;	201;210;	NA18603,HG00428,	2	ncRNA_intronic	ENSG00000226476	.	=
chr1	61144580	61144594	15	Alu	AluYa4;AluYf2;AluYf2;AluYa4,AluYf2;	+;+;+;-;	tatatttaaatttca	NO;NO;NO;NO;	Y;Y;Y;N;	292;301;301;301;	NA18593,HG00524,HG00663,NA18564,	4	ncRNA_intronic	ENSG00000231252	.	=
chr1	62573799	62573813	15	L1	AluYf2;L1-Ta-1nd_C,L1-Ta-1d,L1-Ta-0,L1-Ta-1nd_G;	-;+;	aataagaatgacaca	polyT;NO;	N;Y;	301;2435;	NA18576,|HG00542,	2	intronic	ENSG00000132849	.	=
[truncated: 9,128 more rows]
